# Supplementary material for: Annotation of uORFs in the OMIM genes allows to reveal pathogenic variants in 5′UTRs
Source: Nucleic Acids Res. 2023 Jan 18;51(3):1229–44. doi: 10.1093/nar/gkac1247 (PMC9943669; doi:10.1093/nar/gkac1247)
Supplement: gkac1247_Supplemental_Files [file gkac1247_supplemental_files.zip]

Archive with 7 entries (7 files):
- Figures S3-S14. Algorithm of annotation TISs in 5’UTRs using GWIPS- and Trips-browser.pptx
- Supplemental data S1. ATG uORFs.xlsx
- Supplemental data S2. non-ATG uORFs.xlsx
- Supplemental data S3. High confidence uORFs.xlsx
- Supplemental data S4. ClinVar Path and LP variants in uORF.xlsx
- Supplemental data S5. ClinVar VUS variants in uORF.xlsx
- Supplementary Methods.pdf
