# Supplementary material for: Annotation of uORFs in the OMIM genes allows to reveal pathogenic variants in 5′UTRs
Source: Nucleic Acids Res. 2023 Jan 18;51(3):1229–44. doi: 10.1093/nar/gkac1247 (PMC9943669; doi:10.1093/nar/gkac1247)
Supplement: gkac1247_Supplemental_Files [file gkac1247_supplemental_files.zip › Supplemental data S1. ATG uORFs.xlsx]

## Sheet: non-overlapping uORFs
chrom	start	end	gene	transript	strand	Start_codon	Exon number
chr12	9115894	9115911	A2M	NM_000014.6	-	ATG	1
chr16	2329692	2329841	ABCA3	NM_001089.3	-	ATG	1
chr2	219218733	219218756	ABCB6	NM_005689.4	-	ATG	1
chr10	99782740	99782808	ABCC2	NM_000392.5	+	ATG	1
chr10	99782708	99782746	ABCC2	NM_000392.5	+	ATG	1
chr10	99782699	99782746	ABCC2	NM_000392.5	+	ATG	1
chr10	99782646	99782681	ABCC2	NM_000392.5	+	ATG	1
chr10	99782672	99782698	ABCC2	NM_000392.5	+	ATG	1
chr4	88158512	88158550	ABCG2	NM_004827.3	-	ATG	1
chr20	25390812	25390817	ABHD12	NM_001042472.3	-	ATG	1
chr9	130713051	130713083	ABL1	NM_007313.2	+	ATG	1
chr9	130713194	130713199	ABL1	NM_007313.2	+	ATG	1
chr9	130713626	130713724	ABL1	NM_007313.2	+	ATG	1
chr9	130713737	130713787	ABL1	NM_007313.2	+	ATG	1
chr9	130714173	130714190	ABL1	NM_007313.2	+	ATG	1
chr9	130835297	130835329	ABL1	NM_005157.6	+	ATG	1
chr9	130714090	130714203	ABL1	NM_007313.2	+	ATG	1
chr1	75724733	75724747	ACADM	NM_000016.6	+	ATG	1
chr22	17219390	17219404	ADA2	NM_001282225.2	-	ATG	1
chr15	58749574	58749588	ADAM10	NM_001110.4	-	ATG	1
chr2	9555674	9555679	ADAM17	NM_003183.6	-	ATG	1
chr7	87934294	87934305	ADAM22	NM_021723.5	+	ATG	1
chr7	87934421	87934432	ADAM22	NM_021723.5	+	ATG	1
chr1	150552225	150552236	ADAMTSL4	NM_019032.6	+	ATG	1
chr2	24920069	24920134	ADCY3	NM_004036.5	-	ATG	1
chr6	142302177	142302200	ADGRG6	NM_198569.3	+	ATG	1
chr6	142302287	142302322	ADGRG6	NM_198569.3	+	ATG	1
chr20	50928746	50928811	ADNP	NM_015339.5	-	ATG	1
chr20	50928746	50928781	ADNP	NM_015339.5	-	ATG	1
chr14	104724271	104724780	ADSSL1	NM_199165.2	+	ATG	1
chrX	148500957	148500977	AFF2	NM_002025.4	+	ATG	1
chr5	132963276	132963290	AFF4	NM_014423.4	-	ATG	1
chr5	132963329	132963343	AFF4	NM_014423.4	-	ATG	1
chr5	132963463	132963498	AFF4	NM_014423.4	-	ATG	1
chr9	85712545	85741878	AGTPBP1	NM_001330701.2	-	ATG	2
chr1	27558498	27558512	AHDC1	NM_001029882.3	-	ATG	1
chr1	27558734	27558763	AHDC1	NM_001029882.3	-	ATG	1
chr1	27558734	27558883	AHDC1	NM_001029882.3	-	ATG	1
chr1	27558868	27603548	AHDC1	NM_001029882.3	-	ATG	2
chrX	130165754	130165765	AIFM1	NM_004208.4	-	ATG	1
chrX	130165765	130165800	AIFM1	NM_004208.4	-	ATG	1
chr11	67483053	67483085	AIP	NM_003977.4	+	ATG	1
chr17	19977723	19977800	AKAP10	NM_007202.4	-	ATG	1
chr7	91940882	91940941	AKAP9	NM_005751.5	+	ATG	1
chr14	104793203	104793262	AKT1	NM_005163.2	-	ATG	1
chr14	104795515	104795553	AKT1	NM_005163.2	-	ATG	1
chr19	49876983	49877072	AKT1S1	NM_032375.5	-	ATG	1
chr19	49877204	49877311	AKT1S1	NM_032375.5	-	ATG	1
chr19	49877135	49877185	AKT1S1	NM_032375.5	-	ATG	1
chr19	49877329	49877337	AKT1S1	NM_032375.5	-	ATG	1
chr19	40285184	40285231	AKT2	NM_001626.6	-	ATG	1
chr9	113393586	113393618	ALAD	NM_000031.6	-	ATG	1
chr1	18902677	18902712	ALDH4A1	NM_003748.4	-	ATG	1
chr11	111871514	111871540	ALG9	NM_024740.2	-	ATG	1
chr2	201768889	201768906	ALS2	NM_020919.4	-	ATG	1
chr2	201768906	201768917	ALS2	NM_020919.4	-	ATG	1
chr2	201768925	201780909	ALS2	NM_020919.4	-	ATG	2
chrX	64193348	64193356	AMER1	NM_152424.4	-	ATG	1
chrX	64193359	64193373	AMER1	NM_152424.4	-	ATG	1
chr1	109619935	109619952	AMPD2	NM_001368809.2	+	ATG	1
chr11	10456246	10456311	AMPD3	NM_001025390.2	+	ATG	1
chr11	10455071	10455109	AMPD3	NM_001025389.1	+	ATG	1
chr4	112818125	112904458	ANK2	NM_001354243.1	+	ATG	2
chr4	112818101	112904458	ANK2	NM_001354243.1	+	ATG	2
chr5	14871635	14871766	ANKH	NM_054027.6	-	ATG	1
chr16	89317046	89418292	ANKRD11	NM_013275.6	-	ATG	2
chr16	89317031	89317045	ANKRD11	NM_013275.6	-	ATG	1
chr16	89317042	89317065	ANKRD11	NM_013275.6	-	ATG	1
chr16	89490471	89490536	ANKRD11	NM_013275.6	-	ATG	1
chr10	27100345	27100359	ANKRD26	NM_014915.3	-	ATG	1
chr10	27100374	27100397	ANKRD26	NM_014915.3	-	ATG	1
chr12	45216089	45216205	ANO6	NM_001025356.3	+	ATG	1
chr2	69013422	69013436	ANTXR1	NM_032208.3	+	ATG	1
chr2	223837558	223837566	AP1S3	NM_001039569.2	-	ATG	1
chr5	112707526	112707543	APC	NM_001127511.2	+	ATG	1
chr5	112707637	112707672	APC	NM_001127511.2	+	ATG	1
chr20	48921736	48921771	ARFGEF2	NM_006420.3	+	ATG	1
chr3	119294413	119294445	ARHGAP31	NM_020754.4	+	ATG	1
chr3	119294790	119294828	ARHGAP31	NM_020754.4	+	ATG	1
chrX	63754318	63754332	ARHGEF9	NM_015185.3	-	ATG	1
chrX	63754485	63754580	ARHGEF9	NM_015185.3	-	ATG	1
chrX	63754485	63754664	ARHGEF9	NM_015185.3	-	ATG	1
chr1	26695719	26695748	ARID1A	NM_006015.6	+	ATG	1
chr1	26696118	26696231	ARID1A	NM_006015.6	+	ATG	1
chr6	156777485	156777520	ARID1B	NM_001374820.1	+	ATG	1
chr12	45729745	45729765	ARID2	NM_152641.4	+	ATG	1
chr3	97764779	97764880	ARL6	NM_177976.3	+	ATG	1
chr17	68306959	68307000	ARSG	NM_014960.5	+	ATG	1
chr17	68307062	68307091	ARSG	NM_014960.5	+	ATG	1
chr17	68307246	68307329	ARSG	NM_014960.5	+	ATG	1
chr10	72215777	72215863	ASCC1	NM_001369089.1	-	ATG	1
chr1	155521548	155521577	ASH1L	NM_018489.3	-	ATG	1
chr1	155521559	155521612	ASH1L	NM_018489.3	-	ATG	1
chr20	32358486	32358509	ASXL1	NM_015338.6	+	ATG	1
chr2	25878395	25878448	ASXL2	NM_018263.6	-	ATG	1
chr10	87818114	87818134	ATAD1	NM_032810.4	-	ATG	1
chr10	87818104	87818139	ATAD1	NM_032810.4	-	ATG	1
chr11	108227601	108227621	ATM	NM_000051.4	+	ATG	1
chrX	139932876	139932902	ATP11C	NM_001353811.2	-	ATG	1
chr12	110281242	110281448	ATP2A2	NM_001681.4	+	ATG	1
chr17	18039136	18039159	ATPAF2	NM_145691.4	-	ATG	1
chrX	77786134	77786202	ATRX	NM_000489.6	-	ATG	1
chr6	16485977	16486021	ATXN1	NM_000332.3	-	ATG	1
chr6	16585902	16657802	ATXN1	NM_000332.3	-	ATG	2
chr6	16522628	16585814	ATXN1	NM_000332.3	-	ATG	2
chr6	16328342	16328431	ATXN1	NM_000332.3	-	ATG	1
chr3	63898443	63898460	ATXN7	NM_000333.4	+	ATG	1
chr7	69598948	69599037	AUTS2	NM_015570.4	+	ATG	1
chr1	161176505	161176549	B4GALT3	NM_001199873.1	-	ATG	1
chr1	161177444	161177485	B4GALT3	NM_001199873.1	-	ATG	1
chr19	41363975	41364013	B9D2	NM_030578.4	-	ATG	1
chr11	117316027	117316098	BACE1	NM_012104.4	-	ATG	1
chr11	117316190	117316201	BACE1	NM_012104.4	-	ATG	1
chr11	66002442	66002456	BANF1	NM_001143985.1	+	ATG	1
chr10	110919117	110919128	BBIP1	NM_001195306.2	-	ATG	1
chr4	122732751	122732786	BBS12	NM_152618.3	+	ATG	1
chr7	33129562	33129768	BBS9	NM_198428.3	+	ATG	1
chr2	60553352	60553387	BCL11A	NM_022893.4	-	ATG	1
chr2	60553414	60553467	BCL11A	NM_022893.4	-	ATG	1
chr14	99271230	99271241	BCL11B	NM_138576.4	-	ATG	1
chr2	218660053	218660058	BCS1L	NM_001371450.1	+	ATG	1
chr2	218660081	218660182	BCS1L	NM_001371450.1	+	ATG	1
chr2	218660106	218660222	BCS1L	NM_001371450.1	+	ATG	1
chr2	218659777	218660058	BCS1L	NM_001371450.1	+	ATG	1
chr5	71455687	71455749	BDP1	NM_018429.3	+	ATG	1
chr10	58512974	58513042	BICC1	NM_001080512.3	+	ATG	1
chr8	11494438	11494452	BLK	NM_001715.3	+	ATG	1
chr15	45587271	45587300	BLOC1S6	NM_012388.4	+	ATG	1
chr20	6768025	6768081	BMP2	NM_001200.4	+	ATG	1
chr20	6768192	6768278	BMP2	NM_001200.4	+	ATG	1
chr20	6768828	6768854	BMP2	NM_001200.4	+	ATG	1
chr14	53953350	53956678	BMP4	NM_001202.6	-	ATG	2
chr2	202376988	202377056	BMPR2	NM_001204.7	+	ATG	1
chr2	202377112	202377168	BMPR2	NM_001204.7	+	ATG	1
chr2	202377210	202377284	BMPR2	NM_001204.7	+	ATG	1
chr7	134646854	134658386	BPGM	NM_199186.3	+	ATG	2
chr7	134646839	134658386	BPGM	NM_199186.3	+	ATG	2
chr17	67825531	67825578	BPTF	NM_004459.7	+	ATG	1
chr3	9732115	9734136	BRPF1	NM_001003694.2	+	ATG	2
chrX	80809540	80809623	BRWD3	NM_153252.5	-	ATG	1
chrX	80809620	80809643	BRWD3	NM_153252.5	-	ATG	1
chr11	62705559	62706218	BSCL2	NM_032667.6	-	ATG	2
chr11	62707291	62707296	BSCL2	NM_001122955.4	-	ATG	1
chr11	62709281	62709298	BSCL2	NM_001386027.1	-	ATG	1
chr12	4538453	4538494	C12orf4	NM_020374.4	-	ATG	1
chr12	7060723	7060875	C1S	NM_201442.4	+	ATG	1
chr9	27567120	27567128	C9orf72	NM_018325.5	-	ATG	1
chr9	27567137	27567142	C9orf72	NM_018325.5	-	ATG	1
chr17	39197544	39197552	CACNB4	NM_199247.3	-	ATG	1
chr17	78997759	78997773	CANT1	NM_138793.4	-	ATG	1
chr17	78997789	78997845	CANT1	NM_138793.4	-	ATG	1
chr17	78997820	78997939	CANT1	NM_138793.4	-	ATG	1
chr17	78997878	78997886	CANT1	NM_138793.4	-	ATG	1
chr7	2958533	2958544	CARD11	NM_032415.7	-	ATG	1
chr7	2958517	2958609	CARD11	NM_032415.7	-	ATG	1
chr7	2958517	3043893	CARD11	NM_032415.7	-	ATG	2
chr2	201183189	201183239	CASP10	NM_032977.4	+	ATG	1
chr2	201260565	201260606	CASP8	NM_033356.4	+	ATG	1
chr4	15469906	15469977	CC2D2A	NM_001080522.2	+	ATG	1
chrX	49235479	49235535	CCDC22	NM_014008.5	+	ATG	1
chr2	55419551	55419577	CCDC88A	NM_001135597.2	-	ATG	1
chr7	45000265	45000270	CCM2	NM_031443.4	+	ATG	1
chr14	99481426	99481458	CCNK	NM_001099402.2	+	ATG	1
chr1	207752091	207752192	CD46	NM_002389.4	+	ATG	1
chr3	111542222	111542233	CD96	NM_198196.3	+	ATG	1
chr1	100352597	100352953	CDC14A	NM_033312.3	+	ATG	1
chr16	65004961	65005008	CDH11	NM_001797.4	-	ATG	1
chr16	65053809	65053856	CDH11	NM_001797.4	-	ATG	1
chr16	65053869	65121975	CDH11	NM_001797.4	-	ATG	2
chr16	65121976	65122014	CDH11	NM_001797.4	-	ATG	1
chr10	71396979	71396990	CDH23	NM_022124.6	+	ATG	1
chr7	39950229	39950237	CDK13	NM_003718.5	+	ATG	1
chr7	39950578	39950592	CDK13	NM_003718.5	+	ATG	1
chr12	57752234	57752245	CDK4	NM_000075.4	-	ATG	1
chr12	57752176	57752292	CDK4	NM_000075.4	-	ATG	1
chr9	120580119	120580139	CDK5RAP2	NM_018249.6	-	ATG	1
chr7	92833645	92833650	CDK6	NM_001259.8	-	ATG	1
chr7	92833671	92833685	CDK6	NM_001259.8	-	ATG	1
chrX	18506953	18506973	CDKL5	NM_001037343.2	+	ATG	1
chr19	33302422	33302439	CEBPA	NM_004364.5	-	ATG	1
chr1	214613725	214613736	CENPF	NM_016343.4	+	ATG	1
chr1	3856992	3857192	CEP104	NM_014704.4	-	ATG	1
chr4	55949020	55952093	CEP135	NM_025009.5	+	ATG	2
chr3	196708681	196711953	CEP19	NM_032898.5	-	ATG	2
chr20	35462293	35462337	CEP250	NM_007186.6	+	ATG	1
chr12	88141900	88142064	CEP290	NM_025114.4	-	ATG	1
chr3	134486340	134488068	CEP63	NM_025180.5	+	ATG	2
chr3	134485747	134485842	CEP63	NM_025180.5	+	ATG	1
chr9	78236103	78236177	CEP78	NM_001098802.3	+	ATG	1
chr12	94459677	94459688	CEP83	NM_016122.3	-	ATG	1
chr12	94459860	94459913	CEP83	NM_016122.3	-	ATG	1
chr1	196652094	196652105	CFH	NM_000186.4	+	ATG	1
chr13	114321178	114321183	CHAMP1	NM_001164144.3	+	ATG	1
chr13	114321185	114321199	CHAMP1	NM_001164144.3	+	ATG	1
chr15	92900346	92900363	CHD2	NM_001271.4	+	ATG	1
chr15	92900595	92900627	CHD2	NM_001271.4	+	ATG	1
chr15	92900816	92901169	CHD2	NM_001271.4	+	ATG	2
chr8	60741313	60741321	CHD7	NM_001316690.1	+	ATG	1
chr14	21431759	21431794	CHD8	NM_001170629.2	-	ATG	1
chr14	21431796	21431816	CHD8	NM_001170629.2	-	ATG	1
chr4	54064450	54064497	CHIC2	NM_012110.4	-	ATG	1
chr4	54064503	54064532	CHIC2	NM_012110.4	-	ATG	1
chr4	54064450	54064503	CHIC2	NM_012110.4	-	ATG	1
chr12	104456993	104457001	CHST11	NM_018413.6	+	ATG	1
chr10	71964630	72005757	CHST3	NM_004273.5	+	ATG	2
chr16	75481853	75481864	CHST6	NM_021615.5	-	ATG	1
chr15	101251682	101251696	CHSY1	NM_014918.5	-	ATG	1
chr15	101251543	101251914	CHSY1	NM_014918.5	-	ATG	1
chr15	101251923	101251934	CHSY1	NM_014918.5	-	ATG	1
chr16	10877206	10877271	CIITA	NM_000246.4	+	ATG	1
chr6	139374475	139374486	CITED2	NM_006079.5	-	ATG	1
chr11	67373624	67373704	CLCF1	NM_013246.3	-	ATG	1
chrX	10157003	10157065	CLCN4	NM_001830.4	+	ATG	1
chrX	10158461	10158490	CLCN4	NM_001830.4	+	ATG	1
chrX	49922671	49923461	CLCN5	NM_001127899.3	+	ATG	2
chr1	42740096	42740134	CLDN19	NM_148960.3	-	ATG	1
chr11	123195202	123195291	CLMP	NM_024769.5	-	ATG	1
chr11	123194971	123195069	CLMP	NM_024769.5	-	ATG	1
chr16	28491770	28491796	CLN3	NM_001042432.2	-	ATG	1
chr8	1763807	1770936	CLN8	NM_018941.4	+	ATG	2
chr8	1770939	1770950	CLN8	NM_018941.4	+	ATG	1
chr17	42562412	42562498	COASY	NM_025233.7	+	ATG	1
chr1	103108273	103108284	COL11A1	NM_001854.4	-	ATG	1
chr6	75202808	75202819	COL12A1	NM_004370.6	-	ATG	1
chr10	69802002	69802040	COL13A1	NM_001130103.2	+	ATG	1
chr17	50201516	50201530	COL1A1	NM_000088.4	-	ATG	1
chr17	50201558	50201572	COL1A1	NM_000088.4	-	ATG	1
chr7	94394949	94394969	COL1A2	NM_000089.4	+	ATG	1
chr7	94395015	94395029	COL1A2	NM_000089.4	+	ATG	1
chr12	48004401	48004415	COL2A1	NM_001844.5	-	ATG	1
chr2	188974421	188974435	COL3A1	NM_000090.4	+	ATG	1
chr2	188974473	188974487	COL3A1	NM_000090.4	+	ATG	1
chr13	110307492	110307515	COL4A2	NM_001846.4	+	ATG	1
chr5	75511584	75511607	COL4A3BP	NM_001379029.1	-	ATG	1
chrX	108440057	108440071	COL4A5	NM_000495.5	+	ATG	1
chrX	108439396	108439401	COL4A6	NM_001847.4	-	ATG	1
chr9	134642068	134642079	COL5A1	NM_000093.5	+	ATG	1
chr2	189179607	189179621	COL5A2	NM_000393.5	-	ATG	1
chr2	189179658	189179672	COL5A2	NM_000393.5	-	ATG	1
chr2	237413999	237414019	COL6A3	NM_004369.4	-	ATG	1
chr9	128322627	128322656	COQ4	NM_016035.5	+	ATG	1
chr9	128322701	128322745	COQ4	NM_016035.5	+	ATG	1
chr19	40716609	40716770	COQ8B	NM_024876.4	-	ATG	1
chr19	40716797	40716859	COQ8B	NM_024876.4	-	ATG	1
chr17	14069534	14069557	COX10	NM_001303.4	+	ATG	1
chr4	826065	826100	CPLX1	NM_006651.4	-	ATG	1
chr2	210477712	210477717	CPS1	NM_001122633.3	+	ATG	1
chr2	210477743	210477754	CPS1	NM_001122633.3	+	ATG	1
chr12	93677388	93677414	CRADD	NM_003805.5	+	ATG	1
chr11	46277818	46277868	CREB3L1	NM_052854.4	+	ATG	1
chr16	3880278	3880298	CREBBP	NM_004380.3	-	ATG	1
chr3	9934210	9934317	CRELD1	NM_015513.6	+	ATG	1
chr12	107092996	107093019	CRY1	NM_004075.5	-	ATG	1
chr12	107093197	107093238	CRY1	NM_004075.5	-	ATG	1
chr11	111911854	111911868	CRYAB	NM_001885.3	-	ATG	1
chr11	111911849	111911905	CRYAB	NM_001885.3	-	ATG	1
chr11	111911865	111911972	CRYAB	NM_001289808.2	-	ATG	1
chr17	82273495	82273515	CSNK1D	NM_001893.6	-	ATG	1
chr17	82273666	82273692	CSNK1D	NM_001893.6	-	ATG	1
chr20	527984	528004	CSNK2A1	NM_177559.3	-	ATG	1
chr20	527952	528014	CSNK2A1	NM_177559.3	-	ATG	1
chr4	1241335	1241433	CTBP1	NM_001012614.2	-	ATG	1
chr16	67571179	67571187	CTCF	NM_006565.4	+	ATG	1
chr16	67571149	67571187	CTCF	NM_006565.4	+	ATG	1
chr11	57789076	57789090	CTNND1	NM_001085458.2	+	ATG	1
chr11	57789087	57789098	CTNND1	NM_001085458.2	+	ATG	1
chr11	57762067	57762096	CTNND1	NM_001085458.2	+	ATG	1
chr17	3636789	3637243	CTNS	NM_004937.3	+	ATG	2
chr1	40979737	40979817	CTPS1	NM_001905.4	+	ATG	1
chr2	224585064	224585069	CUL3	NM_003590.5	-	ATG	1
chr2	224585288	224585335	CUL3	NM_003590.5	-	ATG	1
chr5	64768955	64768993	CWC27	NM_005869.4	+	ATG	1
chr17	4739720	4739845	CXCL16	NM_022059.4	-	ATG	1
chr16	50742784	50742819	CYLD	NM_015247.3	+	ATG	1
chr16	50749577	50749672	CYLD	NM_015247.3	+	ATG	1
chr2	38076039	38076089	CYP1B1	NM_000104.4	-	ATG	1
chr2	38075912	38076163	CYP1B1	NM_000104.4	-	ATG	1
chr20	54173783	54173791	CYP24A1	NM_000782.5	-	ATG	1
chr14	58638111	58638176	DACT1	NM_016651.6	+	ATG	1
chr3	49510436	49510459	DAG1	NM_004393.6	+	ATG	1
chr1	173824983	173824991	DARS2	NM_018122.5	+	ATG	1
chr1	173825083	173825142	DARS2	NM_018122.5	+	ATG	1
chr8	103414754	103414939	DCAF13	NM_015420.7	+	ATG	1
chr11	6655616	6655663	DCHS1	NM_003737.4	-	ATG	1
chr12	91178556	91178564	DCN	NM_001920.5	-	ATG	1
chr12	91182800	91182808	DCN	NM_001920.5	-	ATG	1
chr2	74380114	74380176	DCTN1	NM_004082.5	-	ATG	1
chr11	47215092	47215106	DDB2	NM_000107.3	+	ATG	1
chr11	47214994	47215017	DDB2	NM_000107.3	+	ATG	1
chr14	53153206	53153298	DDHD1	NM_001160147.2	-	ATG	1
chr1	162632494	162632589	DDR2	NM_006182.4	+	ATG	1
chr11	9265173	9265274	DENND5A	NM_015213.4	-	ATG	1
chr22	31754871	31754903	DEPDC5	NM_001242896.3	+	ATG	1
chr8	144326786	144326878	DGAT1	NM_012079.6	-	ATG	1
chr3	47803171	47803206	DHX30	NM_138615.3	+	ATG	1
chr3	47805345	47805419	DHX30	NM_138615.3	+	ATG	1
chr16	72093887	72093907	DHX38	NM_014003.4	+	ATG	1
chr16	72093938	72093973	DHX38	NM_014003.4	+	ATG	1
chr14	95133475	95133483	DICER1	NM_177438.3	-	ATG	1
chr14	95157289	95157339	DICER1	NM_177438.3	-	ATG	1
chr14	95157378	95157386	DICER1	NM_177438.3	-	ATG	1
chr14	95141728	95141736	DICER1	NM_030621.4	-	ATG	1
chr14	95133475	95133483	DICER1	NM_030621.4	-	ATG	1
chr14	95140663	95140704	DICER1	NM_030621.4	-	ATG	1
chr14	95133501	95140712	DICER1	NM_030621.4	-	ATG	2
chr14	95140736	95140744	DICER1	NM_030621.4	-	ATG	1
chr12	50505000	50505062	DIP2B	NM_173602.3	+	ATG	1
chr19	45782408	45782455	DMPK	NM_001288764.1	-	ATG	1
chr15	51622672	51622719	DMXL2	NM_001174116.3	-	ATG	1
chr2	219279389	219279817	DNAJB2	NM_001039550.2	+	ATG	2
chr10	67838099	67838110	DNAJC12	NM_021800.3	-	ATG	1
chr10	67838099	67838119	DNAJC12	NM_021800.3	-	ATG	1
chr10	67838088	67838168	DNAJC12	NM_021800.3	-	ATG	1
chr19	10718088	10718105	DNM2	NM_001005361.3	+	ATG	1
chr2	25314075	25314089	DNMT3A	NM_175629.2	-	ATG	1
chr9	128947550	128947597	DOLK	NM_014908.4	-	ATG	1
chr1	111137546	111137566	DRAM2	NM_001349881.1	-	ATG	1
chr18	31102238	31102249	DSC2	NM_024422.6	-	ATG	1
chr6	116370986	116371051	DSE	NM_013352.4	+	ATG	1
chr6	7541876	7541890	DSP	NM_004415.4	+	ATG	1
chr18	34493362	34493412	DTNA	NM_001392.5	+	ATG	1
chr18	34493458	34493472	DTNA	NM_001392.5	+	ATG	1
chr18	34593411	34593470	DTNA	NM_001198938.2	+	ATG	1
chr18	34679493	34679516	DTNA	NM_001198938.2	+	ATG	1
chr18	34710302	34710322	DTNA	NM_001386777.1	+	ATG	1
chr12	89352071	89352097	DUSP6	NM_001946.4	-	ATG	1
chr1	1349128	1349286	DVL1	NM_004421.3	-	ATG	1
chr18	49430422	49430433	DYM	NM_017653.6	-	ATG	1
chr18	49460517	49460528	DYM	NM_017653.6	-	ATG	1
chr21	37420350	37420358	DYRK1A	NM_101395.2	+	ATG	1
chr2	71453649	71453687	DYSF	NM_003494.4	+	ATG	1
chr2	71453731	71453766	DYSF	NM_003494.4	+	ATG	1
chr10	129963905	129963931	EBF3	NM_001005463.3	-	ATG	1
chr10	129964061	129964075	EBF3	NM_001005463.3	-	ATG	1
chr2	232486694	232486738	ECEL1	NM_004826.4	-	ATG	1
chrX	69616144	69616257	EDA	NM_001399.5	+	ATG	1
chr15	74675128	74695984	EDC3	NM_025083.5	-	ATG	2
chr1	171781674	171781691	EEF1AKNMT	NM_015935.5	+	ATG	1
chr1	171781779	171781799	EEF1AKNMT	NM_015935.5	+	ATG	1
chr1	171781837	171781932	EEF1AKNMT	NM_015935.5	+	ATG	1
chr1	171781912	171781932	EEF1AKNMT	NM_015935.5	+	ATG	1
chrX	68829157	68829222	EFNB1	NM_004429.5	+	ATG	1
chrX	68829562	68829591	EFNB1	NM_004429.5	+	ATG	1
chrX	68829673	68829684	EFNB1	NM_004429.5	+	ATG	1
chr1	231422100	231422111	EGLN1	NM_022051.3	-	ATG	1
chr1	231422220	231422267	EGLN1	NM_022051.3	-	ATG	1
chr1	231421993	231422004	EGLN1	NM_022051.3	-	ATG	1
chr2	88627274	88627300	EIF2AK3	NM_004836.7	-	ATG	1
chr3	184314610	184314672	EIF4G1	NM_198241.3	+	ATG	1
chr2	85354769	85354780	ELMOD3	NM_001135022.2	+	ATG	1
chr2	85354777	85354827	ELMOD3	NM_001135022.2	+	ATG	1
chr2	85355131	85355142	ELMOD3	NM_001135022.2	+	ATG	1
chr2	85355134	85355142	ELMOD3	NM_001135022.2	+	ATG	1
chr2	85357032	85357094	ELMOD3	NM_001135022.2	+	ATG	1
chrX	154379383	154379442	EMD	NM_000117.3	+	ATG	1
chr3	69012567	69012608	EOGT	NM_001278689.2	-	ATG	1
chr3	69012760	69013650	EOGT	NM_001278689.2	-	ATG	2
chr3	69011985	69012594	EOGT	NM_001278689.2	-	ATG	2
chr22	41092629	41092703	EP300	NM_001429.4	+	ATG	1
chr22	41092590	41092703	EP300	NM_001429.4	+	ATG	1
chr1	28887087	28887149	EPB41	NM_001166005.2	+	ATG	1
chr1	28987607	28987636	EPB41	NM_004437.4	+	ATG	1
chr1	28887087	28887149	EPB41	NM_004437.4	+	ATG	1
chr7	100827150	100827164	EPHB4	NM_004444.5	-	ATG	1
chr12	56080238	56080246	ERBB3	NM_001982.4	+	ATG	1
chr19	45423422	45423433	ERCC1	NM_202001.3	-	ATG	1
chr19	45423455	45423490	ERCC1	NM_202001.3	-	ATG	1
chr19	45370532	45370540	ERCC2	NM_001130867.2	-	ATG	1
chr2	127294087	127294137	ERCC3	NM_000122.2	-	ATG	1
chr13	102846090	102846104	ERCC5	NM_000123.4	+	ATG	1
chr10	100185965	100185976	ERLIN1	NM_006459.4	-	ATG	1
chr1	6424902	6424925	ESPN	NM_031475.3	+	ATG	1
chr4	158672222	158672299	ETFDH	NM_004453.4	+	ATG	1
chr4	158672258	158672299	ETFDH	NM_004453.4	+	ATG	1
chr4	158672363	158672383	ETFDH	NM_004453.4	+	ATG	1
chr12	11650008	11650028	ETV6	NM_001987.5	+	ATG	1
chr8	118111229	118111255	EXT1	NM_000127.3	-	ATG	1
chr8	118111229	118111342	EXT1	NM_000127.3	-	ATG	1
chr8	118111552	118111560	EXT1	NM_000127.3	-	ATG	1
chr8	118111552	118111599	EXT1	NM_000127.3	-	ATG	1
chr11	44095803	44095814	EXT2	NM_207122.2	+	ATG	1
chr8	28701520	28701648	EXTL3	NM_001440.4	+	ATG	1
chr8	28713509	28715590	EXTL3	NM_001440.4	+	ATG	2
chr8	28715668	28715718	EXTL3	NM_001440.4	+	ATG	1
chr8	28715708	28715902	EXTL3	NM_001440.4	+	ATG	1
chr8	28715794	28715826	EXTL3	NM_001440.4	+	ATG	1
chr8	28716013	28716033	EXTL3	NM_001440.4	+	ATG	1
chr6	133241610	133241675	EYA4	NM_004100.5	+	ATG	1
chr11	59142882	59143275	FAM111A	NM_001142519.2	+	ATG	2
chr7	23014040	23014066	FAM126A	NM_032581.4	-	ATG	1
chr15	30904539	30904658	FAN1	NM_014967.5	+	ATG	1
chrX	14865538	14868969	FANCB	NM_001018113.3	-	ATG	2
chrX	14868941	14868991	FANCB	NM_001018113.3	-	ATG	1
chrX	14872987	14873004	FANCB	NM_001018113.3	-	ATG	1
chrX	14868941	14873035	FANCB	NM_001018113.3	-	ATG	2
chr14	45135955	45136032	FANCM	NM_020937.4	+	ATG	1
chr6	5261532	5261564	FARS2	NM_006567.5	+	ATG	1
chr2	206765615	206765653	FASTKD2	NM_014929.4	+	ATG	1
chr14	91947467	91947508	FBLN5	NM_006329.4	-	ATG	1
chr5	128537812	128537877	FBN2	NM_001999.4	-	ATG	1
chr6	98927018	98927041	FBXL4	NM_001278716.1	-	ATG	1
chr6	98927719	98927754	FBXL4	NM_001278716.1	-	ATG	1
chr6	98927788	98927814	FBXL4	NM_001278716.1	-	ATG	1
chr2	47906421	47906471	FBXO11	NM_001190274.2	-	ATG	1
chr1	155308976	155309074	FDPS	NM_001135821.1	+	ATG	1
chr20	6123213	6123245	FERMT1	NM_017671.5	-	ATG	1
chrX	54495560	54495673	FGD1	NM_004463.3	-	ATG	1
chr13	21671234	21671287	FGF9	NM_002010.3	+	ATG	1
chr13	21671400	21671432	FGF9	NM_002010.3	+	ATG	1
chr13	21671531	21671602	FGF9	NM_002010.3	+	ATG	1
chr13	21671555	21671602	FGF9	NM_002010.3	+	ATG	1
chr8	38457460	38457486	FGFR1	NM_023110.3	-	ATG	1
chr8	38457460	38457492	FGFR1	NM_023110.3	-	ATG	1
chr8	38468284	38468310	FGFR1	NM_023110.3	-	ATG	1
chr10	121598113	121598148	FGFR2	NM_000141.5	-	ATG	1
chr10	121598247	121598348	FGFR2	NM_000141.5	-	ATG	1
chr4	1793889	1793909	FGFR3	NM_000142.5	+	ATG	1
chr6	109691320	109691346	FIG4	NM_014845.6	+	ATG	1
chr6	109691346	109691360	FIG4	NM_014845.6	+	ATG	1
chr7	30026534	30026566	FKBP14	NM_017946.4	-	ATG	1
chr7	30026632	30026649	FKBP14	NM_017946.4	-	ATG	1
chr19	46746069	46748085	FKRP	NM_024301.5	+	ATG	2
chr9	105573675	105573689	FKTN	NM_001079802.2	+	ATG	1
chr9	105574980	105575033	FKTN	NM_001079802.2	+	ATG	1
chr1	154983876	154983896	FLAD1	NM_001184891.1	+	ATG	1
chr17	17232804	17232866	FLCN	NM_144606.7	-	ATG	1
chr20	14337442	14337459	FLRT3	NM_198391.3	-	ATG	1
chr20	14337568	14337597	FLRT3	NM_198391.3	-	ATG	1
chr6	1609940	1609951	FOXC1	NM_001453.3	+	ATG	1
chr1	63322874	63322894	FOXD3	NM_012183.3	+	ATG	1
chr11	126269123	126269146	FOXRED1	NM_017547.4	+	ATG	1
chr4	78057655	78057681	FRAS1	NM_025074.7	+	ATG	1
chrX	48476242	48476274	FTSJ1	NM_012280.4	+	ATG	1
chr19	48752874	48752918	FUT1	NM_000148.4	-	ATG	1
chr14	65412916	65413044	FUT8	XM_017021136.1	+	ATG	1
chr14	65455648	65455683	FUT8	XM_017021136.1	+	ATG	1
chr14	65455657	65455683	FUT8	XM_017021136.1	+	ATG	1
chr14	65561451	65561459	FUT8	XM_017021136.1	+	ATG	1
chr14	65561508	65561525	FUT8	XM_017021136.1	+	ATG	1
chr19	49813143	49813163	FUZ	NM_025129.5	-	ATG	1
chr5	39202969	39202986	FYB1	NM_001465.6	-	ATG	1
chr3	45984994	45985014	FYCO1	NM_024513.4	-	ATG	1
chr3	45985004	45995804	FYCO1	NM_024513.4	-	ATG	2
chr11	86955260	86955304	FZD4	NM_012193.4	-	ATG	1
chr8	103299993	103300013	FZD6	NM_003506.4	+	ATG	1
chr8	103300010	103300102	FZD6	NM_003506.4	+	ATG	1
chr8	103300038	103300052	FZD6	NM_003506.4	+	ATG	1
chr8	103300055	103300102	FZD6	NM_003506.4	+	ATG	1
chr8	103300080	103300088	FZD6	NM_003506.4	+	ATG	1
chr5	161546696	161546734	GABRB2	NM_021911.3	-	ATG	1
chr11	68684609	68684617	GAL	NM_015973.5	+	ATG	1
chr3	128493014	128493052	GATA2	NM_032638.5	-	ATG	1
chr3	128487821	128487889	GATA2	NM_001145661.2	-	ATG	1
chr10	8054731	8054745	GATA3	NM_001002295.2	+	ATG	1
chr18	22169663	22171114	GATA6	NM_005257.6	+	ATG	2
chr9	35748785	35748958	GBA2	NM_020944.3	-	ATG	1
chr6	53545032	53545067	GCLC	NM_001498.4	-	ATG	1
chr6	10585813	10585851	GCNT2	NM_145655.4	+	ATG	1
chr6	10528669	10528722	GCNT2	NM_145649.4	+	ATG	1
chr6	10528818	10528850	GCNT2	NM_145649.4	+	ATG	1
chr6	10527477	10527509	GCNT2	NM_145649.4	+	ATG	1
chr1	117920402	117929466	GDAP2	NM_017686.4	-	ATG	2
chr1	117929488	117929520	GDAP2	NM_017686.4	-	ATG	1
chr1	92483548	92486755	GFI1	NM_005263.5	-	ATG	2
chr13	20160965	20161033	GJA3	NM_021954.4	-	ATG	1
chr1	34781522	34781626	GJB3	NM_024009.3	+	ATG	1
chr2	120797308	120797319	GLI2	NM_005270.5	+	ATG	1
chr2	120735872	120735949	GLI2	NM_001371271.1	+	ATG	1
chr2	120735946	120736092	GLI2	NM_001371271.1	+	ATG	1
chr7	42236989	42237009	GLI3	NM_000168.6	-	ATG	1
chr1	182390729	182390800	GLUL	NM_002065.7	-	ATG	1
chr1	182390729	182390809	GLUL	NM_002065.7	-	ATG	1
chr1	182391177	182391320	GLUL	NM_001033056.4	-	ATG	1
chr18	11689340	11689366	GNAL	NM_182978.4	+	ATG	1
chr18	11689347	11689484	GNAL	NM_182978.4	+	ATG	1
chr16	56191569	56191607	GNAO1	NM_138736.3	+	ATG	1
chr16	56191703	56191717	GNAO1	NM_138736.3	+	ATG	1
chr1	1839196	1839228	GNB1	NM_002074.5	-	ATG	1
chr1	1891047	1891064	GNB1	NM_002074.5	-	ATG	1
chr1	231241226	231241339	GNPAT	NM_014236.4	+	ATG	1
chr12	101830738	101830752	GNPTAB	NM_024312.5	-	ATG	1
chr12	101830785	101830808	GNPTAB	NM_024312.5	-	ATG	1
chr1	156601411	156601467	GPATCH4	NM_182679.3	-	ATG	1
chr12	12662451	12695506	GPR19	NM_006143.3	-	ATG	3
chr1	108885398	108885406	GPSM2	NM_013296.5	+	ATG	1
chr1	108885436	108885486	GPSM2	NM_013296.5	+	ATG	1
chr1	108885277	108885297	GPSM2	NM_013296.5	+	ATG	1
chr16	46884384	46884434	GPT2	NM_133443.4	+	ATG	1
chr18	21366100	21366123	GREB1L	NM_001142966.3	+	ATG	1
chr4	44678571	44678603	GUF1	NM_021927.3	+	ATG	1
chr3	148991468	148991503	GYG1	NM_004130.4	+	ATG	1
chr6	104859709	104859714	HACE1	NM_020771.4	-	ATG	1
chrX	153970952	153970987	HCFC1	NM_005334.3	-	ATG	1
chrX	153971137	153971172	HCFC1	NM_005334.3	-	ATG	1
chrX	153971339	153971365	HCFC1	NM_005334.3	-	ATG	1
chrX	153971558	153971590	HCFC1	NM_005334.3	-	ATG	1
chrX	153971732	153971788	HCFC1	NM_005334.3	-	ATG	1
chrX	153971785	153971811	HCFC1	NM_005334.3	-	ATG	1
chr15	73368397	73368408	HCN4	NM_005477.3	-	ATG	1
chr15	63775630	63775644	HERC1	NM_003922.4	-	ATG	1
chr11	86302322	86302327	HIKESHI	NM_016401.4	+	ATG	1
chr7	139777695	139777712	HIPK2	NM_022740.5	-	ATG	1
chr6	142774762	142774791	HIVEP2	NM_006734.4	-	ATG	1
chr6	142774941	142774961	HIVEP2	NM_006734.4	-	ATG	1
chr6	142775079	142776174	HIVEP2	NM_006734.4	-	ATG	2
chr6	142775079	142783548	HIVEP2	NM_006734.4	-	ATG	3
chr6	142783548	142783598	HIVEP2	NM_006734.4	-	ATG	1
chr6	142836949	142836957	HIVEP2	NM_006734.4	-	ATG	1
chr6	142783548	142836971	HIVEP2	NM_006734.4	-	ATG	2
chr21	36946040	36946129	HLCS	NM_000411.8	-	ATG	1
chr15	82952645	82952665	HOMER2	NM_004839.4	-	ATG	1
chr7	27185152	27185187	HOXA11	NM_005523.6	-	ATG	1
chr22	26481996	26482043	HPS4	NM_022081.6	-	ATG	1
chr22	26482063	26482131	HPS4	NM_022081.6	-	ATG	1
chr22	26482168	26482182	HPS4	NM_022081.6	-	ATG	1
chr22	26482168	26482227	HPS4	NM_022081.6	-	ATG	1
chr22	26482227	26483689	HPS4	NM_022081.6	-	ATG	2
chr22	26481763	26481792	HPS4	NM_022081.6	-	ATG	1
chr22	26481912	26481983	HPS4	NM_022081.6	-	ATG	1
chr11	18317904	18322064	HPS5	NM_181507.2	-	ATG	2
chr8	22130604	22130708	HR	NM_005144.5	-	ATG	1
chr8	22130944	22130994	HR	NM_005144.5	-	ATG	1
chr4	3074701	3074766	HTT	NM_002111.8	+	ATG	1
chr11	119057136	119057141	HYOU1	NM_006389.5	-	ATG	1
chr9	92293655	92293669	IARS	NM_013417.3	-	ATG	1
chr6	53041266	53041385	ICK	NM_016513.5	-	ATG	1
chr6	53061701	53061772	ICK	NM_016513.5	-	ATG	1
chrX	149505196	149505243	IDS	NM_000202.8	-	ATG	1
chr21	33241873	33241911	IFNAR2	NM_001289125.1	+	ATG	1
chr21	33403455	33403478	IFNGR2	NM_005534.4	+	ATG	1
chr22	36776070	36776108	IFT27	NM_006860.5	-	ATG	1
chr20	43591013	43594696	IFT52	NM_001303458.3	+	ATG	2
chr3	160399147	160399206	IFT80	NM_020800.3	-	ATG	1
chr12	110124521	110124559	IFT81	NM_014055.4	+	ATG	1
chr12	110124625	110124660	IFT81	NM_014055.4	+	ATG	1
chr15	98649283	98649369	IGF1R	NM_000875.5	+	ATG	1
chr1	116666736	116666852	IGSF3	NM_001542.4	-	ATG	1
chr1	116667660	116667668	IGSF3	NM_001542.4	-	ATG	1
chr1	116666532	116666588	IGSF3	NM_001542.4	-	ATG	1
chr8	42271371	42272088	IKBKB	NM_001556.3	+	ATG	2
chr16	27402444	27402455	IL21R	NM_181079.5	+	ATG	1
chr16	27402587	27402598	IL21R	NM_181079.5	+	ATG	1
chr16	27314002	27330073	IL4R	NM_000418.4	+	ATG	2
chr8	56993689	56993727	IMPAD1	NM_017813.5	-	ATG	1
chr19	7293920	7293952	INSR	NM_000208.4	-	ATG	1
chr4	127632966	127633001	INTU	NM_015693.4	+	ATG	1
chr3	121834461	121834970	IQCB1	NM_001023570.4	-	ATG	2
chr7	2558989	2559033	IQCE	NM_152558.5	+	ATG	1
chr7	2559052	2559156	IQCE	NM_152558.5	+	ATG	1
chr14	77028550	77028597	IRF2BPL	NM_024496.4	-	ATG	1
chr19	49665729	49665797	IRF3	NM_001571.6	-	ATG	1
chr11	615553	615591	IRF7	NM_004031.4	-	ATG	1
chr2	226799329	226799523	IRS1	NM_005544.3	-	ATG	1
chr2	226799329	226799466	IRS1	NM_005544.3	-	ATG	1
chr20	34369399	34369449	ITCH	NM_031483.7	+	ATG	1
chr2	160200140	160200169	ITGB6	NM_000888.5	-	ATG	1
chr2	160200216	160200230	ITGB6	NM_000888.5	-	ATG	1
chr3	4493357	4493374	ITPR1	NM_002222.7	+	ATG	1
chr3	4493530	4493553	ITPR1	NM_002222.7	+	ATG	1
chr20	10673866	10673880	JAG1	NM_000214.3	-	ATG	1
chr9	4985468	4985473	JAK2	NM_004972.4	+	ATG	1
chr9	4985967	4985972	JAK2	NM_004972.4	+	ATG	1
chr20	44186811	44186906	JPH2	NM_020433.5	-	ATG	1
chr8	42049037	42049045	KAT6A	NM_006766.5	-	ATG	1
chr8	42049008	42049085	KAT6A	NM_006766.5	-	ATG	1
chr8	42049151	42049225	KAT6A	NM_006766.5	-	ATG	1
chr8	42049297	42051975	KAT6A	NM_006766.5	-	ATG	2
chr10	74826606	74838730	KAT6B	NM_012330.4	+	ATG	2
chr10	74838719	74838730	KAT6B	NM_012330.4	+	ATG	1
chr10	74842621	74842662	KAT6B	NM_012330.4	+	ATG	1
chr10	74842710	74842766	KAT6B	NM_012330.4	+	ATG	1
chr16	57736995	57737009	KATNB1	NM_005886.3	+	ATG	1
chr16	57735795	57736988	KATNB1	NM_005886.3	+	ATG	2
chr11	128891540	128891548	KCNJ5	NM_000890.5	+	ATG	1
chr10	77637645	77637725	KCNMA1	NM_002247.4	-	ATG	1
chr19	43780882	43781151	KCNN4	NM_002250.3	-	ATG	1
chr20	63472501	63472566	KCNQ2	NM_172107.4	-	ATG	1
chr8	132480834	132480923	KCNQ3	NM_004519.4	-	ATG	1
chr1	40783833	40784027	KCNQ4	NM_004700.4	+	ATG	1
chr1	40784016	40784027	KCNQ4	NM_004700.4	+	ATG	1
chr6	72622129	72622185	KCNQ5	NM_001160133.2	+	ATG	1
chr18	26549240	26549371	KCTD1	NM_001136205.2	-	ATG	1
chr18	26549372	26549383	KCTD1	NM_001136205.2	-	ATG	1
chr7	66628978	66629001	KCTD7	NM_153033.5	+	ATG	1
chr1	26952384	26952392	KDF1	NM_152365.3	-	ATG	1
chrX	53224936	53224947	KDM5C	NM_004187.5	-	ATG	1
chrX	53225155	53225196	KDM5C	NM_004187.5	-	ATG	1
chrX	44873315	44873320	KDM6A	NM_021140.4	+	ATG	1
chr2	27086786	27086863	KHK	NM_000221.3	+	ATG	1
chr14	58427787	58428056	KIAA0586	NM_014749.5	+	ATG	1
chr14	58427629	58427685	KIAA0586	NM_014749.5	+	ATG	1
chr17	6635108	6635143	KIAA0753	NM_014804.3	-	ATG	1
chr4	122154035	122154061	KIAA1109	NM_001384125.1	+	ATG	1
chr2	8837527	8837592	KIDINS220	NM_020738.4	-	ATG	1
chr1	200618807	200618818	KIF14	NM_014875.3	-	ATG	1
chr2	240820132	240820152	KIF1A	NM_001244008.2	-	ATG	1
chr2	240820132	240820164	KIF1A	NM_001244008.2	-	ATG	1
chr1	10210740	10210844	KIF1B	NM_015074.3	+	ATG	1
chr1	10210717	10210740	KIF1B	NM_015074.3	+	ATG	1
chr17	4999897	5000223	KIF1C	NM_006612.6	+	ATG	2
chr12	39443086	39443109	KIF21A	NM_017641.4	-	ATG	1
chr5	62306465	62306473	KIF2A	NM_001098511.3	+	ATG	1
chr2	148875251	148875283	KIF5C	NM_004522.3	+	ATG	1
chr2	148875480	148875491	KIF5C	NM_004522.3	+	ATG	1
chr15	89655434	89655445	KIF7	NM_198525.3	-	ATG	1
chr11	66257783	66257824	KLC2	NM_022822.3	+	ATG	1
chr11	66257348	66257488	KLC2	NM_001134775.1	+	ATG	1
chr3	49172693	49172734	KLHDC8B	NM_173546.3	+	ATG	1
chrX	24024879	24024899	KLHL15	NM_030624.3	-	ATG	1
chr3	183643532	183650341	KLHL24	NM_017644.3	+	ATG	2
chr5	137735747	137735767	KLHL3	NM_017415.3	-	ATG	1
chr7	152435892	152435984	KMT2C	NM_170606.3	-	ATG	1
chr11	68175149	68190076	KMT5B	NM_001300907.1	-	ATG	5
chr11	68213582	68213590	KMT5B	NM_001300909.1	-	ATG	1
chr22	29073059	29073124	KREMEN1	NM_032045.5	+	ATG	1
chr7	92244977	92245006	KRIT1	NM_194456.1	-	ATG	1
chr7	92245000	92245056	KRIT1	NM_194456.1	-	ATG	1
chr7	92245019	92245144	KRIT1	NM_194456.1	-	ATG	1
chr12	52949750	52949842	KRT8	NM_002273.4	-	ATG	1
chr4	112637148	112637162	LARP7	NM_016648.4	+	ATG	1
chr4	112637191	112637214	LARP7	NM_016648.4	+	ATG	1
chr5	146182602	146182637	LARS	NM_020117.11	-	ATG	1
chr3	45388590	45388631	LARS2	NM_015340.4	+	ATG	1
chr13	108214558	108214641	LIG4	NM_002312.3	-	ATG	1
chr15	100602148	100602159	LINS1	NM_001040616.3	-	ATG	1
chr7	156893000	156893047	LMBR1	NM_022458.4	-	ATG	1
chr9	126613966	126613980	LMX1B	NM_002316.4	+	ATG	1
chr2	175995588	175995623	LNPK	NM_030650.3	-	ATG	1
chr15	73926513	73926518	LOXL1	NM_005576.4	+	ATG	1
chr15	73926614	73926670	LOXL1	NM_005576.4	+	ATG	1
chr1	113073280	113073339	LRIG2	NM_014813.3	+	ATG	1
chr12	57128521	57128529	LRP1	NM_002332.3	+	ATG	1
chr12	57128665	57128676	LRP1	NM_002332.3	+	ATG	1
chr11	68312667	68312681	LRP5	NM_002335.4	+	ATG	1
chr12	12266760	12266837	LRP6	NM_002336.3	-	ATG	1
chr12	12266911	12266961	LRP6	NM_002336.3	-	ATG	1
chr12	12266879	12267010	LRP6	NM_002336.3	-	ATG	1
chr9	128886028	128886105	LRRC8A	NM_019594.4	+	ATG	1
chr9	127451818	127451898	LRSAM1	NM_138361.5	+	ATG	1
chr11	72088342	72088353	LRTOMT	NM_145309.6	+	ATG	1
chr11	72089072	72089080	LRTOMT	NM_145309.6	+	ATG	1
chr11	72080784	72080807	LRTOMT	NM_145309.6	+	ATG	1
chr11	72080822	72080836	LRTOMT	NM_145309.6	+	ATG	1
chr1	235833585	235833602	LYST	NM_000081.4	-	ATG	1
chr1	235833610	235833618	LYST	NM_000081.4	-	ATG	1
chr1	11680803	11680943	MAD2L2	ENST00000456915.2	-	ATG	1
chr16	79600435	79600446	MAF	NM_005360.5	-	ATG	1
chr2	173075873	173075887	MAP3K20	NM_016653.3	+	ATG	1
chr15	41774564	41775224	MAPKBP1	NM_001128608.2	+	ATG	2
chr12	57755188	57755280	MARCHF9	NM_138396.6	+	ATG	1
chr14	103385546	103385662	MARK3	NM_001128918.3	+	ATG	1
chr5	139279093	139279113	MATR3	NM_199189.3	+	ATG	1
chr5	139276139	139278362	MATR3	NM_199189.3	+	ATG	2
chr5	139279065	139279100	MATR3	NM_199189.3	+	ATG	1
chr2	148021040	148178739	MBD5	NM_018328.5	+	ATG	3
chr2	148178713	148178739	MBD5	NM_018328.5	+	ATG	1
chrX	21839641	21839655	MBTPS2	NM_015884.4	+	ATG	1
chr20	5950802	5950846	MCM8	NM_182802.3	+	ATG	1
chr20	5951046	5951051	MCM8	NM_182802.3	+	ATG	1
chr19	7522636	7522683	MCOLN1	NM_020533.3	+	ATG	1
chrX	154092265	154092270	MECP2	NM_004992.4	-	ATG	1
chrX	154092258	154092263	MECP2	NM_004992.4	-	ATG	1
chrX	154092265	154097665	MECP2	NM_004992.4	-	ATG	2
chrX	71118607	71118624	MED12	NM_005120.3	+	ATG	1
chr17	62065768	62065776	MED13	NM_005121.3	-	ATG	1
chr17	62065841	62065870	MED13	NM_005121.3	-	ATG	1
chr17	62065212	62065253	MED13	NM_005121.3	-	ATG	1
chr15	99565996	99566019	MEF2A	NM_005587.4	+	ATG	1
chr15	99633042	99633050	MEF2A	NM_005587.4	+	ATG	1
chr5	88823901	88823921	MEF2C	NM_001193347.1	-	ATG	1
chr5	88883045	88883089	MEF2C	NM_002397.5	-	ATG	1
chr19	42325826	42325849	MEGF8	NM_001410.3	+	ATG	1
chr19	42326136	42326150	MEGF8	NM_001410.3	+	ATG	1
chr19	42325918	42325989	MEGF8	NM_001410.3	+	ATG	1
chr7	116672445	116672492	MET	NM_001127500.3	+	ATG	1
chr7	116672475	116672492	MET	NM_001127500.3	+	ATG	1
chr7	116672294	116672305	MET	NM_001127500.3	+	ATG	1
chr2	227328736	227328756	MFF	NM_020194.5	+	ATG	1
chr1	11980456	11980482	MFN2	NM_014874.4	+	ATG	1
chr1	11982069	11982092	MFN2	NM_014874.4	+	ATG	1
chr1	11982078	11982092	MFN2	NM_014874.4	+	ATG	1
chr4	127965145	127965192	MFSD8	NM_152778.3	-	ATG	1
chr14	49620884	49620925	MGAT2	NM_002408.4	+	ATG	1
chr14	49620984	49621022	MGAT2	NM_002408.4	+	ATG	1
chr14	49621062	49621094	MGAT2	NM_002408.4	+	ATG	1
chr14	49621091	49621132	MGAT2	NM_002408.4	+	ATG	1
chr20	17969075	17969119	MGME1	NM_052865.4	+	ATG	1
chr10	72626042	72626068	MICU1	NM_006077.4	-	ATG	1
chrX	10567550	10620319	MID1	NM_000381.4	-	ATG	2
chrX	10567550	10620340	MID1	NM_000381.4	-	ATG	2
chrX	107826090	107826137	MID2	NM_012216.4	+	ATG	1
chr20	10413735	10413887	MKKS	NM_018848.3	-	ATG	1
chr20	10420619	10420750	MKKS	NM_018848.3	-	ATG	1
chr20	10420546	10420737	MKKS	NM_018848.3	-	ATG	1
chr10	21534350	21534379	MLLT10	NM_004641.4	+	ATG	1
chr10	21534470	21534502	MLLT10	NM_004641.4	+	ATG	1
chr10	21534645	21557701	MLLT10	NM_001324297.2	+	ATG	3
chr2	149587667	149587714	MMADHC	NM_015702.3	-	ATG	1
chr3	155079676	155079747	MME	NM_007289.4	+	ATG	1
chr16	55479324	55479335	MMP2	NM_004530.6	+	ATG	1
chr6	49463164	49463178	MMUT	NM_000255.4	-	ATG	1
chr7	157010498	157010515	MNX1	NM_005515.4	-	ATG	1
chr18	36187523	36187531	MOCOS	NM_017947.4	+	ATG	1
chr22	30968242	30968256	MORC2	NM_001303256.3	-	ATG	1
chr22	30968325	30968357	MORC2	NM_001303256.3	-	ATG	1
chr11	118264344	118264400	MPZL2	NM_005797.4	-	ATG	1
chr11	94492810	94493865	MRE11	NM_005590.3	-	ATG	2
chr6	31740091	31740120	MSH5	NM_002441.5	+	ATG	1
chr2	47783176	47783190	MSH6	NM_000179.3	+	ATG	1
chr3	9649541	9649564	MTMR14	NM_022485.5	+	ATG	1
chr11	95924051	95924092	MTMR2	NM_016156.6	-	ATG	1
chr6	73461763	73461798	MTO1	NM_012123.4	+	ATG	1
chr1	236795344	236795436	MTR	NM_000254.3	+	ATG	1
chr5	7870782	7870790	MTRR	NM_002454.3	+	ATG	1
chr15	59372631	59372666	MYO1E	NM_004998.4	-	ATG	1
chr15	59372712	59372729	MYO1E	NM_004998.4	-	ATG	1
chr18	50194845	50194874	MYO5B	NM_001080467.3	-	ATG	1
chr15	72046580	72046618	MYO9A	NM_006901.4	-	ATG	1
chr15	72117828	72117902	MYO9A	NM_006901.4	-	ATG	1
chr9	34372943	34372981	MYORG	NM_020702.5	-	ATG	1
chr9	34372954	34376796	MYORG	NM_020702.5	-	ATG	2
chr4	119135861	119135884	MYOZ2	NM_016599.5	+	ATG	1
chr11	61752680	61752706	MYRF	NM_001127392.3	+	ATG	1
chr19	13118290	13118322	NACC1	NM_052876.4	+	ATG	1
chr13	101399134	101416340	NALCN	NM_052867.4	-	ATG	2
chr11	78574848	78574856	NARS2	NM_024678.6	-	ATG	1
chr8	89984614	89984649	NBN	NM_002485.5	-	ATG	1
chr12	6493498	6493617	NCAPD2	NM_014865.4	+	ATG	1
chr11	134224243	134224308	NCAPD3	NM_015261.3	-	ATG	1
chr11	134224341	134224517	NCAPD3	NM_015261.3	-	ATG	1
chr5	150520901	150520966	NDST1	NM_001543.5	+	ATG	1
chr5	150521014	150521025	NDST1	NM_001543.5	+	ATG	1
chr6	96897806	96897814	NDUFAF4	NM_014165.4	-	ATG	1
chr2	201071861	201071908	NDUFB3	NM_002491.3	+	ATG	1
chr2	206159481	206159495	NDUFS1	NM_005006.7	-	ATG	1
chr11	67606964	67606981	NDUFV1	NM_007103.4	+	ATG	1
chr4	169602641	169602649	NEK1	NM_012224.4	-	ATG	1
chr4	169612101	169612142	NEK1	NM_012224.4	-	ATG	1
chr1	77888578	77888661	NEXN	NM_144573.4	+	ATG	1
chr17	31094994	31095038	NF1	NM_001128147.3	+	ATG	1
chr22	29603618	29603653	NF2	NM_000268.4	+	ATG	1
chr22	29603902	29603943	NF2	NM_000268.4	+	ATG	1
chr22	29603842	29603943	NF2	NM_000268.4	+	ATG	1
chr1	61082579	61082593	NFIA	NM_005595.5	+	ATG	1
chr1	61082630	61082635	NFIA	NM_005595.5	+	ATG	1
chr1	61082502	61082537	NFIA	NM_005595.5	+	ATG	1
chr9	14313521	14313577	NFIB	NM_001190737.2	-	ATG	1
chr9	14313574	14313585	NFIB	NM_001190737.2	-	ATG	1
chr9	14313582	14313596	NFIB	NM_001190737.2	-	ATG	1
chr9	14314038	14314109	NFIB	NM_001190737.2	-	ATG	1
chr4	102501608	102501622	NFKB1	NM_003998.4	+	ATG	1
chr1	115293670	115293714	NGF	NM_002506.3	-	ATG	1
chr10	113854716	113854724	NHLRC2	NM_198514.4	+	ATG	1
chr10	113854776	113854805	NHLRC2	NM_198514.4	+	ATG	1
chr5	178153880	178153894	NHP2	NM_017838.4	-	ATG	1
chr5	178153836	178153880	NHP2	NM_017838.4	-	ATG	1
chr14	50831019	50831048	NIN	NM_020921.4	-	ATG	1
chr5	36876934	36876948	NIPBL	NM_133433.4	+	ATG	1
chr5	36876984	36877073	NIPBL	NM_133433.4	+	ATG	1
chr5	36877058	36877123	NIPBL	NM_133433.4	+	ATG	1
chr5	36953628	36953660	NIPBL	NM_133433.4	+	ATG	1
chr5	173235100	173235162	NKX2_5	NM_001166176.2	-	ATG	1
chr17	5584052	5584072	NLRP1	NM_033004.4	-	ATG	1
chr5	43602794	43602826	NNT	NM_012343.4	+	ATG	1
chr17	56593967	56593996	NOG	NM_005450.6	+	ATG	1
chr5	93583597	93583635	NR2F1	NM_005654.6	+	ATG	1
chr5	93584021	93584074	NR2F1	NM_005654.6	+	ATG	1
chr5	93584360	93584389	NR2F1	NM_005654.6	+	ATG	1
chr5	93583783	93583860	NR2F1	NM_005654.6	+	ATG	1
chr15	96330952	96330963	NR2F2	NM_021005.4	+	ATG	1
chr15	96331033	96331125	NR2F2	NM_021005.4	+	ATG	1
chr15	96331346	96331495	NR2F2	NM_021005.4	+	ATG	1
chr15	96331475	96331495	NR2F2	NM_021005.4	+	ATG	1
chr15	96331488	96331631	NR2F2	NM_021005.4	+	ATG	1
chr15	96326091	96326192	NR2F2	NM_001145155.2	+	ATG	1
chr15	96326015	96326032	NR2F2	NM_001145155.2	+	ATG	1
chr5	143434613	143434690	NR3C1	NM_001018077.1	-	ATG	1
chr5	143403377	143403397	NR3C1	NM_001024094.2	-	ATG	1
chr21	14968463	14968492	NRIP1	NM_003489.4	-	ATG	1
chr21	14968489	14968506	NRIP1	NM_003489.4	-	ATG	1
chr21	14968519	15014422	NRIP1	NM_003489.4	-	ATG	2
chr21	14968327	14968332	NRIP1	NM_003489.4	-	ATG	1
chr9	137459132	137459278	NSMF	NM_015537.5	-	ATG	1
chr10	103181289	103181294	NT5C2	NM_012229.5	-	ATG	1
chr5	37370813	37370977	NUP155	NM_004298.4	-	ATG	1
chr19	49929359	49929397	NUP62	NM_153719.4	-	ATG	1
chr6	117675580	117675609	NUS1	NM_138459.5	+	ATG	1
chr2	10448122	10448154	ODC1	NM_002539.3	-	ATG	1
chrX	71533126	71533137	OGT	NM_181672.3	+	ATG	1
chrX	68433287	68433313	OPHN1	NM_002547.3	-	ATG	1
chr10	13100257	13100274	OPTN	NM_021980.4	+	ATG	1
chr20	62256116	62256181	OSBPL2	NM_144498.4	+	ATG	1
chr20	62256132	62256143	OSBPL2	NM_144498.4	+	ATG	1
chr14	20454993	20455031	OSGEP	NM_017807.4	-	ATG	1
chr14	105314818	105314823	PACS2	NM_001100913.3	+	ATG	1
chr17	2593955	2638121	PAFAH1B1	NM_000430.4	+	ATG	2
chr17	2638104	2638121	PAFAH1B1	NM_000430.4	+	ATG	1
chr10	100745882	100745905	PAX2	NM_003988.5	+	ATG	1
chr10	100745960	100746013	PAX2	NM_003988.5	+	ATG	1
chr11	31806912	31810840	PAX6	NM_000280.5	-	ATG	2
chr11	31811198	31811221	PAX6	NM_001258465.3	-	ATG	1
chr11	31811187	31811198	PAX6	NM_001258465.3	-	ATG	1
chr1	164559408	164559443	PBX1	NM_002585.4	+	ATG	1
chr5	150155630	150155644	PDGFRB	NM_002609.4	-	ATG	1
chr6	107459536	107459553	PDSS2	NM_020381.4	-	ATG	1
chr10	101030243	101030305	PDZD7	NM_001195263.2	-	ATG	1
chr2	238288789	238288794	PER2	NM_022817.3	-	ATG	1
chr1	7784694	7784723	PER3	NM_016831.4	+	ATG	1
chr17	35578116	35578136	PEX12	NM_000286.3	-	ATG	1
chr11	45917974	45917982	PEX16	NM_004813.4	-	ATG	1
chr11	45918050	45918058	PEX16	NM_004813.4	-	ATG	1
chr8	76988308	77000039	PEX2	NM_000318.3	-	ATG	2
chr22	18078271	18078348	PEX26	NM_001127649.2	+	ATG	1
chr22	18077933	18077965	PEX26	NM_001127649.2	+	ATG	1
chr22	18078020	18078121	PEX26	NM_001127649.2	+	ATG	1
chr17	49413286	49414286	PHB	NM_001281715.2	-	ATG	2
chr17	49414261	49414317	PHB	NM_001281715.2	-	ATG	1
chr17	49414769	49414828	PHB	NM_001281496.2	-	ATG	1
chr17	49413286	49414877	PHB	NM_001281496.2	-	ATG	2
chr17	49414769	49414858	PHB	NM_001281496.2	-	ATG	1
chr17	49414292	49414858	PHB	NM_001281715.2	-	ATG	2
chrX	134373343	134377581	PHF6	NM_032458.3	+	ATG	2
chrX	54043840	54043857	PHF8	NM_015107.3	-	ATG	1
chrX	54044341	54044406	PHF8	NM_015107.3	-	ATG	1
chrX	54044400	54044450	PHF8	NM_015107.3	-	ATG	1
chr6	79078165	79078191	PHIP	NM_017934.7	-	ATG	1
chr13	72782192	72782233	PIBF1	NM_006346.4	+	ATG	1
chr16	88785012	88785050	PIEZO1	NM_001142864.4	-	ATG	1
chr1	172442640	172442657	PIGC	NM_002642.4	-	ATG	1
chr1	172442691	172442729	PIGC	NM_002642.4	-	ATG	1
chr1	160031793	160031834	PIGM	NM_145167.3	-	ATG	1
chr18	62163623	62163646	PIGN	NM_176787.5	-	ATG	1
chr18	62186860	62186916	PIGN	NM_176787.5	-	ATG	1
chr1	26788469	26788489	PIGV	NM_001202554.1	+	ATG	1
chr17	36535060	36535086	PIGW	NM_178517.5	+	ATG	1
chr17	36535295	36535390	PIGW	NM_178517.5	+	ATG	1
chr1	9691490	9710446	PIK3CD	NM_005026.5	+	ATG	2
chr5	68226333	68226416	PIK3R1	NM_181523.3	+	ATG	1
chr5	68226484	68226618	PIK3R1	NM_181523.3	+	ATG	1
chr19	18155481	18155573	PIK3R2	NM_005027.4	+	ATG	1
chr19	18155664	18155714	PIK3R2	NM_005027.4	+	ATG	1
chr19	18155600	18155623	PIK3R2	NM_005027.4	+	ATG	1
chr19	18155817	18155849	PIK3R2	NM_005027.4	+	ATG	1
chr17	8911501	8965705	PIK3R5	NM_001142633.3	-	ATG	2
chr2	208266272	208266277	PIKFYVE	NM_015040.4	+	ATG	1
chr5	135033973	135034029	PITX1	NM_002653.5	-	ATG	1
chr4	110622668	110622688	PITX2	NM_000325.6	-	ATG	1
chr4	110623032	110623100	PITX2	NM_000325.6	-	ATG	1
chr4	110636957	110637040	PITX2	NM_153426.2	-	ATG	1
chr4	88007666	88007728	PKD2	NM_000297.4	+	ATG	1
chr20	8132294	8132302	PLCB1	NM_015192.4	+	ATG	1
chr19	39413170	39413196	PLEKHG2	NM_022835.3	+	ATG	1
chr1	6490486	6490518	PLEKHG5	NM_001265594.1	-	ATG	1
chr4	127880937	127881026	PLK4	NM_014264.5	+	ATG	1
chr6	118548375	118558833	PLN	NM_002667.5	+	ATG	2
chr7	101217412	101217579	PLOD3	NM_001084.5	-	ATG	1
chr8	37762605	37762613	PLPBP	NM_007198.4	+	ATG	1
chr1	154936851	154936859	PMVK	NM_006556.4	-	ATG	1
chr19	7534752	7534784	PNPLA6	NM_001166111.2	+	ATG	1
chr7	108515546	108515566	PNPLA8	NM_015723.5	-	ATG	1
chr7	108521486	108521497	PNPLA8	NM_015723.5	-	ATG	1
chr7	108518214	108526110	PNPLA8	NM_015723.5	-	ATG	3
chr15	89333821	89333892	POLG	NM_002693.3	-	ATG	1
chr17	64496981	64497001	POLG2	NM_007215.4	-	ATG	1
chr13	27621926	27621961	POLR1D	NM_015972.4	+	ATG	1
chr10	78029503	78029520	POLR3A	NM_007055.4	-	ATG	1
chr1	46197836	46197859	POMGNT1	NM_017739.4	-	ATG	1
chr1	46198378	46198419	POMGNT1	NM_017739.4	-	ATG	1
chr3	43081452	43081517	POMGNT2	NM_032806.6	-	ATG	1
chr8	43097557	43102538	POMK	NM_032237.5	+	ATG	2
chr7	124898293	124898316	POT1	NM_015450.3	-	ATG	1
chr7	124898355	124928937	POT1	NM_015450.3	-	ATG	3
chr1	204411487	204411642	PPP1R15B	NM_032833.5	-	ATG	1
chr1	204411664	204411690	PPP1R15B	NM_032833.5	-	ATG	1
chrX	48898315	48898347	PQBP1	NM_005710.2	+	ATG	1
chr4	120922638	120922673	PRDM5	NM_018699.4	-	ATG	1
chr4	120922782	120922832	PRDM5	NM_018699.4	-	ATG	1
chr5	123089432	123089437	PRDM6	NM_001136239.4	+	ATG	1
chr4	80197663	80197677	PRDM8	NM_020226.4	+	ATG	1
chr2	44359816	44359848	PREPL	NM_006036.4	-	ATG	1
chr2	44359933	44359941	PREPL	NM_006036.4	-	ATG	1
chr2	44359938	44359973	PREPL	NM_006036.4	-	ATG	1
chr4	16075909	16075929	PROM1	NM_006017.3	-	ATG	1
chr4	16076097	16084000	PROM1	NM_006017.3	-	ATG	2
chrX	107628518	107628529	PRPS1	NM_002764.4	+	ATG	1
chr1	226871353	226871379	PSEN2	NM_000447.3	+	ATG	1
chr7	56051337	56051357	PSPH	NM_004577.4	-	ATG	1
chr10	87863651	87863665	PTEN	NM_000314.8	+	ATG	1
chr10	87863709	87863846	PTEN	NM_000314.8	+	ATG	1
chr20	50510383	50510415	PTPN1	NM_002827.4	+	ATG	1
chr12	112419044	112419049	PTPN11	NM_002834.5	+	ATG	1
chr1	214464863	214464931	PTPN14	NM_005401.5	-	ATG	1
chr1	214551187	214551192	PTPN14	NM_005401.5	-	ATG	1
chr1	113871672	113871686	PTPN22	NM_015967.7	-	ATG	1
chr1	113871683	113871733	PTPN22	NM_015967.7	-	ATG	1
chr1	198639061	198639093	PTPRC	NM_002838.5	+	ATG	1
chr1	43531063	43538253	PTPRF	NM_002840.5	+	ATG	2
chr17	59700029	59700052	PTRH2	NM_001015509.3	-	ATG	1
chr17	59700132	59700167	PTRH2	NM_001015509.3	-	ATG	1
chr1	31065692	31065706	PUM1	NM_001020658.2	-	ATG	1
chr12	131929293	131929409	PUS1	NM_025215.6	+	ATG	1
chr3	49094026	49094046	QRICH1	NM_017730.4	-	ATG	1
chr6	57222227	57222280	RAB23	NM_183227.3	-	ATG	1
chr15	55270252	55270257	RAB27A	NM_004580.5	-	ATG	1
chr4	13484299	13484316	RAB28	NM_004249.4	-	ATG	1
chrX	155264380	155264400	RAB39B	NM_171998.4	-	ATG	1
chrX	155264380	155264496	RAB39B	NM_171998.4	-	ATG	1
chr1	46248246	46248281	RAD54L	NM_003579.4	+	ATG	1
chr1	46248371	46248382	RAD54L	NM_003579.4	+	ATG	1
chr3	12663906	12663959	RAF1	NM_002880.4	-	ATG	1
chr3	12664059	12664088	RAF1	NM_002880.4	-	ATG	1
chr17	17681720	17681779	RAI1	NM_030665.4	+	ATG	1
chr5	87267984	87268064	RASA1	NM_002890.3	+	ATG	1
chr5	87268165	87268182	RASA1	NM_002890.3	+	ATG	1
chr11	64744062	64744112	RASGRP2	NM_001098671.2	-	ATG	1
chr18	22936792	22936797	RBBP8	NM_002894.3	+	ATG	1
chr18	22933910	22933969	RBBP8	NM_203291.2	+	ATG	1
chr20	408087	408104	RBCK1	NM_031229.4	+	ATG	1
chr20	408586	408705	RBCK1	NM_031229.4	+	ATG	1
chr20	408241	408705	RBCK1	NM_031229.4	+	ATG	1
chrX	47145447	47147425	RBM10	NM_005676.5	+	ATG	2
chr11	65662885	65662899	RELA	NM_021975.4	-	ATG	1
chr6	138988148	138988207	REPS1	NM_001286611.2	-	ATG	1
chr1	8817388	8817411	RERE	NM_012102.4	-	ATG	1
chr4	56907927	56908046	REST	NM_005612.5	+	ATG	1
chr9	133417789	133418010	REXO4	NM_001279350.2	-	ATG	1
chr1	151346508	151346564	RFX5	NM_000449.4	-	ATG	1
chr17	76487762	76487770	RHBDF2	NM_024599.5	-	ATG	1
chr8	22999845	22999937	RHOBTB2	NM_015178.3	+	ATG	1
chr8	22994584	22994643	RHOBTB2	NM_015178.3	+	ATG	1
chr8	22999652	22999819	RHOBTB2	NM_015178.3	+	ATG	1
chr4	40242722	40242745	RHOH	NM_004310.5	+	ATG	1
chr4	40243307	40243333	RHOH	NM_004310.5	+	ATG	1
chr6	151452104	151452121	RMND1	NM_017909.4	-	ATG	1
chr13	50909778	50909795	RNASEH2B	NM_024570.4	+	ATG	1
chr3	196503294	196503395	RNF168	NM_152617.4	-	ATG	1
chr3	196503398	196503466	RNF168	NM_152617.4	-	ATG	1
chr3	196503549	196503614	RNF168	NM_152617.4	-	ATG	1
chr17	58417281	58417301	RNF43	NM_017763.6	-	ATG	1
chr17	58417414	58417464	RNF43	NM_017763.6	-	ATG	1
chr17	58417123	58417215	RNF43	NM_017763.6	-	ATG	1
chr1	103526011	103526025	RNPC3	NM_017619.4	+	ATG	1
chr9	74497425	74497526	RORB	NM_006914.4	+	ATG	1
chr9	74497444	74497530	RORB	NM_006914.4	+	ATG	1
chr9	74497847	74497900	RORB	NM_006914.4	+	ATG	1
chrX	38327441	38327485	RPGR	NM_001034853.2	-	ATG	1
chrX	154398318	154398353	RPL10	NM_006013.5	+	ATG	1
chrX	154398276	154398353	RPL10	NM_006013.5	+	ATG	1
chrX	154398357	154398503	RPL10	NM_006013.5	+	ATG	2
chr17	8383005	8383031	RPL26	NM_001315530.2	-	ATG	1
chr17	8383054	8383104	RPL26	NM_001315530.2	-	ATG	1
chr10	78033839	78033886	RPS24	NM_033022.4	+	ATG	1
chr12	56041950	56041973	RPS26	NM_001029.5	+	ATG	1
chr12	56041966	56041977	RPS26	NM_001029.5	+	ATG	1
chr12	56042016	56042063	RPS26	NM_001029.5	+	ATG	1
chr8	102238991	102239047	RRM2B	NM_015713.5	-	ATG	1
chr6	158999973	159000056	RSPH3	NM_031924.8	-	ATG	1
chr16	57186829	57186840	RSPRY1	NM_001305163.2	+	ATG	1
chr16	57186340	57186483	RSPRY1	NM_001305163.2	+	ATG	1
chr16	57204516	57204539	RSPRY1	NM_001305163.2	+	ATG	1
chr16	57204542	57204658	RSPRY1	NM_001305163.2	+	ATG	1
chr16	57204599	57204658	RSPRY1	NM_001305163.2	+	ATG	1
chr20	63659322	63659357	RTEL1	NM_001283009.2	+	ATG	1
chr20	63659283	63659357	RTEL1	NM_001283009.2	+	ATG	1
chr6	106629204	106629263	RTN4IP1	NM_032730.5	-	ATG	1
chr6	45328412	45328665	RUNX2	NM_001024630.4	+	ATG	2
chr9	35546451	35546498	RUSC2	NM_001135999.1	+	ATG	1
chr12	63779926	63779943	RXYLT1	NM_014254.3	+	ATG	1
chr19	10224914	10224934	S1PR2	NM_004230.4	-	ATG	1
chr8	118621832	118621840	SAMD12	NM_207506.3	-	ATG	1
chr8	118621821	118621844	SAMD12	NM_207506.3	-	ATG	1
chr7	93114864	93114884	SAMD9	NM_017654.4	-	ATG	1
chr7	93117885	93117908	SAMD9	NM_017654.4	-	ATG	1
chr7	93117885	93117983	SAMD9	NM_017654.4	-	ATG	1
chr7	93148221	93148292	SAMD9L	NM_152703.5	-	ATG	1
chr6	148342941	148342967	SASH1	NM_015278.5	+	ATG	1
chr22	50474911	50475012	SBF1	NM_002972.4	-	ATG	1
chr11	10294146	10294196	SBF2	NM_030962.3	-	ATG	1
chr11	121292699	121292767	SC5D	NM_006918.5	+	ATG	1
chr15	76883844	76883864	SCAPER	NM_020843.4	-	ATG	1
chr2	165294062	165294073	SCN2A	NM_021007.3	+	ATG	1
chr11	118176561	118176581	SCN2B	NM_004588.5	-	ATG	1
chr2	165176412	165176435	SCN3A	NM_006922.4	-	ATG	1
chr2	165203846	165203869	SCN3A	NM_006922.4	-	ATG	1
chr3	38649621	38649650	SCN5A	NM_001160160.2	-	ATG	1
chr12	51591248	51591325	SCN8A	NM_001330260.2	+	ATG	1
chr1	17054034	17054087	SDHB	NM_003000.3	-	ATG	1
chr14	39103158	39103214	SEC23A	NM_006364.4	-	ATG	1
chr20	18507614	18507643	SEC23B	NM_006363.6	+	ATG	1
chr4	118833696	118833710	SEC24D	NM_014822.4	-	ATG	1
chr4	118833707	118833715	SEC24D	NM_014822.4	-	ATG	1
chr7	84194718	84194729	SEMA3A	NM_006080.3	-	ATG	1
chr7	83648663	83648689	SEMA3E	NM_012431.3	-	ATG	1
chr7	83648742	83648792	SEMA3E	NM_012431.3	-	ATG	1
chr17	77320095	77320148	SEPTIN9	NM_006640.5	+	ATG	1
chr14	94388748	94388813	SERPINA1	NM_000295.5	-	ATG	1
chr3	9428831	9428911	SETD5	NM_001080517.3	+	ATG	1
chr3	9428842	9428898	SETD5	NM_001080517.3	+	ATG	1
chr9	132353662	132353718	SETX	NM_015046.7	-	ATG	1
chr9	132353681	132353722	SETX	NM_015046.7	-	ATG	1
chr9	132354940	132354954	SETX	NM_015046.7	-	ATG	1
chr9	132353691	132353753	SETX	NM_015046.7	-	ATG	1
chr3	20186190	20186204	SGO1	NM_001199252.3	-	ATG	1
chr3	20186097	20186102	SGO1	NM_001199252.3	-	ATG	1
chr10	110919634	110964133	SHOC2	NM_007373.4	+	ATG	2
chr10	110964172	110964195	SHOC2	NM_007373.4	+	ATG	1
chr10	110964186	110964269	SHOC2	NM_007373.4	+	ATG	1
chr10	110964221	110964241	SHOC2	NM_007373.4	+	ATG	1
chr19	38081399	38081497	SIPA1L3	NM_015073.3	+	ATG	1
chr19	38029089	38029103	SIPA1L3	NM_015073.3	+	ATG	1
chr19	38081257	38081328	SIPA1L3	NM_015073.3	+	ATG	1
chr2	44941731	44941772	SIX3	NM_005413.4	+	ATG	1
chr2	44941888	44942076	SIX3	NM_005413.4	+	ATG	1
chr1	2228062	2228106	SKI	NM_003036.4	+	ATG	1
chr4	146521723	146521827	SLC10A7	NM_001300842.3	-	ATG	1
chr12	51026311	51026361	SLC11A2	NM_000617.3	-	ATG	1
chr5	36606613	36606705	SLC1A3	NM_004172.5	+	ATG	1
chr8	42472541	42472615	SLC20A2	NM_006749.5	-	ATG	1
chr5	132369790	132369795	SLC22A5	NM_003060.4	+	ATG	1
chr13	40789532	40789585	SLC25A15	NM_014252.4	+	ATG	1
chr13	40793162	40793179	SLC25A15	NM_014252.4	+	ATG	1
chr17	75288422	75288436	SLC25A19	NM_021734.5	-	ATG	1
chr11	796093	796137	SLC25A22	NM_024698.6	-	ATG	1
chr3	66221016	66221072	SLC25A26	NM_173471.4	+	ATG	1
chr3	39383450	39383491	SLC25A38	NM_017875.4	+	ATG	1
chr5	149960857	149960886	SLC26A2	NM_000112.4	+	ATG	1
chr4	10021455	10021487	SLC2A9	NM_020041.3	-	ATG	1
chr4	41990567	41990632	SLC30A9	NM_006345.4	+	ATG	1
chr11	45805362	45805604	SLC35C1	NM_018389.5	+	ATG	1
chr11	45805655	45805735	SLC35C1	NM_018389.5	+	ATG	1
chr11	45805664	45805735	SLC35C1	NM_018389.5	+	ATG	1
chr11	45805154	45805267	SLC35C1	NM_018389.5	+	ATG	1
chr11	45804476	45804685	SLC35C1	NM_018389.5	+	ATG	1
chr1	67054048	67054218	SLC35D1	NM_015139.3	-	ATG	1
chr1	67054343	67054348	SLC35D1	NM_015139.3	-	ATG	1
chr4	102344757	102344852	SLC39A8	NM_022154.5	-	ATG	1
chr4	102344757	102345023	SLC39A8	NM_022154.5	-	ATG	1
chr4	102344780	102345076	SLC39A8	NM_022154.5	-	ATG	1
chr20	768448	768471	SLC52A3	NM_033409.4	-	ATG	1
chr1	110166851	110166865	SLC6A17	NM_001010898.4	+	ATG	1
chrX	153688180	153688200	SLC6A8	NM_005629.4	+	ATG	1
chrX	153688342	153688389	SLC6A8	NM_005629.4	+	ATG	1
chr1	27154438	27154452	SLC9A1	NM_003047.5	-	ATG	1
chr1	27154456	27154467	SLC9A1	NM_003047.5	-	ATG	1
chr1	27154456	27154473	SLC9A1	NM_003047.5	-	ATG	1
chr16	3608977	3608988	SLX4	NM_032444.4	-	ATG	1
chr16	3608977	3609087	SLX4	NM_032444.4	-	ATG	1
chr16	3609438	3609530	SLX4	NM_032444.4	-	ATG	1
chr16	3609376	3609543	SLX4	NM_032444.4	-	ATG	1
chr18	51046934	51047023	SMAD4	NM_005359.6	+	ATG	1
chr15	66702575	66702583	SMAD6	NM_005585.5	+	ATG	1
chr15	66702658	66702801	SMAD6	NM_005585.5	+	ATG	1
chr15	66702883	66702906	SMAD6	NM_005585.5	+	ATG	1
chr15	66702921	66702986	SMAD6	NM_005585.5	+	ATG	1
chr15	66703085	66703195	SMAD6	NM_005585.5	+	ATG	1
chr13	36879736	36879777	SMAD9	NM_001127217.3	-	ATG	1
chr4	94207883	94208349	SMARCAD1	NM_001128429.3	+	ATG	2
chr2	216412621	216412638	SMARCAL1	NM_014140.4	+	ATG	1
chr2	216413870	216414668	SMARCAL1	NM_014140.4	+	ATG	2
chr19	43754654	43754932	SMG9	NM_019108.4	-	ATG	1
chrX	21757959	21758072	SMPX	NM_014332.3	-	ATG	1
chr8	48921330	48921338	SNAI2	NM_003068.5	-	ATG	1
chr20	10218837	10218863	SNAP25	NM_130811.4	+	ATG	1
chr15	24955049	24968037	SNRPN	NM_003097.6	+	ATG	3
chr15	24955010	24955030	SNRPN	NM_003097.6	+	ATG	1
chr6	85593746	85593781	SNX14	NM_153816.6	-	ATG	1
chr6	107490193	107490225	SOBP	NM_018013.4	+	ATG	1
chr6	107490218	107490436	SOBP	NM_018013.4	+	ATG	1
chr17	7589977	7590009	SOX15	NM_006942.2	-	ATG	1
chr22	24270969	24276756	SPECC1L	NM_015330.6	+	ATG	2
chr15	38253056	38253178	SPRED1	NM_152594.3	+	ATG	1
chr1	231338030	231338044	SPRTN	NM_032018.7	+	ATG	1
chr1	231338155	231338208	SPRTN	NM_032018.7	+	ATG	1
chr5	142319765	142324870	SPRY4	NM_030964.5	-	ATG	2
chr20	37365248	37365271	SRC	NM_005417.5	+	ATG	1
chr20	37365248	37365271	SRC	NM_198291.3	+	ATG	1
chr16	30699197	30699226	SRCAP	NM_006662.3	+	ATG	1
chrX	153794647	153794673	SSR4	NM_006280.2	+	ATG	1
chr11	130159920	130159955	ST14	NM_021978.4	+	ATG	1
chr1	43707550	43736241	ST3GAL3	NM_006279.5	+	ATG	2
chr2	85888907	85888984	ST3GAL5	NM_003896.4	-	ATG	1
chr3	136752342	136752353	STAG1	NM_005862.3	-	ATG	1
chr3	136752325	136752363	STAG1	NM_005862.3	-	ATG	1
chr2	191013638	191013661	STAT1	NM_007315.4	-	ATG	1
chr1	47312953	47312970	STIL	NM_001282936.1	-	ATG	1
chr11	3856249	3856266	STIM1	NM_001277961.3	+	ATG	1
chr5	139482659	139482682	STING1	NM_198282.4	-	ATG	1
chr5	139482555	139482659	STING1	NM_198282.4	-	ATG	1
chr19	1206474	1206530	STK11	NM_000455.5	+	ATG	1
chr19	1205901	1206530	STK11	NM_000455.5	+	ATG	1
chr10	103917594	103917641	STN1	NM_024928.5	-	ATG	1
chr10	103917594	103917656	STN1	NM_024928.5	-	ATG	1
chr14	31026331	31026360	STRN3	NM_001083893.2	-	ATG	1
chr14	31026360	31026377	STRN3	NM_001083893.2	-	ATG	1
chr11	125592876	125592905	STT3A	NM_001278503.2	+	ATG	1
chr3	31532633	31532776	STT3B	NM_178862.3	+	ATG	1
chr20	58651293	58651319	STX16	NM_001001433.3	+	ATG	1
chr14	63909116	63909130	SYNE2	NM_182914.3	+	ATG	1
chr6	149369929	149369955	TAB2	NM_015093.6	+	ATG	1
chr8	119832775	119832825	TAF2	NM_003184.4	-	ATG	1
chr18	26226827	26226922	TAF4B	NM_005640.3	+	ATG	1
chr7	100119325	100119345	TAF6	NM_005641.4	-	ATG	1
chr1	150487427	150487432	TARS2	NM_025150.5	+	ATG	1
chr16	2496042	2496092	TBC1D24	NM_001199107.2	+	ATG	1
chr4	106316030	106316050	TBCK	NM_001163435.3	-	ATG	1
chr3	177064990	177064998	TBL1XR1	NM_024665.7	-	ATG	1
chr3	177064980	177098479	TBL1XR1	NM_024665.7	-	ATG	2
chr3	177064990	177098468	TBL1XR1	NM_024665.7	-	ATG	2
chr6	170556952	170556960	TBP	NM_003194.5	+	ATG	1
chr12	114683278	114683292	TBX3	NM_005996.4	-	ATG	1
chr12	114683415	114683447	TBX3	NM_005996.4	-	ATG	1
chr19	3600670	3606544	TBXA2R	NM_001060.6	-	ATG	2
chr19	3600659	3600670	TBXA2R	NM_001060.6	-	ATG	1
chr15	56918682	56918693	TCF12	NM_207036.2	+	ATG	1
chr22	30607199	30607210	TCN2	NM_000355.4	+	ATG	1
chr12	123671138	123671179	TCTN2	NM_024809.5	+	ATG	1
chr11	12674612	12674620	TEAD1	NM_021961.6	+	ATG	1
chr4	64409376	64409417	TECRL	NM_001010874.5	-	ATG	1
chr1	218345485	218345511	TGFB2	NM_003238.6	+	ATG	1
chr8	42843240	42843287	THAP1	NM_018105.3	-	ATG	1
chr8	42843266	42843301	THAP1	NM_018105.3	-	ATG	1
chr16	3024155	3024238	THOC6	NM_024339.5	+	ATG	1
chr3	63863857	63863892	THOC7	NM_025075.3	-	ATG	1
chr17	40063021	40063047	THRA	NM_199334.5	+	ATG	1
chr17	40074364	40074381	THRA	NM_199334.5	+	ATG	1
chr17	40074474	40074488	THRA	NM_199334.5	+	ATG	1
chr3	24337311	24337319	THRB	NM_000461.5	-	ATG	1
chr3	119498632	119498691	TIMMDC1	NM_016589.4	+	ATG	1
chr14	24242405	24242488	TINF2	NM_001099274.3	-	ATG	1
chr4	165873331	165873384	TLL1	NM_012464.5	+	ATG	1
chr4	165873384	165873518	TLL1	NM_012464.5	+	ATG	1
chr4	165873756	165873773	TLL1	NM_012464.5	+	ATG	1
chr1	165768653	165768751	TMCO1	NM_001256165.1	-	ATG	1
chr11	85647992	85648009	TMEM126A	NM_032273.4	+	ATG	1
chr11	61362387	61362398	TMEM138	NM_016464.5	+	ATG	1
chr11	61362395	61364264	TMEM138	NM_016464.5	+	ATG	2
chr4	55396055	55396075	TMEM165	NM_018475.5	+	ATG	1
chr17	75456660	75456695	TMEM94	NM_014738.6	+	ATG	1
chr17	32928213	32928236	TMEM98	NM_015544.3	+	ATG	1
chr17	32931484	32931498	TMEM98	NM_015544.3	+	ATG	1
chr17	32931493	32931498	TMEM98	NM_015544.3	+	ATG	1
chr12	88142404	88142460	TMTC3	NM_181783.4	+	ATG	1
chr9	115118002	115118229	TNC	NM_002160.4	-	ATG	1
chr6	137867389	137867451	TNFAIP3	NM_006290.4	+	ATG	1
chr8	23068944	23068961	TNFRSF10B	NM_147187.3	-	ATG	1
chr12	6341834	6341845	TNFRSF1A	NM_001065.4	-	ATG	1
chr12	6341824	6341955	TNFRSF1A	NM_001065.4	-	ATG	1
chr3	171460134	171460154	TNIK	NM_015028.4	-	ATG	1
chr3	171460321	171460362	TNIK	NM_015028.4	-	ATG	1
chr3	171460321	171460395	TNIK	NM_015028.4	-	ATG	1
chr7	129054850	129054888	TNPO3	NM_012470.4	-	ATG	1
chr17	18314781	18314822	TOP3A	NM_004618.5	-	ATG	1
chr1	179882316	179882393	TOR1AIP1	NM_001267578.2	+	ATG	1
chr6	18155038	18155058	TPMT	NM_000367.5	-	ATG	1
chr2	238320528	238320608	TRAF3IP1	NM_015650.4	+	ATG	1
chr6	111606011	111606049	TRAF3IP2	NM_147686.4	-	ATG	1
chr6	111606161	111606178	TRAF3IP2	NM_147686.4	-	ATG	1
chr16	2155813	2163905	TRAF7	NM_032271.3	+	ATG	2
chr16	2163906	2163917	TRAF7	NM_032271.3	+	ATG	1
chr14	39170196	39170207	TRAPPC6B	NM_177452.4	-	ATG	1
chr9	116697684	116697719	TRIM32	NM_012210.4	+	ATG	1
chr5	115180153	115180218	TRIM36	NM_018700.4	-	ATG	1
chr17	59106634	59106651	TRIM37	NM_015294.6	-	ATG	1
chr5	14143354	14143386	TRIO	NM_007118.4	+	ATG	1
chr5	14143542	14143679	TRIO	NM_007118.4	+	ATG	1
chr14	92039844	92039927	TRIP11	NM_004239.4	-	ATG	1
chr14	92039974	92040030	TRIP11	NM_004239.4	-	ATG	1
chr19	13116705	13116725	TRMT1	NM_001136035.4	-	ATG	1
chr3	3129014	3129028	TRNT1	NM_182916.3	+	ATG	1
chr15	50686539	50686601	TRPM7	NM_017672.6	-	ATG	1
chr8	115623693	115668610	TRPS1	NM_014112.5	-	ATG	2
chr8	115668958	115668972	TRPS1	NM_014112.5	-	ATG	1
chr9	132944573	132944605	TSC1	NM_000368.5	-	ATG	1
chr9	132928913	132928936	TSC1	NM_000368.5	-	ATG	1
chr9	132928945	132935090	TSC1	NM_000368.5	-	ATG	2
chr2	99117684	99117734	TSGA10	NM_182911.4	-	ATG	1
chr2	99127146	99127160	TSGA10	NM_182911.4	-	ATG	1
chr14	80955633	80955662	TSHR	NM_000369.5	+	ATG	1
chr14	80955651	80955662	TSHR	NM_000369.5	+	ATG	1
chr18	75210939	75211181	TSHZ1	NM_005786.6	+	ATG	1
chr18	75211081	75211095	TSHZ1	NM_005786.6	+	ATG	1
chr18	75210829	75210849	TSHZ1	NM_005786.6	+	ATG	1
chr7	120857883	120857927	TSPAN12	NM_012338.4	-	ATG	1
chr15	42920629	42920757	TTBK2	NM_173500.4	-	ATG	1
chr5	95550584	95550643	TTC37	NM_014639.4	-	ATG	1
chr8	33513022	33513054	TTI2	NM_025115.5	-	ATG	1
chr8	33513124	33513132	TTI2	NM_025115.5	-	ATG	1
chr14	75661371	75661382	TTLL5	NM_015072.5	+	ATG	1
chr2	178807276	178807302	TTN	NM_133379.5	-	ATG	1
chr2	178807276	178807311	TTN	NM_133379.5	-	ATG	1
chr11	8038874	8039032	TUB	NM_177972.3	+	ATG	1
chr10	100987567	100987617	TWNK	NM_021830.5	+	ATG	1
chr10	100987824	100987892	TWNK	NM_021830.5	+	ATG	1
chr19	10379707	10379721	TYK2	NM_003331.5	-	ATG	1
chr19	10379648	10379758	TYK2	NM_003331.5	-	ATG	1
chr19	10379768	10380418	TYK2	NM_003331.5	-	ATG	2
chr19	10379648	10379767	TYK2	NM_003331.5	-	ATG	1
chr19	10379760	10380386	TYK2	NM_003331.5	-	ATG	2
chrX	119574684	119574698	UBE2A	NM_003336.4	+	ATG	1
chr15	25405482	25438608	UBE3A	NM_130838.4	-	ATG	2
chr15	25438953	25438976	UBE3A	NM_130838.4	-	ATG	1
chr12	109477651	109477710	UBE3B	NM_130466.4	+	ATG	1
chr12	109478002	109478103	UBE3B	NM_130466.4	+	ATG	1
chr1	11273233	11273253	UBIAD1	NM_013319.3	+	ATG	1
chr1	161153780	161153809	UFC1	NM_016406.4	+	ATG	1
chr1	161153834	161153857	UFC1	NM_016406.4	+	ATG	1
chr1	161153931	161153945	UFC1	NM_016406.4	+	ATG	1
chr22	18150211	18157584	USP18	NM_017414.4	+	ATG	2
chrX	41086009	41086023	USP9X	NM_001039590.3	+	ATG	1
chrX	41123493	41123507	USP9X	NM_001039590.3	+	ATG	1
chr16	70801129	70801146	VAC14	NM_018052.5	-	ATG	1
chr16	70800930	70801004	VAC14	NM_018052.5	-	ATG	1
chr1	160400624	160400635	VANGL2	NM_020335.3	+	ATG	1
chr5	83471722	83471751	VCAN	NM_004385.5	+	ATG	1
chr5	83471938	83471943	VCAN	NM_004385.5	+	ATG	1
chr12	47899906	47899926	VDR	NM_001017535.2	-	ATG	1
chr4	176792546	176792578	VEGFC	NM_005429.5	-	ATG	1
chr14	77457178	77457219	VIPAS39	NM_022067.4	-	ATG	1
chr1	12234205	12234228	VPS13D	NM_015378.4	+	ATG	1
chr8	17247068	17247109	VPS37A	NM_152415.3	+	ATG	1
chr10	28533407	28533433	WAC	NM_016628.5	+	ATG	1
chr10	28532787	28532897	WAC	NM_100264.2	+	ATG	1
chr8	125083952	125084014	WASHC5	NM_014846.4	-	ATG	1
chr4	84896913	84896966	WDFY3	NM_014991.6	-	ATG	1
chr4	84896982	84932294	WDFY3	NM_014991.6	-	ATG	2
chr17	82648368	82648379	WDR45B	NM_019613.4	-	ATG	1
chr9	114505133	114505138	WHRN	NM_015404.4	-	ATG	1
chr9	114505295	114505366	WHRN	NM_015404.4	-	ATG	1
chr12	752944	752958	WNK1	NM_018979.4	+	ATG	1
chr12	753276	753431	WNK1	NM_018979.4	+	ATG	1
chr12	753223	753300	WNK1	NM_018979.4	+	ATG	1
chr12	48971561	48971572	WNT10B	NM_003394.4	-	ATG	1
chr17	7688397	7688453	WRAP53	NM_018081.2	+	ATG	1
chr8	31033891	31058435	WRN	NM_000553.6	+	ATG	2
chr8	31058403	31058435	WRN	NM_000553.6	+	ATG	1
chr1	180632040	180632060	XPR1	NM_004736.4	+	ATG	1
chr14	103711537	103712930	XRCC3	NM_005432.4	-	ATG	2
chr14	103711243	103711519	XRCC3	NM_005432.4	-	ATG	2
chr11	102110688	102110720	YAP1	NM_001130145.3	+	ATG	1
chr1	32817300	32817353	YARS	NM_003680.3	-	ATG	1
chr1	155680436	155680444	YY1AP1	NM_139119.2	-	ATG	1
chr1	155688926	155688976	YY1AP1	NM_139119.2	-	ATG	1
chr3	114389027	114389077	ZBTB20	NM_001164343.2	-	ATG	1
chr3	114759212	114759235	ZBTB20	NM_001164344.2	-	ATG	1
chr3	114500384	114624919	ZBTB20	NM_001164346.2	-	ATG	2
chrX	75523215	75523238	ZDHHC15	NM_144969.3	-	ATG	1
chr2	144517364	144517381	ZEB2	NM_014795.4	-	ATG	1
chr2	144517364	144519990	ZEB2	NM_014795.4	-	ATG	2
chr8	76681400	76681408	ZFHX4	NM_024721.5	+	ATG	1
chr8	76681519	76681557	ZFHX4	NM_024721.5	+	ATG	1
chr14	67816003	67816017	ZFYVE26	NM_015346.4	-	ATG	1
chr14	67816003	67816576	ZFYVE26	NM_015346.4	-	ATG	2
chr13	99981256	99981285	ZIC2	NM_007129.5	+	ATG	3
chr3	50345632	50345721	ZMYND10	NM_015896.4	-	ATG	1
chr10	135557	180005	ZMYND11	NM_001202464.3	+	ATG	2
chr4	337941	337955	ZNF141	NM_003441.4	+	ATG	1
chr2	218658798	218659398	ZNF142	NM_001105537.4	-	ATG	3
chr3	125323335	125323373	ZNF148	NM_021964.3	-	ATG	1
chr3	125323421	125331187	ZNF148	NM_021964.3	-	ATG	2
chr3	125375161	125375325	ZNF148	NM_021964.3	-	ATG	1
chr20	45971456	45972161	ZNF335	NM_022095.4	-	ATG	2
chr20	45971456	45972176	ZNF335	NM_022095.4	-	ATG	2
chr11	46700929	46700982	ZNF408	NM_024741.3	+	ATG	1
chr2	27380614	27380637	ZNF513	NM_144631.6	-	ATG	1
chr2	27380614	27380724	ZNF513	NM_144631.6	-	ATG	1
chr1	151285247	151285255	ZNF687	NM_001304763.1	+	ATG	1
chr7	76397634	76397651	ZP3	NM_001110354.2	+	ATG	1
chr7	76397679	76397702	ZP3	NM_001110354.2	+	ATG	1

## Sheet: overlapping uORFs
chrom	start	end	gene	transript	strand	Start_codon	Exon number
chr5	179343808	179345402	ADAMTS2	NM_014244.5	-	ATG	2
chr1	154602580	154608022	ADAR	NM_001111.5	-	ATG	2
chr19	1911903	1912160	ADAT3	NM_138422.4	+	ATG	1
chr7	45574533	45574730	ADCY1	NM_021116.4	+	ATG	1
chr10	74151203	74151292	ADK	NM_006721.4	+	ATG	1
chr20	50903960	50928818	ADNP	NM_015339.5	-	ATG	2
chr14	104724206	104724370	ADSSL1	NM_152328.5	+	ATG	1
chr2	27052940	27053002	AGBL5	NM_021831.6	+	ATG	1
chr6	135490727	135492275	AHI1	NM_017651.5	-	ATG	2
chr6	135490727	135497201	AHI1	NM_017651.5	-	ATG	3
chr17	19648910	19649098	ALDH3A2	NM_000382.3	+	ATG	1
chr22	49913705	49913842	ALG12	NM_024105.4	-	ATG	1
chr11	78127419	78139628	ALG8	NM_024079.5	-	ATG	2
chr4	112904474	112904497	ANK2	NM_001354243.1	+	ATG	1
chr5	14769085	14871478	ANKH	NM_054027.6	-	ATG	2
chr15	50908721	50912112	AP4E1	NM_007347.5	+	ATG	2
chr16	57245319	57246094	ARL2BP	NM_012106.4	+	ATG	2
chr6	106316198	106316233	ATG5	NM_004849.4	-	ATG	1
chr12	6933979	6934005	ATN1	NM_001007026.2	+	ATG	1
chr1	17005068	17011757	ATP13A2	NM_022089.4	-	ATG	4
chr3	130894763	130930441	ATP2C1	NM_014382.5	+	ATG	2
chrX	77971628	77971663	ATP7A	NM_000052.7	+	ATG	1
chr11	62621944	62622135	B3GAT3	NM_012200.4	-	ATG	1
chr5	177600188	177604486	B4GALT7	NM_007255.3	+	ATG	2
chr3	52409875	52409907	BAP1	NM_004656.4	-	ATG	1
chr14	53952209	53953308	BMP4	NM_001202.6	-	ATG	2
chr15	40161214	40165055	BUB1B	NM_001211.6	+	ATG	2
chr11	74170789	74170860	C2CD3	NM_015531.6	-	ATG	1
chr11	118340591	118342624	CD3D	NM_000732.6	-	ATG	2
chr11	118304942	118312650	CD3E	NM_000733.4	+	ATG	5
chrX	18507059	18507100	CDKL5	NM_001037343.2	+	ATG	1
chr13	24913016	24922819	CENPJ	NM_018451.5	-	ATG	2
chr15	78123720	78131261	CIB2	NM_006383.4	-	ATG	2
chr16	28489349	28491764	CLN3	NM_001042432.2	-	ATG	3
chr11	72434453	72434533	CLPB	NM_030813.6	-	ATG	1
chr10	102918453	102918503	CNNM2	NM_017649.5	+	ATG	1
chr19	40714623	40716612	COQ8B	NM_024876.4	-	ATG	2
chr12	50112278	50120065	COX14	NM_032901.4	+	ATG	2
chr7	101816021	101816077	CUX1	NM_001202543.2	+	ATG	1
chr18	74291848	74291961	CYB5A	NM_001914.4	-	ATG	1
chr14	53153095	53153166	DDHD1	NM_001160147.2	-	ATG	1
chr8	38231804	38233065	DDHD2	NM_015214.3	+	ATG	2
chr10	12069009	12081475	DHTKD1	NM_018706.7	+	ATG	2
chr11	112025174	112025509	DLAT	NM_001931.5	+	ATG	1
chr3	180988214	180989646	DNAJC19	NM_145261.4	-	ATG	2
chr9	127937472	127937858	DPM2	NM_003863.4	-	ATG	2
chr6	116399210	116399254	DSE	NM_013352.4	+	ATG	1
chr1	236394402	236394464	EDARADD	NM_145861.4	+	ATG	1
chr3	184315497	184315800	EIF4G1	NM_198241.3	+	ATG	2
chr3	184315780	184315800	EIF4G1	NM_198241.3	+	ATG	1
chr9	108931061	108931195	ELP1	NM_003640.5	-	ATG	1
chr20	36154877	36173806	EPB41L1	NM_012156.2	+	ATG	2
chr2	212538527	212538580	ERBB4	NM_005235.3	-	ATG	1
chr9	95875917	95880940	ERCC6L2	NM_020207.7	+	ATG	2
chr5	60928936	60945048	ERCC8	NM_000082.4	-	ATG	2
chr12	11649707	11650135	ETV6	NM_001987.5	+	ATG	1
chr4	5711350	5719288	EVC	NM_153717.3	+	ATG	2
chr8	118110961	118111215	EXT1	NM_000127.3	-	ATG	1
chr9	95249260	95317156	FANCC	NM_001243743.2	-	ATG	2
chr15	89247638	89247730	FANCI	NM_001113378.2	+	ATG	1
chr6	98926882	98934770	FBXL4	NM_001278716.1	-	ATG	3
chr6	98926882	98927780	FBXL4	NM_001278716.1	-	ATG	2
chr6	98926882	98927807	FBXL4	NM_001278716.1	-	ATG	2
chr4	80266712	80266828	FGF5	NM_004464.3	+	ATG	1
chr11	128694218	128758133	FLI1	NM_002017.5	+	ATG	2
chr4	78057967	78237562	FRAS1	NM_025074.7	+	ATG	3
chr19	48751010	48752566	FUT1	NM_000148.4	-	ATG	2
chr2	165770688	165770771	GALNT3	NM_004482.4	-	ATG	1
chr1	155240699	155241126	GBA	NM_001005741.3	-	ATG	2
chr7	42223219	42223266	GLI3	NM_000168.6	-	ATG	1
chr1	182388706	182391207	GLUL	NM_001033056.4	-	ATG	2
chr12	50103984	50104058	GPD1	NM_005276.4	+	ATG	1
chr1	108885515	108885538	GPSM2	NM_013296.5	+	ATG	1
chr1	154272680	154272727	HAX1	NM_006118.4	+	ATG	1
chr7	139716955	139777648	HIPK2	NM_022740.5	-	ATG	2
chr12	53938902	53938910	HOXC13	NM_017410.3	+	ATG	1
chr2	176092838	176092894	HOXD13	NM_000523.4	+	ATG	1
chr10	98443215	98445378	HPS1	NM_000195.5	-	ATG	2
chr10	98443215	98445396	HPS1	NM_000195.5	-	ATG	2
chr11	534309	535504	HRAS	NM_176795.5	-	ATG	2
chrX	71111439	71111555	IL2RG	NM_000206.3	-	ATG	1
chr9	86274205	86282537	ISCA1	NM_030940.4	-	ATG	2
chr5	157180943	157180981	ITK	NM_005546.4	+	ATG	1
chr12	26832774	26832791	ITPR2	NM_002223.4	-	ATG	1
chr20	10673488	10673664	JAG1	NM_000214.3	-	ATG	1
chr8	42048971	42049000	KAT6A	NM_006766.5	-	ATG	1
chr2	26692781	26692879	KCNK3	NM_002246.3	+	ATG	1
chr4	122170623	122170667	KIAA1109	NM_015312.4	+	ATG	1
chr12	88580275	88580388	KITLG	NM_000899.5	-	ATG	1
chr11	66257466	66258604	KLC2	NM_001134775.1	+	ATG	2
chr11	68190009	68190104	KMT5B	NM_016028.4	-	ATG	1
chr12	52948909	52950374	KRT18	NM_199187.1	+	ATG	3
chr1	32274198	32274364	LCK	NM_001042771.3	+	ATG	2
chr1	32251342	32274411	LCK	NM_001330468.1	+	ATG	2
chr1	180230294	180230533	LHX4	NM_033343.4	+	ATG	1
chr15	100580826	100580897	LINS1	NM_001040616.3	-	ATG	1
chr19	5719805	5720143	LONP1	NM_004793.4	-	ATG	1
chr1	113073270	113073425	LRIG2	NM_014813.3	+	ATG	1
chr1	235830401	235833628	LYST	NM_000081.4	-	ATG	2
chr9	137086974	137087060	MAN1B1	NM_016219.5	+	ATG	1
chr2	173091027	173091164	MAP3K20	NM_016653.3	+	ATG	1
chr19	12838554	12838580	MAST1	NM_014975.3	+	ATG	1
chrX	71118564	71118776	MED12	NM_005120.3	+	ATG	1
chr12	116277128	116277166	MED13L	NM_015335.5	-	ATG	1
chr17	76729706	76729792	METTL23	NM_001080510.5	+	ATG	1
chr5	179801906	179806626	MGAT4B	NM_014275.5	-	ATG	2
chr6	49459453	49459476	MMUT	NM_000255.4	-	ATG	1
chr4	4859850	4859921	MSX1	NM_002448.3	+	ATG	1
chr1	236795321	236803436	MTR	NM_000254.3	+	ATG	2
chr10	25935804	25952123	MYO3A	NM_017433.5	+	ATG	2
chr13	110615546	110622221	NAXD	NM_001242882.2	+	ATG	2
chr3	46979777	46988886	NBEAL2	NM_015175.3	+	ATG	3
chr5	60945149	60945313	NDUFAF2	NM_174889.5	+	ATG	1
chr6	96897789	96897809	NDUFAF4	NM_014165.4	-	ATG	1
chr11	68030654	68032164	NDUFS8	NM_002496.4	+	ATG	2
chr2	177234259	177263440	NFE2L2	NM_001145412.3	-	ATG	2
chr1	114716157	114716735	NRAS	NM_002524.5	-	ATG	2
chr5	177133902	177135164	NSD1	NM_022455.5	+	ATG	2
chr3	193593226	193614742	OPA1	NM_015560.3	+	ATG	2
chr2	147975955	148020628	ORC4	NM_002552.5	-	ATG	2
chr14	36661890	36662917	PAX9	NM_006194.4	+	ATG	2
chr20	5119693	5126538	PCNA	NM_002592.2	-	ATG	2
chr8	93922055	93922111	PDP1	NM_018444.4	+	ATG	1
chr17	35577949	35578074	PEX12	NM_000286.3	-	ATG	1
chr8	76984108	76986284	PEX2	NM_000318.3	-	ATG	2
chr12	7189934	7190432	PEX5	NM_001131025.2	+	ATG	2
chr12	48106047	48107381	PFKM	NM_001166686.2	+	ATG	2
chr5	68226656	68226679	PIK3R1	NM_181523.3	+	ATG	1
chr2	208271515	208271619	PIKFYVE	NM_015040.4	+	ATG	1
chr12	89497253	89526155	POC1B	NM_172240.3	-	ATG	3
chr1	3069195	3069290	PRDM16	NM_022114.4	+	ATG	1
chr20	4699221	4699982	PRNP	NM_001271561.3	+	ATG	1
chr4	118352656	118352748	PRSS12	NM_003619.4	-	ATG	1
chr14	73147866	73148072	PSEN1	NM_000021.4	+	ATG	2
chr1	113859460	113871670	PTPN22	NM_015967.7	-	ATG	2
chr3	12609333	12618721	RAF1	NM_001354694.3	-	ATG	2
chr5	168486491	168488623	RARS	NM_002887.4	+	ATG	2
chr8	23000040	23004445	RHOBTB2	NM_015178.3	+	ATG	2
chr2	3558257	3558286	RNASEH1	NM_002936.6	-	ATG	1
chr1	63774363	64009329	ROR1	NM_005012.4	+	ATG	2
chr6	34425215	34426078	RPS10	NM_001014.5	-	ATG	2
chr12	56042108	56042425	RPS26	NM_001029.5	+	ATG	2
chr22	20268089	20268172	RTN4R	NM_023004.6	-	ATG	1
chr21	35048845	35049194	RUNX1	NM_001754.5	-	ATG	2
chr9	35546446	35546529	RUSC2	NM_001135999.1	+	ATG	1
chr12	63779936	63781040	RXYLT1	NM_014254.3	+	ATG	2
chr3	38630414	38633315	SCN5A	NM_001160160.2	-	ATG	2
chr12	51662810	51663085	SCN8A	NM_001330260.2	+	ATG	1
chr11	112086883	112088900	SDHD	NM_003002.4	+	ATG	3
chr4	2812352	2820628	SH3BP2	NM_001145855.2	+	ATG	2
chr5	149062983	149063033	SH3TC2	NM_024577.4	-	ATG	1
chr15	75430372	75430386	SIN3A	NM_001145358.2	-	ATG	1
chr17	75286751	75286792	SLC25A19	NM_021734.5	-	ATG	1
chr11	119029333	119029530	SLC37A4	NM_001164277.1	-	ATG	1
chr11	47408622	47412352	SLC39A13	NM_152264.5	+	ATG	4
chr1	8318164	8324333	SLC45A1	NM_001080397.3	+	ATG	2
chr14	69879512	69952144	SMOC1	NM_001034852.3	+	ATG	2
chrX	21940802	21967216	SMS	NM_004595.5	+	ATG	2
chr14	50204375	50231308	SOS2	NM_006939.4	-	ATG	2
chr22	24302207	24302269	SPECC1L	NM_015330.6	+	ATG	1
chr13	80337647	80337748	SPRY2	NM_005842.4	-	ATG	1
chr14	64823091	64823135	SPTB	NM_001355436.2	-	ATG	1
chr16	30700709	30704082	SRCAP	NM_006662.3	+	ATG	2
chr16	30700727	30704082	SRCAP	NM_006662.3	+	ATG	2
chr11	125595908	125595919	STT3A	NM_001278503.2	+	ATG	1
chr8	119832555	119832617	TAF2	NM_003184.4	-	ATG	1
chr6	33314038	33314064	TAPBP	NM_003190.5	-	ATG	1
chr20	448024	462500	TBC1D20	NM_144628.4	-	ATG	2
chr6	13326891	13326905	TBC1D7	NM_016495.6	-	ATG	1
chr17	61400169	61400180	TBX2	NM_005994.4	+	ATG	1
chr12	110614151	110614186	TCTN1	NM_001082538.3	+	ATG	1
chr12	123671197	123671274	TCTN2	NM_024809.5	+	ATG	1
chr14	102376667	102376939	TECPR2	NM_014844.5	+	ATG	1
chr10	58385433	58386303	TFAM	NM_003201.3	+	ATG	2
chr19	4818332	4818430	TICAM1	NM_182919.4	-	ATG	1
chr19	4818332	4818478	TICAM1	NM_182919.4	-	ATG	1
chr4	186069200	186076623	TLR3	NM_003265.3	+	ATG	2
chr11	61364356	61366169	TMEM138	NM_016464.5	+	ATG	2
chr5	115163683	115169657	TRIM36	NM_001300759.1	-	ATG	2
chr2	229880063	229880104	TRIP12	NM_001284214.2	-	ATG	1
chr19	13116341	13116406	TRMT1	NM_001136035.4	-	ATG	1
chr15	50648802	50686717	TRPM7	NM_017672.6	-	ATG	4
chr2	46941522	46941575	TTC7A	NM_020458.4	+	ATG	1
chr14	75663131	75663205	TTLL5	NM_015072.5	+	ATG	1
chr8	15540253	15540462	TUSC3	NM_006765.4	+	ATG	1
chr12	109481703	109483595	UBE3B	NM_130466.4	+	ATG	2
chr5	132866637	132866979	UQCRQ	NM_014402.5	+	ATG	2
chr16	58001474	58001533	USB1	NM_024598.4	+	ATG	1
chr4	1347844	1348159	UVSSA	NM_001317935.2	+	ATG	2
chr21	42879414	42879524	WDR4	NM_033661.5	-	ATG	1
chr1	180632120	180632269	XPR1	NM_004736.4	+	ATG	1
chr7	152660749	152676132	XRCC2	NM_005431.2	-	ATG	2

## Sheet: CDS_truncations
chrom	start	end	gene	transript	strand	Start_codon	Exon number
chr19	1912096	1913151	ADAT3	NM_138422.4	+	ATG	1
chr1	161766391	161958654	ATF6	NM_007348.4	+	ATG	16
chr4	122741899	122744025	BBS12	NM_152618.3	+	ATG	1
chr9	120389236	120579975	CDK5RAP2	NM_018249.6	-	ATG	38
chr13	24883177	24913016	CENPJ	NM_018451.5	-	ATG	16
chr12	94308813	94412466	CEP83	NM_016122.3	-	ATG	15
chr2	206766742	206791802	FASTKD2	NM_014929.4	+	ATG	11
chr6	98874278	98926952	FBXL4	NM_012160.5	-	ATG	7
chrX	154552039	154564461	IKBKG	NM_001099857.5	+	ATG	9
chr17	46031476	46172134	KANSL1	NM_001193466.2	-	ATG	14
chr19	47475416	47484157	KPTN	NM_007059.4	-	ATG	12
chr1	32274369	32285716	LCK	NM_001042771.3	+	ATG	12
chr5	38481595	38530644	LIFR	NM_002310.6	-	ATG	19
chr4	4859918	4863143	MSX1	NM_002448.3	+	ATG	2
chr2	15942089	15946097	MYCN	NM_005378.6	+	ATG	2
chr17	16217236	16325898	PIGL	NM_004278.4	+	ATG	7
chrX	115610260	115649561	PLS3	NM_005032.7	+	ATG	15
chr1	42456575	42459926	PPCS	NM_024664.4	+	ATG	3
chr1	45511329	45518983	PRDX1	NM_002574.4	-	ATG	5
chr17	59697439	59697957	PTRH2	NM_016077.5	-	ATG	1
chr4	89726628	89835655	SNCA	NM_000345.4	-	ATG	5
chr6	81749695	81752114	TENT5A	NM_017633.3	-	ATG	2
