# Supplementary material for: Annotation of uORFs in the OMIM genes allows to reveal pathogenic variants in 5′UTRs
Source: Nucleic Acids Res. 2023 Jan 18;51(3):1229–44. doi: 10.1093/nar/gkac1247 (PMC9943669; doi:10.1093/nar/gkac1247)
Supplement: gkac1247_Supplemental_Files [file gkac1247_supplemental_files.zip › Supplemental data S2. non-ATG uORFs.xlsx]

## Sheet: non-overlapping uORFs
chrom	start	end	gene	transript	strand	Start_codon	Exon number
chr12	53321549	53321560	AAAS	NM_015665.6	-	ATA	1
chr16	2328752	2340656	ABCA3	NM_001089.3	-	CTG	3
chrX	153724874	153725164	ABCD1	NM_000033.4	+	CTG	1
chrX	153724952	153725164	ABCD1	NM_000033.4	+	AAG	1
chrX	153725066	153725164	ABCD1	NM_000033.4	+	CTG	1
chr1	94418405	94418422	ABCD3	NM_002858.4	+	CTG	1
chr14	74302950	74302958	ABCD4	NM_005050.4	-	CTG	1
chr14	74302994	74303011	ABCD4	NM_005050.4	-	ACG	1
chr4	88158573	88158683	ABCG2	NM_004827.3	-	CTG	1
chr9	130713530	130713616	ABL1	NM_007313.2	+	ACG	1
chr3	128879639	128879650	ACAD9	NM_014049.5	+	CTG	1
chr11	76860915	76860977	ACER3	NM_018367.6	+	CTG	1
chrX	109696192	109733154	ACSL4	NM_004458.3	-	GTG	2
chr1	229434016	229434021	ACTA1	NM_001100.4	-	TTG	1
chr14	68979285	68979299	ACTN1	NM_001130004.2	-	GTG	1
chr2	157818386	157818457	ACVR1	NM_001105.5	-	GTG	1
chr2	157818524	157818535	ACVR1	NM_001105.5	-	CTG	1
chr2	157818423	157875862	ACVR1	NM_001111067.4	-	CTG	2
chr2	157818544	157875992	ACVR1	NM_001111067.4	-	CTG	2
chr2	157818524	157876056	ACVR1	NM_001111067.4	-	CTG	2
chr2	157818524	157876200	ACVR1	NM_001111067.4	-	GTG	2
chr2	157818423	157876261	ACVR1	NM_001111067.4	-	ACG	2
chr3	51983350	51983568	ACY1	NM_000666.3	+	CTG	1
chr3	51983515	51983568	ACY1	NM_000666.3	+	CTG	1
chr3	51983565	51983588	ACY1	NM_000666.3	+	GTG	1
chr2	9555740	9555763	ADAM17	NM_003183.6	-	CTG	1
chr2	9555740	9555778	ADAM17	NM_003183.6	-	CTG	1
chr15	100341952	100341987	ADAMTS17	NM_139057.4	-	CTG	1
chr1	154627956	154627970	ADAR	NM_001111.5	-	TTG	1
chr19	1905404	1911916	ADAT3	NM_138422.4	+	TTG	2
chr19	1905415	1911906	ADAT3	NM_138422.4	+	CTG	2
chr2	24919975	24920184	ADCY3	NM_004036.5	-	ACG	1
chr2	24920069	24920191	ADCY3	NM_004036.5	-	GTG	1
chr10	110008052	110008204	ADD3	NM_016824.5	+	ATT	1
chr10	110008118	110008204	ADD3	NM_016824.5	+	CTG	1
chr10	110008184	110008204	ADD3	NM_016824.5	+	CTG	1
chr6	142302066	142302200	ADGRG6	NM_198569.3	+	CTG	1
chr6	142302092	142302322	ADGRG6	NM_198569.3	+	CTG	1
chr6	142302103	142302132	ADGRG6	NM_198569.3	+	CTG	1
chr6	142302129	142302200	ADGRG6	NM_198569.3	+	CTG	1
chr6	142302136	142302180	ADGRG6	NM_198569.3	+	CTG	1
chr6	142302192	142302200	ADGRG6	NM_198569.3	+	ACG	1
chr10	74176822	74176827	ADK	NM_001123.4	+	ACG	1
chr20	50931271	50931378	ADNP	NM_015339.5	-	TTG	1
chr20	50931271	50931420	ADNP	NM_015339.5	-	TTG	1
chr7	44104450	44104623	AEBP1	NM_001129.5	+	CTG	1
chrX	148500825	148500977	AFF2	NM_002025.4	+	CTG	1
chr2	27051744	27051758	AGBL5	NM_021831.6	+	GTG	1
chr1	99850990	99851034	AGL	NM_000642.3	+	CTG	1
chr1	230710825	230714104	AGT	NM_001384479.1	-	CTG	2
chr20	34303314	34303343	AHCY	NM_000687.4	-	CTG	1
chr1	27558734	27558871	AHDC1	NM_001029882.3	-	CTG	1
chr1	27558868	27603434	AHDC1	NM_001029882.3	-	CTG	2
chr1	27558518	27603475	AHDC1	NM_001029882.3	-	CTG	3
chr6	135497231	135497644	AHI1	NM_017651.5	-	TTG	2
chr6	135497231	135497653	AHI1	NM_017651.5	-	CTG	2
chr6	135497655	135497714	AHI1	NM_017651.5	-	ACG	1
chr7	17298726	17298731	AHR	NM_001621.5	+	GTG	1
chr7	17298743	17298913	AHR	NM_001621.5	+	CTG	1
chr7	17298762	17298887	AHR	NM_001621.5	+	GTG	1
chr7	17298798	17298887	AHR	NM_001621.5	+	CTG	1
chr7	17298958	17298984	AHR	NM_001621.5	+	ATT	1
chr7	17298884	17298913	AHR	NM_001621.5	+	GTG	1
chr4	106316049	106316330	AIMP1	NM_004757.4	+	ATT	1
chr4	106316100	106316330	AIMP1	NM_004757.4	+	ACG	1
chr4	106316133	106316330	AIMP1	NM_004757.4	+	AGG	1
chr4	106316190	106316330	AIMP1	NM_004757.4	+	ATC	1
chr7	6009281	6009307	AIMP2	NM_006303.4	+	GTG	1
chr7	6009297	6009317	AIMP2	NM_006303.4	+	GTG	1
chr1	33036867	33036878	AK2	NM_001625.4	-	CTG	1
chr7	91940915	91940941	AKAP9	NM_005751.5	+	GTG	1
chr19	40285184	40285273	AKT2	NM_001626.6	-	CTG	1
chr19	40265288	40285326	AKT2	NM_001626.6	-	CTG	2
chr9	113401220	113401249	ALAD	NM_000031.6	-	GTG	1
chr15	100879844	100879876	ALDH1A3	NM_000693.4	+	GTG	1
chr17	19648823	19648834	ALDH3A2	NM_000382.3	+	CTG	1
chr16	30065833	30065862	ALDOA	NM_184041.5	+	CTG	1
chr16	30065836	30065862	ALDOA	NM_184041.5	+	GTG	1
chr22	49913781	49918310	ALG12	NM_024105.4	-	CTG	2
chr22	49913821	49918326	ALG12	NM_024105.4	-	CTG	2
chr22	49913821	49918371	ALG12	NM_024105.4	-	TTG	2
chr1	63370788	63370802	ALG6	NM_013339.4	+	ATA	1
chr1	63370883	63370912	ALG6	NM_013339.4	+	ATT	1
chr1	21509459	21554002	ALPL	NM_000478.6	+	CTG	2
chr1	109619960	109620112	AMPD2	NM_001368809.2	+	CTG	1
chr11	10456198	10456311	AMPD3	NM_001025390.2	+	ATT	1
chr4	70518613	70518774	AMTN	NM_212557.4	+	CTG	2
chr19	8364264	8364317	ANGPTL4	NM_139314.3	+	CTG	1
chr16	89490278	89490478	ANKRD11	NM_013275.6	-	ATC	1
chr7	36389951	36389959	ANLN	NM_018685.5	+	CTG	1
chr11	22193095	22193202	ANO5	NM_213599.3	+	CTG	1
chr12	45216138	45216314	ANO6	NM_001025356.3	+	CTG	1
chr12	45216182	45216205	ANO6	NM_001025356.3	+	CTG	1
chr12	45216219	45216314	ANO6	NM_001025356.3	+	ACG	1
chr12	45216264	45216314	ANO6	NM_001025356.3	+	CTG	1
chr2	69013279	69013344	ANTXR1	NM_032208.3	+	ATT	1
chr2	69013289	69013396	ANTXR1	NM_032208.3	+	TTG	1
chr4	80072636	80072998	ANTXR2	NM_058172.6	-	TTG	1
chr10	80205438	80205512	ANXA11	NM_001157.3	-	CTG	1
chr10	80205438	80205512	ANXA11	NM_145868.2	-	CTG	1
chr4	121696604	121696880	ANXA5	NM_001154.4	-	TTG	2
chr7	100101593	100101622	AP4M1	NM_004722.4	+	CTG	1
chr1	228082720	228082764	ARF1	NM_001024226.2	+	TTG	1
chr1	228082741	228082764	ARF1	NM_001024226.2	+	CTG	1
chr1	155978192	155978479	ARHGEF2	NM_004723.4	-	ATA	1
chrX	63754826	63754855	ARHGEF9	NM_015185.3	-	CTG	1
chrX	63754735	63754875	ARHGEF9	NM_015185.3	-	GTG	1
chrX	63754812	63754889	ARHGEF9	NM_015185.3	-	ATT	1
chrX	63754812	63754949	ARHGEF9	NM_015185.3	-	CTG	1
chrX	63754946	63754993	ARHGEF9	NM_015185.3	-	CTG	1
chrX	63754983	63755027	ARHGEF9	NM_015185.3	-	ACG	1
chrX	63754983	63755072	ARHGEF9	NM_015185.3	-	CTG	1
chr1	26696163	26696231	ARID1A	NM_006015.6	+	CTG	1
chr3	93980191	93980259	ARL13B	NM_182896.3	+	GTG	1
chr16	57245201	57245263	ARL2BP	NM_012106.4	+	GTG	1
chr16	57245230	57245247	ARL2BP	NM_012106.4	+	CTG	1
chr16	57245265	57245294	ARL2BP	NM_012106.4	+	CTG	1
chr3	97764877	97768091	ARL6	NM_177976.3	+	CTG	3
chr3	97764825	97768099	ARL6	NM_177976.3	+	ACG	3
chr2	231206215	231206229	ARMC9	NM_025139.6	+	ATT	1
chr22	50628027	50628044	ARSA	NM_000487.6	-	CTG	1
chr22	50628060	50628077	ARSA	NM_000487.6	-	CTG	1
chr22	50628102	50628116	ARSA	NM_000487.6	-	CTG	1
chr1	155521559	155521609	ASH1L	NM_018489.3	-	CTG	1
chr7	97869169	97869796	ASNS	NM_133436.3	-	CTG	2
chr8	61714413	61714433	ASPH	NM_004318.4	-	GTG	1
chr20	32358351	32358509	ASXL1	NM_015338.6	+	ACG	1
chr20	32358360	32358509	ASXL1	NM_015338.6	+	ACG	1
chr20	32358421	32358468	ASXL1	NM_015338.6	+	CTG	1
chr10	87818163	87818201	ATAD1	NM_032810.4	-	CTG	1
chr1	1512169	1512249	ATAD3A	NM_001170535.3	+	GTG	1
chr6	106325537	106325581	ATG5	NM_004849.4	-	CTG	1
chr6	106325527	106325661	ATG5	NM_004849.4	-	CTG	1
chr6	106325537	106325740	ATG5	NM_004849.4	-	CTG	1
chr11	108223077	108227595	ATM	NM_000051.4	+	GTG	2
chr11	108223100	108223159	ATM	NM_000051.4	+	GTG	1
chr11	108223138	108223170	ATM	NM_000051.4	+	CTG	1
chr11	108223167	108227595	ATM	NM_000051.4	+	TTG	2
chrX	139932076	139932102	ATP11C	NM_001353811.2	-	ACG	1
chrX	139932230	139932322	ATP11C	NM_001353811.2	-	GTG	1
chrX	139932575	139932733	ATP11C	NM_001353811.2	-	CTG	1
chrX	139932586	139932951	ATP11C	NM_001353811.2	-	GTG	1
chrX	139932952	139933020	ATP11C	NM_001353811.2	-	GTG	1
chr1	116373294	116373311	ATP1A1	NM_000701.8	+	ACG	1
chr1	116373346	116373399	ATP1A1	NM_000701.8	+	ATC	1
chr1	116373410	116373466	ATP1A1	NM_000701.8	+	TTG	1
chr1	116373419	116373466	ATP1A1	NM_000701.8	+	CTG	1
chr1	116373444	116373500	ATP1A1	NM_000701.8	+	CTG	1
chr1	116373449	116373466	ATP1A1	NM_000701.8	+	CTG	1
chr12	110281325	110281336	ATP2A2	NM_001681.4	+	GTG	1
chr12	110281576	110281632	ATP2A2	NM_001681.4	+	CTG	1
chr12	123712371	123712496	ATP6V0A2	NM_012463.4	+	GTG	1
chr12	123712398	123712496	ATP6V0A2	NM_012463.4	+	GTG	1
chr12	123712440	123712496	ATP6V0A2	NM_012463.4	+	GTG	1
chrX	77910730	77910750	ATP7A	NM_000052.7	+	GTG	1
chrX	77910789	77910815	ATP7A	NM_000052.7	+	ACG	1
chrX	77910818	77910826	ATP7A	NM_000052.7	+	ATA	1
chrX	77786144	77786179	ATRX	NM_000489.6	-	TTG	1
chr6	16657855	16657887	ATXN1	NM_000332.3	-	GTG	1
chr6	16657887	16761448	ATXN1	NM_000332.3	-	GTG	4
chr22	45671863	45671877	ATXN10	NM_013236.4	+	CTG	1
chr22	45671975	45672055	ATXN10	NM_013236.4	+	ATC	1
chr20	56390624	56390647	AURKA	NM_198433.3	-	AGG	1
chr20	56388725	56392195	AURKA	NM_198433.3	-	TTG	3
chr9	33167185	33167253	B4GALT1	NM_001497.4	-	GTG	1
chr9	33167262	33167318	B4GALT1	NM_001497.4	-	CTG	1
chr9	33167201	33167326	B4GALT1	NM_001497.4	-	CTG	1
chr11	66347592	66347600	B4GAT1	NM_006876.3	-	CTG	1
chr19	41364010	41364051	B9D2	NM_030578.4	-	CTG	1
chr19	41363975	41364127	B9D2	NM_030578.4	-	ACG	1
chr19	41363975	41364139	B9D2	NM_030578.4	-	ACG	1
chr11	66002308	66002469	BANF1	NM_001143985.1	+	CTG	1
chr11	66002504	66002512	BANF1	NM_001143985.1	+	GTG	1
chr3	52409898	52409972	BAP1	NM_004656.4	-	CTG	1
chr4	121870332	121870355	BBS7	NM_176824.3	-	CTG	1
chr4	121870319	121870426	BBS7	NM_176824.3	-	CTG	1
chr7	33129682	33129768	BBS9	NM_198428.3	+	GTG	1
chrX	153723287	153724345	BCAP31	NM_005745.7	-	GTG	2
chr2	60553414	60553464	BCL11A	NM_022893.4	-	ACG	1
chr14	99271411	99271431	BCL11B	NM_138576.4	-	ATA	1
chr14	99271563	99271574	BCL11B	NM_138576.4	-	ATA	1
chr14	99271598	99271681	BCL11B	NM_138576.4	-	GTG	1
chr14	99271608	99271691	BCL11B	NM_138576.4	-	CTG	1
chr2	218659720	218660058	BCS1L	NM_001371450.1	+	ACG	1
chrX	153494993	153495010	BGN	NM_001711.6	+	CTG	1
chr12	26124782	26124811	BHLHE41	NM_030762.3	-	ATC	1
chr12	26124782	26124883	BHLHE41	NM_030762.3	-	CTG	1
chr12	26124905	26124913	BHLHE41	NM_030762.3	-	CTG	1
chr12	26124905	26125000	BHLHE41	NM_030762.3	-	GTG	1
chr19	45178768	45178794	BLOC1S3	NM_212550.5	+	ACG	1
chr20	6767784	6768017	BMP2	NM_001200.4	+	CTG	1
chr20	6767857	6768081	BMP2	NM_001200.4	+	GTG	1
chr20	6767908	6768081	BMP2	NM_001200.4	+	CTG	1
chr14	53956699	53956740	BMP4	NM_001202.6	-	CTG	1
chr14	53956699	53956752	BMP4	NM_001202.6	-	GTG	1
chr10	86756633	86756743	BMPR1A	NM_004329.3	+	GTG	1
chr10	86756654	86756743	BMPR1A	NM_004329.3	+	ATT	1
chr2	202376362	202376577	BMPR2	NM_001204.7	+	CTG	1
chr2	202376470	202376577	BMPR2	NM_001204.7	+	ACG	1
chr2	202376643	202376660	BMPR2	NM_001204.7	+	ATC	1
chr2	202376829	202376891	BMPR2	NM_001204.7	+	ACG	1
chr2	202376888	202377151	BMPR2	NM_001204.7	+	TTG	1
chr7	134646863	134658386	BPGM	NM_199186.3	+	AGG	2
chr7	134646871	134658358	BPGM	NM_199186.3	+	CTG	2
chr17	43125318	43125353	BRCA1	NM_007294.4	-	CTG	1
chr13	32315569	32315610	BRCA2	NM_000059.4	+	GTG	1
chr13	32315529	32315594	BRCA2	NM_000059.4	+	CTG	1
chr13	32315651	32316458	BRCA2	NM_000059.4	+	CTG	2
chr14	105300672	105300680	BRF1	NM_001519.4	-	GTG	1
chr14	105300672	105300887	BRF1	NM_001519.4	-	GTG	1
chr17	61861553	61861561	BRIP1	NM_032043.3	-	CTG	1
chr17	61861558	61863307	BRIP1	NM_032043.3	-	TTG	2
chr17	61861566	61863327	BRIP1	NM_032043.3	-	GTG	2
chr17	61863432	61863455	BRIP1	NM_032043.3	-	CTG	1
chr3	9731965	9734136	BRPF1	NM_001003694.2	+	ATC	2
chr3	9732010	9734136	BRPF1	NM_001003694.2	+	GTG	2
chrX	80809651	80809659	BRWD3	NM_153252.5	-	TTG	1
chr11	62706203	62706277	BSCL2	NM_032667.6	-	CTG	1
chr11	62707291	62707347	BSCL2	NM_001122955.4	-	CTG	1
chr11	62709281	62709355	BSCL2	NM_001386027.1	-	GTG	1
chr11	62709366	62709434	BSCL2	NM_001386027.1	-	TTG	1
chr11	62709436	62709501	BSCL2	NM_001386027.1	-	CTG	1
chr15	40161102	40161128	BUB1B	NM_001211.6	+	GTG	1
chr15	40161165	40161206	BUB1B	NM_001211.6	+	CTG	1
chr15	40161195	40161206	BUB1B	NM_001211.6	+	ACG	1
chr12	6943855	6943935	C12orf57	NM_138425.4	+	CTG	1
chr12	6944061	6944078	C12orf57	NM_138425.4	+	GTG	1
chr12	123233459	123233482	C12orf65	NM_152269.5	+	ATT	1
chr12	123233479	123233505	C12orf65	NM_152269.5	+	GTG	1
chr19	29715141	29715218	C19orf12	NM_001031726.3	-	CTG	1
chr11	74170812	74170835	C2CD3	NM_015531.6	-	CTG	1
chr11	74170820	74170945	C2CD3	NM_015531.6	-	CTG	1
chr2	27217481	27217540	CAD	NM_004341.5	+	ACG	1
chr14	90397039	90397074	CALM1	NM_006888.6	+	CTG	1
chr14	90397105	90397125	CALM1	NM_006888.6	+	ATA	1
chr2	47176454	47176480	CALM2	NM_001743.6	-	GTG	1
chr2	47176487	47176504	CALM2	NM_001743.6	-	GTG	1
chr17	78997878	79009694	CANT1	NM_138793.4	-	ATC	2
chr7	3043676	3043855	CARD11	NM_032415.7	-	CTG	1
chr2	201233509	201234111	CASP8	NM_001228.4	+	CTG	2
chr2	201233526	201233558	CASP8	NM_001228.4	+	CTG	1
chr2	201233555	201233599	CASP8	NM_001228.4	+	GTG	1
chr2	201233562	201233573	CASP8	NM_001228.4	+	GTG	1
chr2	201234063	201234074	CASP8	NM_001228.4	+	TTG	1
chr2	201233605	201234111	CASP8	NM_001228.4	+	CTG	2
chr2	201233496	201233558	CASP8	NM_001228.4	+	CTG	1
chr17	42423100	42423225	CAVIN1	NM_012232.6	-	GTG	1
chr17	44899767	44899847	CCDC103	NM_213607.3	+	CTG	1
chr17	44899824	44899847	CCDC103	NM_213607.3	+	GTG	1
chr17	63773528	63773542	CCDC47	NM_020198.3	-	CTG	1
chr19	46412857	46413144	CCDC8	NM_032040.5	-	CTG	1
chr19	46413137	46413235	CCDC8	NM_032040.5	-	ATT	1
chr19	46413137	46413241	CCDC8	NM_032040.5	-	CTG	1
chr19	46413231	46413317	CCDC8	NM_032040.5	-	CTG	1
chr19	46413231	46413419	CCDC8	NM_032040.5	-	CTG	1
chr19	46413281	46413514	CCDC8	NM_032040.5	-	CTG	1
chr19	46413430	46413543	CCDC8	NM_032040.5	-	CTG	1
chr2	55419740	55419751	CCDC88A	NM_001135597.2	-	CTG	1
chr2	55419740	55419769	CCDC88A	NM_001135597.2	-	CTG	1
chr17	34255310	34255327	CCL2	NM_002982.4	+	ATC	1
chr12	4273922	4273927	CCND2	NM_001759.4	+	ATT	1
chr1	167518566	167518577	CD247	NM_198053.3	-	CTG	1
chr11	118342621	118342641	CD3D	NM_000732.6	-	CTG	1
chr11	118342643	118342657	CD3D	NM_000732.6	-	CTG	1
chr11	118304908	118304934	CD3E	NM_000733.4	+	CTG	1
chr11	118344363	118344422	CD3G	NM_000073.3	+	CTG	1
chr11	118344375	118344422	CD3G	NM_000073.3	+	CTG	1
chr11	118344396	118344422	CD3G	NM_000073.3	+	ACG	1
chr1	207321704	207321754	CD55	NM_000574.5	+	CTG	1
chr11	33731462	33736408	CD59	NM_203330.2	-	CTG	3
chr19	6591023	6591031	CD70	NM_001252.5	-	CTG	1
chr19	6591023	6591121	CD70	NM_001252.5	-	TTG	1
chr19	6591126	6591137	CD70	NM_001252.5	-	CTG	1
chr1	100352531	100352560	CDC14A	NM_033312.3	+	CTG	1
chr1	100352546	100352560	CDC14A	NM_033312.3	+	CTG	1
chr1	22052712	22052741	CDC42	NM_001791.4	+	GTG	1
chr17	40287947	40287973	CDC6	NM_001254.4	+	GTG	1
chr17	40288004	40288045	CDC6	NM_001254.4	+	GTG	1
chr17	40288033	40288089	CDC6	NM_001254.4	+	CTG	1
chr2	173354873	173354905	CDCA7	NM_031942.5	+	CTG	1
chr16	68737316	68737321	CDH1	NM_004360.5	+	CTG	1
chr16	65004961	65004987	CDH11	NM_001797.4	-	ATT	1
chr7	39950142	39950204	CDK13	NM_003718.5	+	ACG	1
chr7	151057885	151057905	CDK5	NM_004935.4	-	ACG	1
chr7	92833454	92833489	CDK6	NM_001259.8	-	CTG	1
chr12	12717399	12717410	CDKN1B	NM_004064.5	+	TTG	1
chr12	12717476	12717625	CDKN1B	NM_004064.5	+	CTG	1
chr12	12717561	12717767	CDKN1B	NM_004064.5	+	TTG	1
chr12	12717622	12717801	CDKN1B	NM_004064.5	+	TTG	1
chr12	12717693	12717767	CDKN1B	NM_004064.5	+	GTG	1
chr11	2885630	2885707	CDKN1C	NM_000076.2	-	ATC	1
chr11	2885730	2885759	CDKN1C	NM_000076.2	-	CTG	1
chr13	24913050	24922781	CENPJ	NM_018451.5	-	CTG	2
chr5	123423199	123423246	CEP120	NM_001375407.1	-	CTG	1
chr4	55948954	55948962	CEP135	NM_025009.5	+	CTG	1
chr15	48810995	48811015	CEP152	NM_014985.4	-	TTG	1
chr3	196708681	196711998	CEP19	NM_032898.5	-	GTG	2
chr3	196711971	196712081	CEP19	NM_032898.5	-	CTG	1
chr3	196712023	196712139	CEP19	NM_032898.5	-	GTG	1
chr3	196711971	196712210	CEP19	NM_032898.5	-	CTG	1
chr3	196712132	196712242	CEP19	NM_032898.5	-	GTG	1
chr20	35458335	35458361	CEP250	NM_007186.6	+	GTG	1
chr20	35458338	35458361	CEP250	NM_007186.6	+	CTG	1
chr20	35460004	35460012	CEP250	NM_007186.6	+	CTG	1
chr20	35460017	35460073	CEP250	NM_007186.6	+	ATA	1
chr20	35460034	35460063	CEP250	NM_007186.6	+	CTG	1
chr20	35460059	35460073	CEP250	NM_007186.6	+	ATT	1
chr20	35460090	35460098	CEP250	NM_007186.6	+	ATT	1
chr20	35455430	35455447	CEP250	NM_007186.6	+	CTG	1
chr20	35455383	35455520	CEP250	NM_007186.6	+	CTG	1
chr10	93496794	93496829	CEP55	NM_018131.4	+	ATC	1
chr10	93496689	93496829	CEP55	NM_018131.4	+	CTG	1
chr10	93496716	93496829	CEP55	NM_018131.4	+	GTG	1
chr11	95790529	95790657	CEP57	NM_014679.5	+	CTG	1
chr11	95790575	95790604	CEP57	NM_014679.5	+	TTG	1
chr11	95790587	95790604	CEP57	NM_014679.5	+	ATC	1
chr11	95790613	95790657	CEP57	NM_014679.5	+	CTG	1
chr11	95790634	95790657	CEP57	NM_014679.5	+	TTG	1
chr11	95790646	95790657	CEP57	NM_014679.5	+	ACG	1
chr3	134486156	134486206	CEP63	NM_025180.5	+	CTG	1
chr12	94459701	94459730	CEP83	NM_016122.3	-	CTG	1
chr12	94459701	94459769	CEP83	NM_016122.3	-	ACG	1
chr12	94459701	94459790	CEP83	NM_016122.3	-	ATA	1
chr12	94459772	94459837	CEP83	NM_016122.3	-	GTG	1
chr12	94459860	94459877	CEP83	NM_016122.3	-	GTG	1
chr21	32612345	32612374	CFAP298	NM_021254.4	-	GTG	1
chr21	32612380	32612427	CFAP298	NM_021254.4	-	ATC	1
chr21	32612455	32612469	CFAP298	NM_021254.4	-	CTG	1
chr21	32612477	32612521	CFAP298	NM_021254.4	-	TTG	1
chr21	32612455	32612565	CFAP298	NM_021254.4	-	CTG	1
chr10	104232261	104232278	CFAP43	NM_025145.7	-	CTG	1
chr13	114321145	114321183	CHAMP1	NM_001164144.3	+	ATA	1
chr7	56106430	56106456	CHCHD2	NM_016139.4	-	GTG	1
chr5	98926399	98926434	CHD1	NM_001270.4	-	CTG	1
chr15	92900471	92900515	CHD2	NM_001271.4	+	CTG	1
chr15	92900494	92900559	CHD2	NM_001271.4	+	TTG	1
chr15	92900556	92900627	CHD2	NM_001271.4	+	CTG	1
chr15	92900355	92900363	CHD2	NM_001271.4	+	GTG	1
chr12	6606434	6606439	CHD4	NM_001273.5	-	GTG	1
chr8	60678832	60741340	CHD7	NM_017780.4	+	GTG	2
chr8	60678859	60741340	CHD7	NM_017780.4	+	ATC	2
chr8	60678871	60741340	CHD7	NM_017780.4	+	TTG	2
chr8	60678885	60741282	CHD7	NM_017780.4	+	ATT	2
chr8	60678934	60741340	CHD7	NM_017780.4	+	CTG	2
chr8	60741275	60741340	CHD7	NM_001316690.1	+	TTG	1
chr14	21431829	21431840	CHD8	NM_001170629.2	-	CTG	1
chr14	21431837	21431848	CHD8	NM_001170629.2	-	ATC	1
chr4	54064503	54064550	CHIC2	NM_012110.4	-	GTG	1
chr3	87227404	87227520	CHMP2B	NM_014043.4	+	CTG	1
chr12	104457194	104457295	CHST11	NM_018413.6	+	ACG	1
chr12	104457239	104457295	CHST11	NM_018413.6	+	CTG	1
chr15	40471086	40471208	CHST14	NM_130468.4	+	CTG	1
chr10	71964598	72005782	CHST3	NM_004273.5	+	ATC	2
chr10	72005768	72005782	CHST3	NM_004273.5	+	CTG	1
chr15	78131261	78131362	CIB2	NM_006383.4	-	CTG	1
chrX	49922716	49923461	CLCN5	NM_001127899.3	+	CTG	2
chr16	28491770	28491790	CLN3	NM_001042432.2	-	CTG	1
chr16	28491770	28492034	CLN3	NM_001042432.2	-	CTG	2
chr16	28491770	28492046	CLN3	NM_001042432.2	-	GTG	2
chr11	57657799	57657807	CLP1	NM_006831.3	+	TTG	1
chr15	65185165	65185215	CLPX	NM_006660.5	-	ATT	1
chr15	65185165	65185299	CLPX	NM_006660.5	-	CTG	1
chr15	65185165	65185203	CLPX	NM_006660.5	-	GTG	1
chr17	59619932	59620117	CLTC	NM_004859.4	+	ATT	1
chr17	59620000	59620026	CLTC	NM_004859.4	+	CTG	1
chr17	59620082	59620117	CLTC	NM_004859.4	+	CTG	1
chr3	129171766	129183820	CNBP	NM_001127192.2	-	CTG	2
chr10	102918334	102918378	CNNM2	NM_017649.5	+	CTG	1
chr10	102918343	102918378	CNNM2	NM_017649.5	+	GTG	1
chr10	102918382	102918456	CNNM2	NM_017649.5	+	CTG	1
chr12	70243451	70278191	CNOT2	NM_014515.5	+	TTG	2
chr17	42682754	42682783	CNTNAP1	NM_003632.3	+	TTG	1
chr17	42562186	42562212	COASY	NM_025233.7	+	GTG	1
chr17	42562195	42562212	COASY	NM_025233.7	+	GTG	1
chr17	42562237	42562260	COASY	NM_025233.7	+	GTG	1
chr17	42562287	42562415	COASY	NM_025233.7	+	CTG	1
chr1	230642517	230642588	COG2	NM_007357.3	+	CTG	1
chr16	23453027	23453050	COG7	NM_153603.4	-	TTG	1
chr16	23453027	23453122	COG7	NM_153603.4	-	CTG	1
chr16	23453027	23453158	COG7	NM_153603.4	-	CTG	1
chr16	23453027	23453167	COG7	NM_153603.4	-	CTG	1
chr21	45405176	45405214	COL18A1	NM_001379500.1	+	GTG	1
chr21	45405200	45405214	COL18A1	NM_001379500.1	+	ATC	1
chr17	50201516	50201524	COL1A1	NM_000088.4	-	AGG	1
chr9	114155695	114155856	COL27A1	NM_032888.4	+	GTG	1
chr12	48004401	48004412	COL2A1	NM_001844.5	-	AGG	1
chr13	110307088	110307114	COL4A1	NM_001845.6	-	CTG	1
chr13	110307297	110307515	COL4A2	NM_001846.4	+	GTG	1
chr13	110307336	110307515	COL4A2	NM_001846.4	+	AGG	1
chr13	110307453	110307515	COL4A2	NM_001846.4	+	CTG	1
chr5	75511440	75511517	COL4A3BP	NM_001379029.1	-	ATT	1
chr9	134641826	134642071	COL5A1	NM_000093.5	+	CTG	1
chr2	189179677	189179751	COL5A2	NM_000393.5	-	CTG	1
chr19	17555688	17555696	COLGALT1	NM_024656.4	+	ACG	1
chr22	19961216	19961287	COMT	NM_000754.4	+	CTG	1
chr1	160343196	160343216	COPA	NM_004371.4	-	GTG	1
chr3	139389586	139389600	COPB2	NM_004766.3	-	CTG	1
chr3	139389586	139389636	COPB2	NM_004766.3	-	CTG	1
chr19	40716609	40716680	COQ8B	NM_024876.4	-	TTG	1
chr12	50112251	50112262	COX14	NM_032901.4	+	CTG	1
chr19	35648347	35648403	COX6B1	NM_001863.5	+	GTG	1
chr19	35648359	35648403	COX6B1	NM_001863.5	+	CTG	1
chr19	35648371	35648403	COX6B1	NM_001863.5	+	TTG	1
chr19	35648383	35648403	COX6B1	NM_001863.5	+	TTG	1
chrX	77899526	77899540	COX7B	NM_001866.3	+	TTG	1
chr11	63974631	63974651	COX8A	NM_004074.3	+	CTG	1
chr5	37247712	37247735	CPLANE1	NM_023073.4	-	CTG	1
chr5	37247712	37249270	CPLANE1	NM_023073.4	-	CTG	2
chr5	37249286	37249321	CPLANE1	NM_023073.4	-	CTG	1
chr3	98593517	98593543	CPOX	NM_000097.7	-	CTG	1
chr1	53196830	53196847	CPT2	NM_000098.3	+	GTG	1
chr1	53196844	53196867	CPT2	NM_000098.3	+	CTG	1
chr9	129110606	129110623	CRAT	NM_000755.5	-	TTG	1
chr11	46277684	46277896	CREB3L1	NM_052854.4	+	GTG	1
chr16	3880342	3880434	CREBBP	NM_004380.3	-	TTG	1
chr16	3880278	3880688	CREBBP	NM_004380.3	-	TTG	1
chr3	9933908	9934436	CRELD1	NM_001031717.4	+	GTG	2
chr3	9934160	9934216	CRELD1	NM_015513.6	+	CTG	1
chr2	46617224	46617262	CRIPT	NM_014171.6	+	TTG	1
chr12	107093051	107093281	CRY1	NM_004075.5	-	CTG	1
chr12	107093016	107093339	CRY1	NM_004075.5	-	GTG	1
chr12	107093197	107093400	CRY1	NM_004075.5	-	GTG	1
chr12	107093197	107093421	CRY1	NM_004075.5	-	ATT	1
chr17	82273495	82273563	CSNK1D	NM_001893.6	-	ATC	1
chr17	82273600	82273644	CSNK1D	NM_001893.6	-	ATC	1
chr11	19192457	19201972	CSRP3	NM_003476.5	-	ACG	2
chr20	23637915	23637920	CST3	NM_000099.4	-	ATC	1
chr16	67562589	67571152	CTCF	NM_006565.4	+	GTG	2
chr16	67562599	67571246	CTCF	NM_006565.4	+	CTG	2
chr16	67562628	67571152	CTCF	NM_006565.4	+	GTG	2
chr16	67562680	67571246	CTCF	NM_006565.4	+	GTG	2
chr18	79679845	79679886	CTDP1	NM_004715.5	+	AGG	1
chr18	79679865	79679900	CTDP1	NM_004715.5	+	CTG	1
chr3	41199583	41199669	CTNNB1	NM_001904.4	+	CTG	1
chr11	57761871	57789090	CTNND1	NM_001085458.2	+	CTG	2
chr11	57761924	57762016	CTNND1	NM_001085458.2	+	ATC	1
chr11	57761943	57789090	CTNND1	NM_001085458.2	+	GTG	2
chr11	57761966	57762016	CTNND1	NM_001085458.2	+	CTG	1
chr11	57762021	57789090	CTNND1	NM_001085458.2	+	CTG	2
chr17	3636777	3637243	CTNS	NM_004937.3	+	CTG	2
chr17	3637221	3637262	CTNS	NM_004937.3	+	CTG	1
chr17	3636758	3636769	CTNS	NM_004937.3	+	GTG	1
chr5	64769048	64769089	CWC27	NM_005869.4	+	CTG	1
chr5	64769064	64769075	CWC27	NM_005869.4	+	GTG	1
chr2	136118102	136118119	CXCR4	NM_003467.3	-	GTG	1
chr2	136118116	136118139	CXCR4	NM_003467.3	-	CTG	1
chr20	54173901	54173921	CYP24A1	NM_000782.5	-	GTG	1
chr3	49470186	49470320	DAG1	NM_004393.6	+	CTG	1
chr3	49470277	49510459	DAG1	NM_004393.6	+	ACG	2
chr3	49470329	49510517	DAG1	NM_004393.6	+	GTG	2
chr1	173824850	173824966	DARS2	NM_018122.5	+	GTG	1
chr1	173824888	173824983	DARS2	NM_018122.5	+	CTG	1
chr1	160261299	160261316	DCAF8	NM_015726.4	-	CTG	1
chr12	91182708	91182719	DCN	NM_001920.5	-	CTG	1
chr8	38231707	38231787	DDHD2	NM_015214.3	+	GTG	1
chr20	3204638	3204652	DDRGK1	NM_023935.3	-	GTG	1
chr20	3204638	3204661	DDRGK1	NM_023935.3	-	GTG	1
chrX	41334196	41334216	DDX3X	NM_001193416.3	+	GTG	1
chr11	9265147	9265311	DENND5A	NM_015213.4	-	CTG	1
chr8	144326720	144326737	DGAT1	NM_012079.6	-	GTG	1
chr11	71447633	71447638	DHCR7	NM_001360.3	-	CTG	1
chr11	71447633	71447641	DHCR7	NM_001360.3	-	CTG	1
chr11	71447672	71447689	DHCR7	NM_001360.3	-	GTG	1
chr11	71447672	71447713	DHCR7	NM_001360.3	-	ATC	1
chr11	71447672	71447722	DHCR7	NM_001360.3	-	TTG	1
chr11	71448309	71448356	DHCR7	NM_001360.3	-	GTG	1
chr11	71448362	71448376	DHCR7	NM_001360.3	-	CTG	1
chr1	26432900	26432932	DHDDS	NM_024887.4	+	CTG	1
chr1	26432916	26432924	DHDDS	NM_024887.4	+	CTG	1
chrX	96684858	96685043	DIAPH2	NM_006729.5	+	GTG	1
chrX	96684864	96685043	DIAPH2	NM_006729.5	+	ACG	1
chrX	96684896	96684988	DIAPH2	NM_006729.5	+	CTG	1
chrX	96684959	96684988	DIAPH2	NM_006729.5	+	GTG	1
chr2	232014856	232014876	DIS3L2	NM_152383.5	+	AAG	1
chrX	70452362	70452595	DLG3	NM_020730.3	+	CTG	1
chrX	70452373	70452384	DLG3	NM_020730.3	+	ATT	1
chrX	70452411	70452425	DLG3	NM_020730.3	+	CTG	1
chrX	70455219	70455239	DLG3	NM_001166278.2	+	CTG	1
chr10	67838021	67838056	DNAJC12	NM_021800.3	-	GTG	1
chr3	180989643	180989651	DNAJC19	NM_145261.4	-	CTG	1
chr3	180989643	180989678	DNAJC19	NM_145261.4	-	GTG	1
chr3	180989643	180989708	DNAJC19	NM_145261.4	-	TTG	1
chr20	63895229	63928344	DNAJC5	NM_025219.3	+	CTG	2
chr22	38782793	38794118	DNAL4	NM_005740.3	-	CTG	2
chr2	25314082	25314132	DNMT3A	NM_175629.2	-	CTG	1
chr20	32762432	32762569	DNMT3B	NM_006892.4	+	CTG	1
chr20	32762461	32762556	DNMT3B	NM_006892.4	+	GTG	1
chr9	128947308	128947370	DOLK	NM_014908.4	-	CTG	1
chr9	128947396	128947431	DOLK	NM_014908.4	-	CTG	1
chr9	128947308	128947451	DOLK	NM_014908.4	-	GTG	1
chr9	128947510	128947524	DOLK	NM_014908.4	-	ACG	1
chr9	128947510	128947530	DOLK	NM_014908.4	-	GTG	1
chr9	128947550	128947591	DOLK	NM_014908.4	-	AGG	1
chr11	119101690	119101704	DPAGT1	NM_001382.4	-	TTG	1
chr11	119101665	119101730	DPAGT1	NM_001382.4	-	CTG	1
chr11	119101665	119101754	DPAGT1	NM_001382.4	-	GTG	1
chr11	119101727	119101777	DPAGT1	NM_001382.4	-	ATT	1
chr11	119101727	119101792	DPAGT1	NM_001382.4	-	CTG	1
chr11	119101690	119101848	DPAGT1	NM_001382.4	-	ATA	1
chr1	97920931	97920951	DPYD	NM_000110.4	-	CTG	1
chr1	97920973	97920987	DPYD	NM_000110.4	-	CTG	1
chr1	111139596	111139634	DRAM2	NM_001349881.1	-	GTG	1
chr1	111139634	111140097	DRAM2	NM_001349881.1	-	CTG	2
chr18	31102297	31102380	DSC2	NM_024422.6	-	CTG	1
chr18	31102387	31102407	DSC2	NM_024422.6	-	CTG	1
chr6	116371043	116371051	DSE	NM_013352.4	+	CTG	1
chr6	7541717	7541890	DSP	NM_004415.4	+	CTG	1
chr6	7541682	7541774	DSP	NM_004415.4	+	TTG	1
chr6	7541663	7541890	DSP	NM_004415.4	+	ACG	1
chr6	15662895	15662939	DTNBP1	NM_032122.5	-	GTG	1
chr12	89352143	89352166	DUSP6	NM_001946.4	-	TTG	1
chr12	89352143	89352229	DUSP6	NM_001946.4	-	CTG	1
chr12	89352252	89352260	DUSP6	NM_001946.4	-	ATT	1
chr12	89352360	89352386	DUSP6	NM_001946.4	-	TTG	1
chr12	89352335	89352427	DUSP6	NM_001946.4	-	ATC	1
chr12	89352402	89352449	DUSP6	NM_001946.4	-	ATA	1
chr12	89352427	89352462	DUSP6	NM_001946.4	-	CTG	1
chr12	89352459	89352488	DUSP6	NM_001946.4	-	CTG	1
chr1	1349128	1349379	DVL1	NM_004421.3	-	ACG	1
chr3	184155507	184155539	DVL3	NM_004423.4	+	CTG	1
chr3	184155531	184155539	DVL3	NM_004423.4	+	CTG	1
chr18	49460517	49460576	DYM	NM_017653.6	-	CTG	1
chr18	49430403	49460598	DYM	NM_017653.6	-	CTG	2
chr18	49430403	49460625	DYM	NM_017653.6	-	CTG	2
chr2	43774089	43774112	DYNC2LI1	NM_016008.4	+	CTG	1
chr19	39834069	39834116	DYRK1B	NM_004714.3	-	CTG	1
chr10	129964072	129964116	EBF3	NM_001005463.3	-	ATC	1
chr10	129964072	129964167	EBF3	NM_001005463.3	-	CTG	1
chr10	129964061	129964246	EBF3	NM_001005463.3	-	GTG	1
chr1	150508137	150508184	ECM1	NM_004425.4	+	GTG	1
chr4	147481107	147481115	EDNRA	NM_001957.4	+	CTG	1
chr4	147481238	147485634	EDNRA	NM_001957.4	+	CTG	2
chr11	86244807	86244845	EED	NM_003797.5	+	ATT	1
chr11	86244819	86244845	EED	NM_003797.5	+	ACG	1
chr11	86244842	86244907	EED	NM_003797.5	+	GTG	1
chr11	86244883	86244921	EED	NM_003797.5	+	GTG	1
chr11	86244886	86244921	EED	NM_003797.5	+	GTG	1
chr11	86244910	86244921	EED	NM_003797.5	+	CTG	1
chr1	171781720	171781932	EEF1AKNMT	NM_015935.5	+	GTG	1
chr1	171781783	171781932	EEF1AKNMT	NM_015935.5	+	GTG	1
chr2	55922905	55922925	EFEMP1	NM_001039348.3	-	CTG	1
chr15	82261785	82262663	EFL1	NM_024580.6	-	GTG	2
chrX	68829061	68829222	EFNB1	NM_004429.5	+	CTG	1
chrX	68829109	68829222	EFNB1	NM_004429.5	+	ACG	1
chrX	68829263	68829733	EFNB1	NM_004429.5	+	GTG	1
chr17	44899380	44899397	EFTUD2	NM_004247.4	-	CTG	1
chr7	55019196	55019225	EGFR	NM_201284.2	+	ACG	1
chr1	231422100	231422156	EGLN1	NM_022051.3	-	TTG	1
chr10	62816238	62816288	EGR2	NM_000399.5	-	CTG	1
chr10	62816238	62816309	EGR2	NM_000399.5	-	ATA	1
chr10	62816238	62816321	EGR2	NM_000399.5	-	CTG	1
chr2	88627274	88627357	EIF2AK3	NM_004836.7	-	TTG	1
chr2	88627274	88627363	EIF2AK3	NM_004836.7	-	ACG	1
chr14	75002950	75002973	EIF2B2	NM_014239.4	+	GTG	1
chr1	44986498	44986524	EIF2B3	NM_020365.5	-	CTG	1
chr1	44986498	44986536	EIF2B3	NM_020365.5	-	GTG	1
chr1	44986539	44986586	EIF2B3	NM_020365.5	-	GTG	1
chr3	184315522	184315780	EIF4G1	NM_198241.3	+	GTG	2
chr2	85354780	85354827	ELMOD3	NM_001135022.2	+	AGG	1
chr6	79947387	79947467	ELOVL4	NM_022726.4	-	TTG	1
chr6	79947387	79947530	ELOVL4	NM_022726.4	-	CTG	1
chr9	108933932	108933955	ELP1	NM_003640.5	-	CTG	1
chr9	108933922	108933969	ELP1	NM_003640.5	-	ATT	1
chr9	108934016	108934078	ELP1	NM_003640.5	-	CTG	1
chr9	108934016	108934087	ELP1	NM_003640.5	-	ATT	1
chrX	154379318	154379362	EMD	NM_000117.3	+	ACG	1
chrX	154379337	154379471	EMD	NM_000117.3	+	GTG	1
chrX	154379359	154379442	EMD	NM_000117.3	+	GTG	1
chr14	99793416	99793424	EML1	NM_004434.3	+	GTG	1
chr9	127854387	127854401	ENG	NM_001114753.3	-	CTG	1
chr9	127854387	127854494	ENG	NM_001114753.3	-	CTG	1
chr3	69012567	69012704	EOGT	NM_001278689.2	-	CTG	1
chr3	69012554	69012727	EOGT	NM_001278689.2	-	CTG	1
chr3	69012729	69012743	EOGT	NM_001278689.2	-	CTG	1
chr1	28887132	28887149	EPB41	NM_004437.4	+	GTG	1
chr12	15682960	15789267	EPS8	NM_004447.6	-	CTG	2
chr12	15682960	15789303	EPS8	NM_004447.6	-	CTG	2
chr12	15789304	15789318	EPS8	NM_004447.6	-	ATC	1
chr12	15682960	15789183	EPS8	NM_004447.6	-	GTG	2
chr12	56080223	56080246	ERBB3	NM_001982.4	+	GTG	1
chr13	102845903	102846058	ERCC5	NM_000123.4	+	CTG	1
chr13	102846045	102846104	ERCC5	NM_000123.4	+	GTG	1
chr13	102846060	102846104	ERCC5	NM_000123.4	+	ACG	1
chr13	102846062	102846193	ERCC5	NM_000123.4	+	GTG	1
chr13	102846127	102846162	ERCC5	NM_000123.4	+	GTG	1
chr13	102846200	102846229	ERCC5	NM_000123.4	+	GTG	1
chr9	95875768	95875857	ERCC6L2	NM_020207.7	+	GTG	1
chr9	95875780	95875857	ERCC6L2	NM_020207.7	+	TTG	1
chr1	6424860	6424925	ESPN	NM_031475.3	+	ACG	1
chr15	76311417	76311431	ETFA	NM_000126.4	-	ACG	1
chr4	158672160	158672225	ETFDH	NM_004453.4	+	GTG	1
chr4	5711243	5711371	EVC	NM_153717.3	+	CTG	1
chr4	121801368	121801415	EXOSC9	NM_001034194.2	+	ATC	1
chr8	118111544	118111621	EXT1	NM_000127.3	-	CTG	1
chr8	118111544	118111630	EXT1	NM_000127.3	-	TTG	1
chr8	118111584	118111769	EXT1	NM_000127.3	-	CTG	1
chr11	44095738	44095806	EXT2	NM_207122.2	+	CTG	1
chr11	44095744	44095806	EXT2	NM_207122.2	+	GTG	1
chr8	28701589	28701648	EXTL3	NM_001440.4	+	ACG	1
chr8	28713468	28713509	EXTL3	NM_001440.4	+	CTG	1
chr8	28715616	28715732	EXTL3	NM_001440.4	+	CTG	1
chr8	28715655	28715732	EXTL3	NM_001440.4	+	GTG	1
chr6	133241371	133241382	EYA4	NM_004100.5	+	CTG	1
chr7	148847301	148884188	EZH2	NM_004456.5	-	ACG	2
chr11	59144817	59145842	FAM111A	NM_022074.4	+	CTG	2
chr11	59144863	59148816	FAM111A	NM_022074.4	+	CTG	3
chr11	59144882	59148802	FAM111A	NM_022074.4	+	CTG	3
chr11	59142785	59142880	FAM111A	NM_001142519.2	+	GTG	1
chr11	59143218	59143304	FAM111A	NM_001142519.2	+	CTG	1
chr11	59107233	59107259	FAM111B	NM_198947.4	+	CTG	1
chr11	59107256	59109603	FAM111B	NM_198947.4	+	CTG	3
chr11	59109580	59109603	FAM111B	NM_198947.4	+	ATC	1
chr7	22991127	23013953	FAM126A	NM_032581.4	-	CTG	2
chr15	30903983	30904542	FAN1	NM_014967.5	+	GTG	2
chr9	95249321	95317623	FANCC	NM_000136.3	-	ACG	2
chr3	10026453	10028636	FANCD2	NM_033084.6	+	ACG	2
chr6	35452403	35452495	FANCE	NM_021922.3	+	ACG	1
chr6	35452417	35452422	FANCE	NM_021922.3	+	TTG	1
chr6	35452429	35452500	FANCE	NM_021922.3	+	CTG	1
chr6	35452435	35452500	FANCE	NM_021922.3	+	CTG	1
chr6	35452466	35452495	FANCE	NM_021922.3	+	CTG	1
chr10	88990663	88990767	FAS	NM_000043.6	+	GTG	1
chr14	91947343	91947351	FBLN5	NM_006329.4	-	CTG	1
chr14	91947576	91947605	FBLN5	NM_006329.4	-	ATT	1
chr15	48644871	48645629	FBN1	NM_000138.5	-	ACG	2
chr15	48644871	48645644	FBN1	NM_000138.5	-	GTG	2
chr5	128537691	128537954	FBN2	NM_001999.4	-	ATT	1
chr5	128537972	128538136	FBN2	NM_001999.4	-	CTG	1
chr5	128537691	128538203	FBN2	NM_001999.4	-	CTG	1
chr6	98934776	98934805	FBXL4	NM_001278716.1	-	CTG	1
chr6	98934776	98934844	FBXL4	NM_001278716.1	-	ATT	1
chr6	98934808	98947847	FBXL4	NM_001278716.1	-	CTG	2
chr6	98947841	98947858	FBXL4	NM_001278716.1	-	CTG	1
chr6	98934808	98947910	FBXL4	NM_001278716.1	-	GTG	2
chr5	148384016	148384039	FBXO38	NM_030793.5	+	ATA	1
chr22	32474847	32474897	FBXO7	NM_012179.4	+	GTG	1
chr20	6122913	6122948	FERMT1	NM_017671.5	-	CTG	1
chr20	6122913	6123005	FERMT1	NM_017671.5	-	CTG	1
chr20	6122913	6123134	FERMT1	NM_017671.5	-	CTG	1
chr20	6123352	6123393	FERMT1	NM_017671.5	-	CTG	1
chr20	6123356	6123511	FERMT1	NM_017671.5	-	CTG	1
chrX	54495560	54495748	FGD1	NM_004463.3	-	ATA	1
chrX	54495778	54495816	FGD1	NM_004463.3	-	GTG	1
chrX	54495560	54495853	FGD1	NM_004463.3	-	TTG	1
chrX	54495579	54495881	FGD1	NM_004463.3	-	ATT	1
chrX	54495579	54495920	FGD1	NM_004463.3	-	ACG	1
chrX	54496046	54496129	FGD1	NM_004463.3	-	CTG	1
chrX	54495579	54496214	FGD1	NM_004463.3	-	GTG	1
chr13	21671168	21671287	FGF9	NM_002010.3	+	CTG	1
chr8	38468284	38468352	FGFR1	NM_023110.3	-	CTG	1
chr8	38468284	38468469	FGFR1	NM_023110.3	-	TTG	1
chr8	38468474	38468503	FGFR1	NM_023110.3	-	ACG	1
chr10	121593965	121598222	FGFR2	NM_000141.5	-	TTG	2
chr10	121598198	121598263	FGFR2	NM_000141.5	-	TTG	1
chr10	121598198	121598308	FGFR2	NM_000141.5	-	CTG	1
chr4	1793399	1793440	FGFR3	NM_000142.5	+	CTG	1
chrX	136169953	136169979	FHL1	NM_001449.5	+	ATC	1
chr7	30026584	30026619	FKBP14	NM_017946.4	-	CTG	1
chr19	46748040	46748573	FKRP	NM_024301.5	+	CTG	2
chr19	46748051	46748527	FKRP	NM_024301.5	+	CTG	2
chr9	105558151	105573678	FKTN	NM_001079802.2	+	CTG	2
chr9	105573699	105573716	FKTN	NM_001079802.2	+	ATC	1
chr9	105574953	105575033	FKTN	NM_001079802.2	+	ATT	1
chr17	17232804	17236954	FLCN	NM_144606.7	-	CTG	2
chr17	17237034	17237093	FLCN	NM_144606.7	-	TTG	1
chr17	17237034	17237105	FLCN	NM_144606.7	-	CTG	1
chr17	17237034	17237141	FLCN	NM_144606.7	-	GTG	1
chrX	154371303	154374536	FLNA	NM_001110556.2	-	ATC	2
chr7	128830431	128830469	FLNC	NM_001458.5	+	CTG	1
chr14	75578639	75578830	FLVCR2	NM_017791.3	+	GTG	1
chr14	75578683	75578850	FLVCR2	NM_017791.3	+	GTG	1
chr14	75578761	75578850	FLVCR2	NM_017791.3	+	GTG	1
chr14	75578863	75578871	FLVCR2	NM_017791.3	+	CTG	1
chrX	147911958	147911975	FMR1	NM_002024.6	+	GTG	1
chr2	215435891	215435920	FN1	NM_212482.4	-	TTG	1
chr2	215435891	215435935	FN1	NM_212482.4	-	CTG	1
chr2	215435891	215435977	FN1	NM_212482.4	-	CTG	1
chr4	78057754	78057798	FRAS1	NM_025074.7	+	TTG	1
chr13	38687089	38687118	FREM2	NM_207361.6	+	ATT	1
chr11	61967537	61967629	FTH1	NM_002032.3	-	ACG	1
chr19	48965416	48965487	FTL	NM_000146.4	+	TTG	1
chrX	48476315	48476326	FTSJ1	NM_012280.4	+	CTG	1
chrX	48476380	48477973	FTSJ1	NM_012280.4	+	CTG	2
chrX	48477996	48478031	FTSJ1	NM_012280.4	+	CTG	1
chr19	48752597	48752629	FUT1	NM_000148.4	-	CTG	1
chr19	48696030	48696083	FUT2	NM_000511.6	+	CTG	1
chr14	65413100	65413153	FUT8	XM_017021136.1	+	ATC	1
chr19	49813129	49813206	FUZ	NM_025129.5	-	CTG	1
chr8	103298855	103298953	FZD6	NM_003506.4	+	ATC	1
chr8	103298876	103298953	FZD6	NM_003506.4	+	GTG	1
chr8	103298906	103298953	FZD6	NM_003506.4	+	ACG	1
chr8	103298933	103298953	FZD6	NM_003506.4	+	CTG	1
chr8	103298945	103298953	FZD6	NM_003506.4	+	GTG	1
chr8	103298954	103299958	FZD6	NM_003506.4	+	ACG	2
chr8	103298960	103299958	FZD6	NM_003506.4	+	ACG	2
chr17	80101875	80104562	GAA	NM_001079803.3	+	CTG	2
chr5	161546673	161546708	GABRB2	NM_021911.3	-	CTG	1
chr2	170816895	170818569	GAD1	NM_000817.3	+	CTG	2
chr2	170816940	170818569	GAD1	NM_000817.3	+	CTG	2
chr2	170816946	170818569	GAD1	NM_000817.3	+	GTG	2
chr2	170816993	170818592	GAD1	NM_000817.3	+	CTG	2
chr2	165770768	165794126	GALNT3	NM_004482.4	-	GTG	2
chr2	165794075	165794251	GALNT3	NM_004482.4	-	CTG	1
chr3	128493101	128493121	GATA2	NM_032638.5	-	CTG	1
chr3	128493058	128493126	GATA2	NM_032638.5	-	ATT	1
chr3	128493058	128493132	GATA2	NM_032638.5	-	CTG	1
chr10	8054834	8055450	GATA3	NM_001002295.2	+	CTG	2
chr10	8054874	8055322	GATA3	NM_001002295.2	+	CTG	2
chr10	8055343	8055450	GATA3	NM_001002295.2	+	CTG	1
chr8	11676992	11677249	GATA4	NM_002052.5	+	CTG	1
chr8	11700664	11700702	GATA4	NM_002052.5	+	TTG	1
chr8	11700715	11700777	GATA4	NM_002052.5	+	ATC	1
chr8	11707907	11708014	GATA4	NM_002052.5	+	GTG	1
chr8	11707922	11708014	GATA4	NM_002052.5	+	CTG	1
chr8	11708090	11708146	GATA4	NM_002052.5	+	TTG	1
chr8	11708137	11708163	GATA4	NM_002052.5	+	CTG	1
chr8	11708254	11708265	GATA4	NM_002052.5	+	GTG	1
chr18	22169606	22171114	GATA6	NM_005257.6	+	CTG	2
chr1	153922758	153922901	GATAD2B	NM_020699.4	-	GTG	1
chr1	155241126	155244543	GBA	NM_001005741.3	-	TTG	2
chr1	155241126	155244561	GBA	NM_001005741.3	-	CTG	2
chr1	155241126	155244624	GBA	NM_001005741.3	-	CTG	2
chr9	35748840	35749118	GBA2	NM_020944.3	-	CTG	1
chr9	35748970	35749131	GBA2	NM_020944.3	-	CTG	1
chr9	35748970	35749176	GBA2	NM_020944.3	-	CTG	1
chr6	53544718	53544834	GCLC	NM_001498.4	-	CTG	1
chr3	158644586	158644615	GFM1	NM_024996.7	+	CTG	1
chr3	158644604	158644615	GFM1	NM_024996.7	+	ACG	1
chr2	85561453	85561485	GGCX	NM_000821.7	-	CTG	1
chr20	25407713	25407724	GINS1	NM_021067.5	+	CTG	1
chr20	25407769	25407777	GINS1	NM_021067.5	+	TTG	1
chr6	121435680	121435697	GJA1	NM_000165.5	+	ATT	1
chr6	121435694	121435738	GJA1	NM_000165.5	+	GTG	1
chr13	20143293	20160984	GJA3	NM_021954.4	-	AAG	2
chr13	20189585	20192829	GJB2	NM_004004.6	-	ACG	2
chr13	20189585	20192853	GJB2	NM_004004.6	-	AGG	2
chr1	34781230	34781463	GJB3	NM_024009.3	+	CTG	1
chr1	34781396	34781416	GJB3	NM_024009.3	+	ACG	1
chr1	34781475	34781552	GJB3	NM_024009.3	+	GTG	1
chr1	92298023	92298959	GLMN	NM_053274.3	-	GTG	2
chr4	157076217	157076228	GLRB	NM_000824.5	+	CTG	1
chr4	157076275	157078008	GLRB	NM_000824.5	+	ATT	2
chr2	190880863	190881060	GLS	NM_014905.5	+	ATC	1
chr2	190880926	190881060	GLS	NM_014905.5	+	ATC	1
chr2	190880931	190881071	GLS	NM_014905.5	+	CTG	1
chr2	190880986	190881060	GLS	NM_014905.5	+	ATC	1
chr2	190881046	190881060	GLS	NM_014905.5	+	ATC	1
chr1	182391727	182391750	GLUL	NM_002065.7	-	CTG	1
chr1	182391757	182391780	GLUL	NM_002065.7	-	GTG	1
chr6	24774991	24775116	GMNN	NM_015895.5	+	CTG	1
chr6	24775021	24775116	GMNN	NM_015895.5	+	GTG	1
chr2	219498918	219498926	GMPPA	NM_205847.3	+	CTG	1
chr3	49723832	49723897	GMPPB	NM_013334.4	-	CTG	1
chr1	109548646	109548687	GNAI3	NM_006496.4	+	GTG	1
chr1	109548675	109548683	GNAI3	NM_006496.4	+	GTG	1
chr16	56191516	56192127	GNAO1	NM_138736.3	+	CTG	1
chr16	56191908	56192141	GNAO1	NM_138736.3	+	GTG	1
chr16	56192045	56192059	GNAO1	NM_138736.3	+	CTG	1
chr20	58891599	58891667	GNAS	NM_000516.7	+	TTG	1
chr1	1839196	1890953	GNB1	NM_002074.5	-	CTG	2
chr3	179426214	179426222	GNB4	NM_021629.4	-	CTG	1
chr3	179426219	179426230	GNB4	NM_021629.4	-	ATT	1
chr3	179426219	179451360	GNB4	NM_021629.4	-	CTG	2
chr3	179426226	179451403	GNB4	NM_021629.4	-	CTG	2
chr9	36249384	36258390	GNE	NM_005476.7	-	GTG	2
chr9	36258330	36258401	GNE	NM_005476.7	-	CTG	1
chr1	231241331	231241339	GNPAT	NM_014236.4	+	ACG	1
chr8	144082666	144082686	GPAA1	NM_003801.4	+	CTG	1
chr2	156435631	156435684	GPD2	NM_001083112.3	+	CTG	1
chr2	156435684	156435764	GPD2	NM_001083112.3	+	ACG	1
chr14	66508162	66508311	GPHN	NM_020806.5	+	CTG	1
chr14	66508178	66508513	GPHN	NM_020806.5	+	TTG	1
chr14	66508225	66508311	GPHN	NM_020806.5	+	CTG	1
chr14	66508373	66508513	GPHN	NM_020806.5	+	GTG	1
chr14	66508420	66508431	GPHN	NM_020806.5	+	CTG	1
chr7	23246793	23246825	GPNMB	NM_001005340.2	+	TTG	1
chr1	108877074	108885374	GPSM2	NM_013296.5	+	CTG	2
chr18	21242317	21366060	GREB1L	NM_001142966.3	+	CTG	2
chr18	21366055	21366060	GREB1L	NM_001142966.3	+	ATC	1
chr20	34951860	34955779	GSS	NM_000178.4	-	CTG	2
chr8	30658074	30658133	GTF2E2	NM_002095.6	-	GTG	1
chr4	155666879	155696785	GUCY1A1	NM_000856.6	+	CTG	4
chr4	155667358	155696785	GUCY1A1	NM_000856.6	+	AGG	3
chr4	155696788	155696853	GUCY1A1	NM_000856.6	+	GTG	1
chr4	44678463	44678603	GUF1	NM_021927.3	+	CTG	1
chr3	148991559	148991606	GYG1	NM_004130.4	+	CTG	1
chr6	104859760	104859768	HACE1	NM_020771.4	-	GTG	1
chr5	140691516	140691590	HARS2	NM_012208.4	+	GTG	1
chrX	11111338	11111349	HCCS	NM_005333.5	+	GTG	1
chrX	11111380	11111418	HCCS	NM_005333.5	+	GTG	1
chrX	153971630	153971647	HCFC1	NM_005334.3	-	GTG	1
chrX	153971616	153971663	HCFC1	NM_005334.3	-	TTG	1
chrX	72572769	72572822	HDAC8	NM_001166419.2	-	CTG	1
chr10	94545835	94545855	HELLS	NM_018063.5	+	CTG	1
chr10	94545811	94545855	HELLS	NM_018063.5	+	CTG	1
chr15	63775637	63833903	HERC1	NM_003922.4	-	ACG	2
chr15	63775644	63833910	HERC1	NM_003922.4	-	ATA	2
chr11	86302252	86302380	HIKESHI	NM_016401.4	+	GTG	1
chr11	86302308	86302370	HIKESHI	NM_016401.4	+	CTG	1
chr11	86302356	86302370	HIKESHI	NM_016401.4	+	CTG	1
chr6	142836999	142837019	HIVEP2	NM_006734.4	-	ATA	1
chr6	32666637	32666645	HLA_DQB1	NM_002123.5	-	CTG	1
chr21	36938924	36938977	HLCS	NM_000411.8	-	CTG	1
chr21	36946040	36962070	HLCS	NM_000411.8	-	GTG	2
chr21	36946074	36962092	HLCS	NM_000411.8	-	ACG	2
chr11	119084917	119084922	HMBS	NM_000190.4	+	CTG	1
chr11	119084941	119084997	HMBS	NM_000190.4	+	GTG	1
chr6	34240747	34240770	HMGA1	NM_145899.3	+	ATC	1
chrX	101408248	101408283	HNRNPH2	NM_019597.5	+	CTG	1
chrX	101408272	101408283	HNRNPH2	NM_019597.5	+	ATA	1
chrX	101408300	101408317	HNRNPH2	NM_019597.5	+	ATT	1
chr9	83980503	83980583	HNRNPK	NM_002140.5	-	CTG	1
chr9	83978379	83980168	HNRNPK	NM_031263.4	-	ACG	2
chr9	83978379	83980192	HNRNPK	NM_031263.4	-	CTG	2
chr1	244864357	244864368	HNRNPU	NM_031844.3	-	GTG	1
chr1	244864357	244864437	HNRNPU	NM_031844.3	-	ACG	1
chr1	244864341	244864475	HNRNPU	NM_031844.3	-	TTG	1
chr1	244864357	244864485	HNRNPU	NM_031844.3	-	GTG	1
chrX	134460182	134460280	HPRT1	NM_000194.3	+	ACG	1
chr10	98446808	98446882	HPS1	NM_000195.5	-	GTG	1
chr22	26482220	26483736	HPS4	NM_022081.6	-	CTG	2
chr11	18317904	18321971	HPS5	NM_181507.2	-	ATA	2
chr11	18321965	18322090	HPS5	NM_181507.2	-	CTG	1
chr11	18317904	18322100	HPS5	NM_181507.2	-	ATC	2
chr11	18321965	18322132	HPS5	NM_181507.2	-	GTG	1
chr11	18322139	18322162	HPS5	NM_181507.2	-	CTG	1
chr16	30985238	30985288	HSD3B7	NM_025193.4	+	CTG	1
chr16	30985280	30985288	HSD3B7	NM_025193.4	+	CTG	1
chr12	119178974	119178988	HSPB8	NM_014365.3	+	CTG	1
chr12	119179022	119179063	HSPB8	NM_014365.3	+	CTG	1
chr12	119179096	119179221	HSPB8	NM_014365.3	+	CTG	1
chr12	119179200	119179214	HSPB8	NM_014365.3	+	ATT	1
chr2	74529955	74529975	HTRA2	NM_013247.5	+	CTG	1
chr9	92293516	92293563	IARS	NM_013417.3	-	ACG	1
chr6	53060937	53061641	ICK	NM_016513.5	-	CTG	2
chr2	162318418	162318654	IFIH1	NM_022168.4	-	CTG	1
chr21	33229986	33230006	IFNAR2	NM_001289125.1	+	ACG	1
chr21	33230068	33230181	IFNAR2	NM_001289125.1	+	ACG	1
chr21	33230129	33241844	IFNAR2	NM_001289125.1	+	CTG	2
chr21	33230165	33241844	IFNAR2	NM_001289125.1	+	CTG	2
chr21	33230183	33241844	IFNAR2	NM_001289125.1	+	ATC	2
chr21	33403473	33403478	IFNGR2	NM_005534.4	+	ACG	1
chr2	27489680	27489700	IFT172	NM_015662.3	-	ACG	1
chr22	36775836	36775934	IFT27	NM_006860.5	-	CTG	1
chr22	36775836	36775964	IFT27	NM_006860.5	-	CTG	1
chr22	36775829	36776011	IFT27	NM_006860.5	-	CTG	1
chr3	108222374	108222400	IFT57	NM_018010.4	-	CTG	1
chr3	108222374	108222409	IFT57	NM_018010.4	-	GTG	1
chr12	110124376	110124390	IFT81	NM_014055.4	+	CTG	1
chr12	110124476	110124559	IFT81	NM_014055.4	+	CTG	1
chr15	98648963	98649004	IGF1R	NM_000875.5	+	CTG	1
chr15	98649067	98649369	IGF1R	NM_000875.5	+	TTG	1
chr15	98649123	98649551	IGF1R	NM_000875.5	+	ATC	1
chr15	98649133	98649369	IGF1R	NM_000875.5	+	CTG	1
chr15	98649200	98649217	IGF1R	NM_000875.5	+	TTG	1
chr15	98649231	98649551	IGF1R	NM_000875.5	+	TTG	1
chr11	2138511	2138672	IGF2	NM_000612.6	-	AAG	1
chr1	116666892	116666924	IGSF3	NM_001542.4	-	CTG	1
chr8	42271343	42271393	IKBKB	NM_001556.3	+	CTG	1
chrX	154547658	154547729	IKBKG	NM_001099857.5	+	CTG	1
chrX	154547722	154547742	IKBKG	NM_001099857.5	+	ACG	1
chr3	9917117	9917203	IL17RC	NM_153461.4	+	CTG	1
chr3	9917156	9917203	IL17RC	NM_153461.4	+	GTG	1
chr3	9917193	9917243	IL17RC	NM_153461.4	+	CTG	1
chr3	9917235	9917243	IL17RC	NM_153461.4	+	ACG	1
chr2	112836237	112836741	IL1B	NM_000576.3	-	CTG	2
chr8	81685957	81686268	IMPA1	NM_001144878.1	-	ACG	2
chr8	56993689	56993769	IMPAD1	NM_017813.5	-	GTG	1
chr8	56993689	56993772	IMPAD1	NM_017813.5	-	TTG	1
chr8	56993689	56993799	IMPAD1	NM_017813.5	-	CTG	1
chr8	56993727	56993846	IMPAD1	NM_017813.5	-	GTG	1
chr9	136439474	136439635	INPP5E	NM_019892.6	-	CTG	1
chr9	136439474	136439761	INPP5E	NM_019892.6	-	CTG	1
chr11	72224864	72224923	INPPL1	NM_001567.4	+	CTG	1
chr11	72224920	72224970	INPPL1	NM_001567.4	+	CTG	1
chr19	7293920	7294087	INSR	NM_000208.4	-	CTG	1
chr19	7293949	7294239	INSR	NM_000208.4	-	ATC	1
chr19	7293949	7294257	INSR	NM_000208.4	-	CTG	1
chr19	7294088	7294360	INSR	NM_000208.4	-	TTG	1
chr19	7293949	7294095	INSR	NM_000208.4	-	ATT	1
chr9	100099305	100104514	INVS	NM_014425.5	+	GTG	2
chr9	100099317	100104514	INVS	NM_014425.5	+	CTG	2
chr3	121834461	121835012	IQCB1	NM_001023570.4	-	GTG	2
chr3	121835019	121835024	IQCB1	NM_001023570.4	-	CTG	1
chr14	77028614	77028643	IRF2BPL	NM_024496.4	-	ATC	1
chr1	209805953	209805991	IRF6	NM_006147.4	-	TTG	1
chr11	615596	615613	IRF7	NM_004031.4	-	CTG	1
chr11	615341	615445	IRF7	NM_004031.4	-	CTG	1
chr2	226799329	226799784	IRS1	NM_005544.3	-	ACG	1
chr2	226799329	226799721	IRS1	NM_005544.3	-	ACG	1
chr2	226799329	226799760	IRS1	NM_005544.3	-	ACG	1
chr2	226799204	226799644	IRS1	NM_005544.3	-	CTG	1
chr20	34369417	34369449	ITCH	NM_031483.7	+	TTG	1
chr17	50056130	50056372	ITGA3	NM_002204.4	+	ATC	1
chr17	50056173	50056277	ITGA3	NM_002204.4	+	CTG	1
chr17	50056274	50056372	ITGA3	NM_002204.4	+	GTG	1
chr17	50056280	50056372	ITGA3	NM_002204.4	+	CTG	1
chr12	55707790	55707864	ITGA7	NM_002206.3	-	GTG	1
chr5	157180895	157180936	ITK	NM_005546.4	+	TTG	1
chr6	33621441	33621545	ITPR3	NM_002224.4	+	CTG	1
chr6	33621488	33621565	ITPR3	NM_002224.4	+	ATC	1
chr6	33621495	33621545	ITPR3	NM_002224.4	+	GTG	1
chr6	33621542	33621565	ITPR3	NM_002224.4	+	CTG	1
chr6	33621554	33621565	ITPR3	NM_002224.4	+	ACG	1
chr20	10673639	10673758	JAG1	NM_000214.3	-	ATC	1
chr20	10673866	10673919	JAG1	NM_000214.3	-	CTG	1
chr20	44186893	44187021	JPH2	NM_020433.5	-	TTG	1
chr20	44186975	44187082	JPH2	NM_020433.5	-	CTG	1
chr17	41771860	41786650	JUP	NM_002230.4	-	CTG	2
chr19	11194520	11194543	KANK2	NM_001136191.3	-	GTG	1
chr19	11194540	11195645	KANK2	NM_001136191.3	-	ACG	2
chr19	11194559	11195670	KANK2	NM_001136191.3	-	TTG	2
chr19	11194540	11195738	KANK2	NM_001136191.3	-	GTG	2
chr19	11194559	11195766	KANK2	NM_001136191.3	-	ACG	2
chr19	11194587	11195788	KANK2	NM_001136191.3	-	GTG	2
chr7	150977974	150978045	KCNH2	NM_172056.2	-	TTG	1
chr5	170385450	170389290	KCNMB1	NM_004137.4	-	CTG	2
chr19	43780882	43780956	KCNN4	NM_002250.3	-	CTG	1
chr20	63472501	63472629	KCNQ2	NM_172107.4	-	GTG	1
chr1	23019484	23019513	KDM1A	NM_001009999.3	+	ACG	1
chrX	53225025	53225063	KDM5C	NM_004187.5	-	CTG	1
chrX	53225060	53225101	KDM5C	NM_004187.5	-	ACG	1
chrX	53225155	53225181	KDM5C	NM_004187.5	-	CTG	1
chr2	27086889	27086897	KHK	NM_000221.3	+	ATC	1
chr2	27086926	27086955	KHK	NM_000221.3	+	GTG	1
chr2	27087034	27087198	KHK	NM_000221.3	+	TTG	1
chr4	122152408	122152443	KIAA1109	NM_001384125.1	+	CTG	1
chr4	122152474	122154033	KIAA1109	NM_001384125.1	+	CTG	2
chr10	92593141	92593218	KIF11	NM_004523.4	+	ATT	1
chr10	92593165	92593218	KIF11	NM_004523.4	+	ATT	1
chr10	92593180	92593218	KIF11	NM_004523.4	+	CTG	1
chr1	200618834	200620492	KIF14	NM_014875.3	-	CTG	2
chr1	200620414	200620548	KIF14	NM_014875.3	-	ATT	1
chr1	200618834	200620639	KIF14	NM_014875.3	-	CTG	2
chr17	4998096	5000223	KIF1C	NM_006612.6	+	ACG	3
chr5	62306226	62306468	KIF2A	NM_001098511.3	+	ACG	1
chr5	62306282	62306473	KIF2A	NM_001098511.3	+	CTG	1
chrX	70290128	70290438	KIF4A	NM_012310.5	+	ACG	2
chr19	917365	917400	KISS1R	NM_032551.5	+	CTG	1
chr3	49171662	49172734	KLHDC8B	NM_173546.3	+	CTG	2
chr3	49172651	49172734	KLHDC8B	NM_173546.3	+	CTG	1
chr3	49172679	49172696	KLHDC8B	NM_173546.3	+	CTG	1
chrX	24024976	24025041	KLHL15	NM_030624.3	-	CTG	1
chr3	183635721	183643511	KLHL24	NM_017644.3	+	CTG	2
chr3	183635757	183643511	KLHL24	NM_017644.3	+	GTG	2
chr3	183650309	183650341	KLHL24	NM_017644.3	+	ATC	1
chr2	169509718	169509738	KLHL41	NM_006063.3	+	CTG	1
chr7	23105811	23105840	KLHL7	NM_001031710.3	+	TTG	1
chr7	23105906	23105950	KLHL7	NM_001031710.3	+	CTG	1
chr11	68190127	68190135	KMT5B	NM_016028.4	-	ATT	1
chr11	68190105	68190143	KMT5B	NM_016028.4	-	TTG	1
chr11	68190105	68213293	KMT5B	NM_016028.4	-	TTG	2
chr11	68213582	68213587	KMT5B	NM_001300909.1	-	AGG	1
chr15	40594310	40594324	KNL1	NM_170589.5	+	CTG	1
chr19	47484166	47484177	KPTN	NM_007059.4	-	GTG	1
chr12	25250800	25250886	KRAS	NM_004985.5	-	GTG	1
chr7	92245000	92245110	KRIT1	NM_194456.1	-	GTG	1
chr7	92245931	92246014	KRIT1	NM_194456.1	-	GTG	1
chr14	50312173	50312193	L2HGDH	NM_024884.3	-	GTG	1
chr14	50312173	50312205	L2HGDH	NM_024884.3	-	GTG	1
chrX	154478960	154479175	LAGE3	NM_006014.4	-	CTG	1
chr1	209650947	209652399	LAMB3	NM_000228.3	-	CTG	2
chr1	156054855	156054878	LAMTOR2	NM_014017.4	+	CTG	1
chr3	45388609	45391600	LARS2	NM_015340.4	+	GTG	2
chr3	45388634	45388651	LARS2	NM_015340.4	+	GTG	1
chrX	65534762	65534770	LAS1L	NM_031206.7	-	CTG	1
chr16	28985207	28985230	LAT	NM_001014987.2	+	CTG	1
chr1	225424085	225427978	LBR	NM_002296.4	-	GTG	2
chr1	225424085	225427996	LBR	NM_002296.4	-	ATT	2
chr1	225424085	225428026	LBR	NM_002296.4	-	GTG	2
chr1	32251303	32251323	LCK	NM_001330468.1	+	CTG	1
chr4	39459096	39459104	LIAS	NM_006859.4	+	CTG	1
chr13	108211268	108214604	LIG4	NM_002312.3	-	ATC	2
chr3	185552501	185552542	LIPH	NM_139248.3	-	GTG	1
chr7	156893164	156893175	LMBR1	NM_022458.4	-	CTG	1
chr5	126777227	126777298	LMNB1	NM_005573.4	+	ATT	1
chr5	126777294	126777305	LMNB1	NM_005573.4	+	ATT	1
chr5	122078055	122078162	LOX	NM_002317.7	-	TTG	1
chr5	122078159	122078206	LOX	NM_002317.7	-	CTG	1
chr5	122077985	122077993	LOX	NM_002317.7	-	AAG	1
chr3	188225446	188225457	LPP	NM_005578.5	+	CTG	1
chr4	151014650	151014676	LRBA	NM_006726.4	-	GTG	1
chr4	151014645	151014749	LRBA	NM_006726.4	-	TTG	1
chr4	151014645	151014767	LRBA	NM_006726.4	-	TTG	1
chr4	151014673	151014828	LRBA	NM_006726.4	-	ATT	1
chr4	151014673	151014852	LRBA	NM_006726.4	-	TTG	1
chr12	12266834	12266854	LRP6	NM_002336.3	-	CTG	1
chr9	128882195	128886105	LRRC8A	NM_019594.4	+	ACG	2
chr9	127451558	127451566	LRSAM1	NM_138361.5	+	GTG	1
chr9	127451563	127451673	LRSAM1	NM_138361.5	+	CTG	1
chr9	127451623	127451673	LRSAM1	NM_138361.5	+	GTG	1
chr11	72080865	72088314	LRTOMT	NM_145309.6	+	CTG	2
chr11	72080865	72093504	LRTOMT	NM_001145308.5	+	CTG	2
chr6	5260874	5260885	LYRM4	NM_020408.6	-	CTG	1
chr1	235833632	235833646	LYST	NM_000081.4	-	ATT	1
chr1	235833651	235833659	LYST	NM_000081.4	-	TTG	1
chr1	11680985	11681095	MAD2L2	ENST00000456915.2	-	GTG	1
chr1	11680803	11681108	MAD2L2	ENST00000456915.2	-	ATC	1
chr16	79600443	79600478	MAF	NM_005360.5	-	AAG	1
chr16	79600519	79600524	MAF	NM_005360.5	-	AGG	1
chr16	79600481	79600552	MAF	NM_005360.5	-	CTG	1
chrX	54807775	54809328	MAGED2	NM_177433.3	+	ACG	2
chr18	58671544	58671597	MALT1	NM_006785.4	+	CTG	1
chr18	58671574	58671597	MALT1	NM_006785.4	+	GTG	1
chr7	100158561	100158575	MAP11	NM_018275.5	-	CTG	1
chr3	50617161	50617549	MAPKAPK3	NM_001243925.1	+	CTG	2
chr17	45894598	45962324	MAPT	NM_005910.6	+	CTG	2
chr17	45894673	45962324	MAPT	NM_005910.6	+	CTG	2
chr14	103385478	103385498	MARK3	NM_001128918.3	+	CTG	1
chr14	103385726	103385887	MARK3	NM_001128918.3	+	CTG	1
chr14	103385789	103385887	MARK3	NM_001128918.3	+	CTG	1
chr5	69415156	69419376	MARVELD2	NM_001038603.3	+	CTG	2
chr5	139274138	139278362	MATR3	NM_199189.3	+	CTG	3
chr14	65102457	65102492	MAX	NM_002382.5	-	TTG	1
chr14	65102473	65102508	MAX	NM_002382.5	-	GTG	1
chr2	148021530	148178739	MBD5	NM_001378120.1	+	CTG	2
chr19	54189471	54189491	MBOAT7	NM_024298.5	-	GTG	1
chr19	54189494	54189571	MBOAT7	NM_024298.5	-	CTG	1
chr19	54189494	54189577	MBOAT7	NM_024298.5	-	GTG	1
chrX	21839644	21839655	MBTPS2	NM_015884.4	+	CTG	1
chr16	89918888	89918992	MC1R	NM_002386.4	+	CTG	1
chr21	46285320	46285331	MCM3AP	NM_003906.5	-	TTG	1
chr21	46285334	46285354	MCM3AP	NM_003906.5	-	CTG	1
chr22	35400162	35400191	MCM5	NM_006739.4	+	GTG	1
chr20	5950705	5950719	MCM8	NM_182802.3	+	CTG	1
chr20	5950735	5950779	MCM8	NM_182802.3	+	CTG	1
chr20	5950755	5950796	MCM8	NM_182802.3	+	CTG	1
chr6	118934899	118934982	MCM9	NM_017696.3	-	TTG	1
chr6	118932705	118935070	MCM9	NM_017696.3	-	AGG	2
chr11	93784365	93784400	MED17	NM_004268.5	+	CTG	1
chr6	131628058	131628075	MED23	NM_015979.4	-	CTG	1
chr6	131628058	131628087	MED23	NM_015979.4	-	TTG	1
chr6	131628058	131628099	MED23	NM_015979.4	-	CTG	1
chr6	131628096	131628182	MED23	NM_015979.4	-	CTG	1
chr5	88882971	88882991	MEF2C	NM_002397.5	-	ATA	1
chr5	88883123	88883146	MEF2C	NM_002397.5	-	ATC	1
chr19	42325785	42325910	MEGF8	NM_001410.3	+	CTG	1
chr19	42325646	42325684	MEGF8	NM_001410.3	+	CTG	1
chr19	42325700	42325726	MEGF8	NM_001410.3	+	CTG	1
chr19	42325729	42325803	MEGF8	NM_001410.3	+	ACG	1
chr15	37099506	37099517	MEIS2	NM_170674.5	-	CTG	1
chr7	116672545	116699085	MET	NM_001127500.3	+	CTG	2
chr7	116672205	116672492	MET	NM_001127500.3	+	CTG	1
chr7	116672240	116672305	MET	NM_001127500.3	+	CTG	1
chr17	76726872	76726883	METTL23	NM_001080510.5	+	CTG	1
chr1	11982016	11982078	MFN2	NM_014874.4	+	CTG	1
chr14	49620859	49620870	MGAT2	NM_002408.4	+	CTG	1
chr20	17969130	17969842	MGME1	NM_052865.4	+	GTG	2
chr20	17969811	17969837	MGME1	NM_052865.4	+	ATA	1
chrX	10567550	10620364	MID1	NM_000381.4	-	CTG	2
chrX	10620361	10620375	MID1	NM_000381.4	-	GTG	1
chrX	10620361	10620387	MID1	NM_000381.4	-	CTG	1
chrX	10620361	10620408	MID1	NM_000381.4	-	TTG	1
chrX	10620361	10620441	MID1	NM_000381.4	-	ACG	1
chrX	10620361	10620447	MID1	NM_000381.4	-	ACG	1
chrX	10567550	10620463	MID1	NM_000381.4	-	ATC	2
chrX	10620420	10620479	MID1	NM_000381.4	-	GTG	1
chrX	10620470	10620493	MID1	NM_000381.4	-	TTG	1
chrX	10620470	10620499	MID1	NM_000381.4	-	TTG	1
chrX	10620470	10620523	MID1	NM_000381.4	-	CTG	1
chr2	237487294	237487347	MLPH	NM_024101.7	+	CTG	1
chr2	237487344	237487352	MLPH	NM_024101.7	+	CTG	1
chr2	237487357	237487365	MLPH	NM_024101.7	+	CTG	1
chr4	145639091	145639132	MMAA	NM_172250.3	+	TTG	1
chr16	55479241	55479252	MMP2	NM_004530.6	+	CTG	1
chr16	55479265	55479327	MMP2	NM_004530.6	+	ATT	1
chr16	55479276	55479335	MMP2	NM_004530.6	+	CTG	1
chr7	157010498	157010566	MNX1	NM_005515.4	-	TTG	1
chr7	157010464	157010574	MNX1	NM_005515.4	-	GTG	1
chr2	74465267	74465347	MOGS	NM_006302.3	-	GTG	1
chr2	74465355	74465375	MOGS	NM_006302.3	-	CTG	1
chr11	118264385	118264453	MPZL2	NM_005797.4	-	CTG	1
chr11	94492872	94493711	MRE11	NM_005590.3	-	GTG	2
chr11	94492872	94493777	MRE11	NM_005590.3	-	GTG	2
chr3	131502825	131502896	MRPL3	NM_007208.4	-	GTG	1
chr3	131502825	131502902	MRPL3	NM_007208.4	-	GTG	1
chr10	73252537	73252551	MRPS16	NM_016065.4	-	CTG	1
chr17	75261741	75261779	MRPS7	NM_015971.4	+	TTG	1
chr17	75261791	75261820	MRPS7	NM_015971.4	+	GTG	1
chr11	60455924	60455929	MS4A1	NM_152866.3	+	ATT	1
chr6	31740018	31740128	MSH5	NM_002441.5	+	GTG	1
chr4	165327706	165333367	MSMO1	NM_006745.5	+	TTG	2
chr4	165327715	165333367	MSMO1	NM_006745.5	+	CTG	2
chr4	165327748	165333367	MSMO1	NM_006745.5	+	ATC	2
chr3	49903627	49903665	MST1R	NM_002447.4	-	ACG	1
chr3	49903627	49903707	MST1R	NM_002447.4	-	TTG	1
chr3	49903627	49903773	MST1R	NM_002447.4	-	TTG	1
chr3	49903710	49903802	MST1R	NM_002447.4	-	GTG	1
chr3	49903627	49903821	MST1R	NM_002447.4	-	GTG	1
chr5	174724606	174724647	MSX2	NM_002449.5	+	CTG	1
chr9	21802683	21802706	MTAP	NM_002451.4	+	CTG	1
chr14	64388375	64388419	MTHFD1	NM_005956.4	+	GTG	1
chr11	95924001	95924006	MTMR2	NM_016156.6	-	CTG	1
chr11	95924051	95924059	MTMR2	NM_016156.6	-	CTG	1
chr1	236795476	236795520	MTR	NM_000254.3	+	ACG	1
chr14	23407580	23407591	MYH6	NM_002471.4	-	GTG	1
chr14	23434213	23434218	MYH7	NM_000257.4	-	CTG	1
chr14	23434203	23434220	MYH7	NM_000257.4	-	ATC	1
chr14	23434203	23434235	MYH7	NM_000257.4	-	TTG	1
chr3	123876561	123876602	MYLK	NM_053025.4	-	ATT	1
chr3	123876561	123884298	MYLK	NM_053025.4	-	CTG	2
chr15	59372582	59372779	MYO1E	NM_004998.4	-	CTG	1
chr15	59372844	59372852	MYO1E	NM_004998.4	-	ACG	1
chr6	75749290	75817504	MYO6	NM_004999.4	+	CTG	2
chr6	75749301	75749387	MYO6	NM_004999.4	+	CTG	1
chr6	75749337	75749387	MYO6	NM_004999.4	+	CTG	1
chr6	75749346	75749387	MYO6	NM_004999.4	+	ATC	1
chr6	75749256	75749387	MYO6	NM_004999.4	+	CTG	1
chr15	72046600	72117752	MYO9A	NM_006901.4	-	CTG	2
chr15	72046580	72117960	MYO9A	NM_006901.4	-	CTG	2
chr15	72117828	72118034	MYO9A	NM_006901.4	-	TTG	1
chr15	72117828	72118043	MYO9A	NM_006901.4	-	CTG	1
chr9	34372954	34376862	MYORG	NM_020702.5	-	CTG	2
chr4	139301547	139301588	NAA15	NM_057175.5	+	ACG	1
chr4	139301560	139301631	NAA15	NM_057175.5	+	GTG	1
chr4	139301585	139301731	NAA15	NM_057175.5	+	GTG	1
chr4	139301620	139301631	NAA15	NM_057175.5	+	GTG	1
chr4	139301636	139301731	NAA15	NM_057175.5	+	ACG	1
chr4	139301687	139301731	NAA15	NM_057175.5	+	CTG	1
chr22	42070401	42070532	NAGA	NM_000262.3	-	TTG	1
chr22	42070553	42070567	NAGA	NM_000262.3	-	CTG	1
chr22	42070616	42070633	NAGA	NM_000262.3	-	GTG	1
chr22	42070546	42070680	NAGA	NM_000262.3	-	CTG	1
chr22	42070546	42070695	NAGA	NM_000262.3	-	CTG	1
chr22	42070754	42070774	NAGA	NM_000262.3	-	CTG	1
chr22	42070308	42070343	NAGA	NM_000262.3	-	ACG	1
chr11	78574566	78574592	NARS2	NM_024678.6	-	CTG	1
chr11	78574566	78574613	NARS2	NM_024678.6	-	CTG	1
chr11	78574566	78574643	NARS2	NM_024678.6	-	CTG	1
chr11	78574566	78574652	NARS2	NM_024678.6	-	CTG	1
chr11	78574640	78574666	NARS2	NM_024678.6	-	CTG	1
chr11	78574566	78574691	NARS2	NM_024678.6	-	TTG	1
chr11	78574640	78574702	NARS2	NM_024678.6	-	ATT	1
chr11	78574713	78574727	NARS2	NM_024678.6	-	CTG	1
chr11	78574640	78574744	NARS2	NM_024678.6	-	CTG	1
chr3	46979700	46979738	NBEAL2	NM_015175.3	+	CTG	1
chr12	6494117	6495091	NCAPD2	NM_014865.4	+	CTG	2
chr8	133297134	133297181	NDRG1	NM_006096.4	-	CTG	1
chr8	133284322	133297206	NDRG1	NM_006096.4	-	ATC	2
chr8	133297134	133297226	NDRG1	NM_006096.4	-	CTG	1
chr8	133297134	133297232	NDRG1	NM_006096.4	-	CTG	1
chr8	133297223	133297243	NDRG1	NM_006096.4	-	CTG	1
chr5	150520878	150520895	NDST1	NM_001543.5	+	GTG	1
chr5	150521156	150521209	NDST1	NM_001543.5	+	TTG	1
chrX	119871889	119871897	NDUFA1	NM_004541.4	+	TTG	1
chr15	41402182	41402220	NDUFAF1	NM_016013.4	-	ATT	1
chr15	41402220	41402243	NDUFAF1	NM_016013.4	-	ACG	1
chr15	41402216	41402290	NDUFAF1	NM_016013.4	-	ATT	1
chr15	41402372	41402389	NDUFAF1	NM_016013.4	-	CTG	1
chr6	96897814	96897825	NDUFAF4	NM_014165.4	-	CTG	1
chr2	201071802	201071858	NDUFB3	NM_002491.3	+	ATA	1
chr8	124539140	124539187	NDUFB9	NM_005005.3	+	GTG	1
chr2	206159371	206159388	NDUFS1	NM_005006.7	-	GTG	1
chr18	58044365	58044388	NEDD4L	NM_015277.6	+	CTG	1
chr18	58044444	58044557	NEDD4L	NM_015277.6	+	CTG	1
chr4	169612101	169612532	NEK1	NM_012224.4	-	CTG	1
chr1	211675509	211675601	NEK2	NM_001204183.2	-	GTG	1
chr14	75126995	75127018	NEK9	NM_033116.6	-	ACG	1
chr1	77888655	77916099	NEXN	NM_144573.4	+	GTG	2
chr1	77888718	77916099	NEXN	NM_144573.4	+	ACG	2
chr22	29603780	29603914	NF2	NM_000268.4	+	CTG	1
chr22	29603791	29603943	NF2	NM_000268.4	+	AGG	1
chr4	102501423	102501548	NFKB1	NM_003998.4	+	CTG	1
chr4	102501481	102501738	NFKB1	NM_003998.4	+	CTG	1
chr10	102395918	102395950	NFKB2	NM_001077494.3	+	CTG	1
chr5	36876884	36877123	NIPBL	NM_133433.4	+	AGG	1
chr5	36876892	36876948	NIPBL	NM_133433.4	+	ACG	1
chr17	5584289	5584309	NLRP1	NM_033004.4	-	CTG	1
chr17	5584306	5584347	NLRP1	NM_033004.4	-	TTG	1
chr17	51153594	51153650	NME1	NM_000269.3	+	ACG	1
chr1	9972030	9972050	NMNAT1	NM_022787.4	+	GTG	1
chr5	43602813	43609145	NNT	NM_012343.4	+	ATC	2
chr15	34343080	34343109	NOP10	NM_018648.4	-	GTG	1
chr18	23586409	23586414	NPC1	NM_000271.5	-	AAG	1
chr3	132722377	132722403	NPHP3	NM_153240.5	-	CTG	1
chr1	5992296	5992310	NPHP4	NM_015102.5	-	GTG	1
chr1	5992244	5992354	NPHP4	NM_015102.5	-	GTG	1
chr6	3000004	3006484	NQO2	NM_000904.6	+	CTG	2
chr5	93583387	93583518	NR2F1	NM_005654.6	+	CTG	1
chr5	93583430	93583600	NR2F1	NM_005654.6	+	TTG	1
chr5	93583478	93583600	NR2F1	NM_005654.6	+	TTG	1
chr5	93583494	93583658	NR2F1	NM_005654.6	+	ATT	1
chr5	93583498	93583518	NR2F1	NM_005654.6	+	CTG	1
chr5	93583668	93583697	NR2F1	NM_005654.6	+	ATT	1
chr5	93583860	93583877	NR2F1	NM_005654.6	+	ATT	1
chr5	93583968	93584426	NR2F1	NM_005654.6	+	GTG	1
chr5	93584577	93584822	NR2F1	NM_005654.6	+	TTG	1
chr15	96330779	96330970	NR2F2	NM_021005.4	+	TTG	1
chr15	96330863	96330970	NR2F2	NM_021005.4	+	TTG	1
chr15	96330909	96331022	NR2F2	NM_021005.4	+	ATT	1
chr15	96331311	96331352	NR2F2	NM_021005.4	+	ACG	1
chr5	143403377	143403565	NR3C1	NM_001024094.2	-	ACG	1
chr5	143403377	143403574	NR3C1	NM_001024094.2	-	GTG	1
chr21	15014451	15043544	NRIP1	NM_003489.4	-	CTG	2
chr8	125091926	125102122	NSMCE2	NM_173685.4	+	GTG	2
chr8	125091936	125102078	NSMCE2	NM_173685.4	+	ACG	2
chr8	125102093	125102122	NSMCE2	NM_173685.4	+	CTG	1
chr10	103181289	103193258	NT5C2	NM_012229.5	-	ATT	2
chr12	68687012	68687020	NUP107	NM_020401.4	+	ACG	1
chr5	37371012	37371044	NUP155	NM_004298.4	-	TTG	1
chr5	37370813	37371022	NUP155	NM_004298.4	-	TTG	1
chr12	102118527	102118541	NUP37	NM_024057.4	-	CTG	1
chr12	102118563	102120079	NUP37	NM_024057.4	-	CTG	2
chr19	49909832	49909858	NUP62	NM_153719.4	-	ACG	1
chr19	49909832	49909870	NUP62	NM_153719.4	-	CTG	1
chr2	219571459	219571491	OBSL1	NM_015311.3	-	CTG	1
chr5	69504214	69504228	OCLN	NM_002538.4	+	CTG	1
chrX	129540330	129540422	OCRL	NM_000276.4	+	CTG	1
chr2	10445048	10445227	ODC1	NM_002539.3	-	TTG	2
chr2	10448122	10448193	ODC1	NM_002539.3	-	CTG	1
chrX	13734916	13735065	OFD1	NM_003611.3	+	ACG	1
chrX	13734965	13735018	OFD1	NM_003611.3	+	CTG	1
chr3	193593257	193593274	OPA1	NM_015560.3	+	CTG	1
chrX	68433256	68433387	OPHN1	NM_002547.3	-	ATT	1
chrX	68433256	68433450	OPHN1	NM_002547.3	-	CTG	1
chr1	52404362	52404379	ORC1	NM_004153.4	-	CTG	1
chr2	148020637	148020666	ORC4	NM_002552.5	-	ATT	1
chr2	148020671	148020679	ORC4	NM_002552.5	-	ATT	1
chr2	148020671	148020709	ORC4	NM_002552.5	-	GTG	1
chr20	62256071	62256115	OSBPL2	NM_144498.4	+	TTG	1
chr14	20454748	20454768	OSGEP	NM_017807.4	-	CTG	1
chr14	20454726	20454797	OSGEP	NM_017807.4	-	CTG	1
chr5	38846078	38869045	OSMR	NM_003999.3	+	ACG	2
chr5	38846168	38869045	OSMR	NM_003999.3	+	CTG	2
chr5	38846216	38869045	OSMR	NM_003999.3	+	CTG	2
chr5	38846257	38869032	OSMR	NM_003999.3	+	CTG	2
chr5	38846348	38869045	OSMR	NM_003999.3	+	ACG	2
chr14	56805458	56805505	OTX2	NM_172337.3	-	CTG	1
chr3	190120740	190120784	P3H2	NM_018192.4	-	GTG	1
chr3	190120759	190120866	P3H2	NM_018192.4	-	CTG	1
chr5	132227032	132227103	P4HA2	NM_004199.3	-	CTG	1
chr5	132227195	132227203	P4HA2	NM_004199.3	-	ATT	1
chr5	132227195	132227819	P4HA2	NM_001142598.1	-	CTG	2
chr11	66070361	66070468	PACS1	NM_018026.4	+	CTG	1
chr11	66070388	66070468	PACS1	NM_018026.4	+	CTG	1
chr11	66070433	66070468	PACS1	NM_018026.4	+	CTG	1
chr11	66070444	66070479	PACS1	NM_018026.4	+	ATC	1
chr17	2593731	2593742	PAFAH1B1	NM_000430.4	+	ACG	1
chr17	2593806	2593964	PAFAH1B1	NM_000430.4	+	TTG	1
chr11	77392523	77473568	PAK1	NM_001128620.2	-	CTG	2
chr11	77473644	77473655	PAK1	NM_001128620.2	-	GTG	1
chr11	77392539	77473812	PAK1	NM_001128620.2	-	CTG	2
chr11	77473652	77473855	PAK1	NM_001128620.2	-	CTG	1
chr11	77473809	77473904	PAK1	NM_001128620.2	-	ATT	1
chr16	4351258	4351299	PAM16	NM_016069.11	-	ACG	1
chr1	7961704	7961739	PARK7	NM_007262.5	+	CTG	1
chr1	7961726	7962778	PARK7	NM_007262.5	+	CTG	2
chr11	31806908	31810920	PAX6	NM_000280.5	-	GTG	2
chr11	31810865	31810933	PAX6	NM_000280.5	-	ATT	1
chr11	31806908	31810974	PAX6	NM_000280.5	-	GTG	2
chr11	31810943	31811005	PAX6	NM_000280.5	-	ATT	1
chr11	31811198	31811260	PAX6	NM_001258465.3	-	CTG	1
chr11	31810943	31811131	PAX6	NM_001258465.3	-	ATC	1
chr11	31811053	31811109	PAX6	NM_001258465.3	-	CTG	1
chr11	31810830	31811030	PAX6	NM_001258465.3	-	CTG	1
chr1	164559483	164559728	PBX1	NM_002585.4	+	CTG	1
chr1	164559504	164559728	PBX1	NM_002585.4	+	CTG	1
chr1	164559667	164559717	PBX1	NM_002585.4	+	ATT	1
chr1	164559714	164559728	PBX1	NM_002585.4	+	CTG	1
chr11	66954355	66954417	PC	NM_001040716.1	-	GTG	1
chr11	66952432	66952446	PC	NM_001040716.1	-	CTG	1
chr11	66954355	66958338	PC	NM_001040716.1	-	CTG	2
chr20	5119875	5119895	PCNA	NM_002592.2	-	ACG	1
chr3	196283499	196287652	PCYT1A	NM_005017.4	-	ATC	2
chr3	196283499	196287670	PCYT1A	NM_005017.4	-	ACG	2
chr5	150155566	150155706	PDGFRB	NM_002609.4	-	CTG	1
chr5	150155630	150155788	PDGFRB	NM_002609.4	-	TTG	1
chr6	107459373	107459390	PDSS2	NM_020381.4	-	ATT	1
chr6	107459400	107459489	PDSS2	NM_020381.4	-	CTG	1
chr10	101030230	101030358	PDZD7	NM_001195263.2	-	ATC	1
chr10	101030230	101031097	PDZD7	NM_001195263.2	-	CTG	2
chr2	238288502	238288519	PER2	NM_022817.3	-	CTG	1
chr2	238288359	238288664	PER2	NM_022817.3	-	CTG	1
chr2	238288359	238288754	PER2	NM_022817.3	-	CTG	1
chr17	35578281	35578298	PEX12	NM_000286.3	-	CTG	1
chr17	35578295	35578432	PEX12	NM_000286.3	-	GTG	1
chr17	35578395	35578463	PEX12	NM_000286.3	-	CTG	1
chr17	35578295	35578543	PEX12	NM_000286.3	-	GTG	1
chr22	18078041	18078121	PEX26	NM_001127649.2	+	AGG	1
chr6	143450885	143451016	PEX3	NM_003630.3	+	GTG	1
chr6	143450907	143450975	PEX3	NM_003630.3	+	ACG	1
chr6	143450942	143451016	PEX3	NM_003630.3	+	ACG	1
chr12	7189811	7189924	PEX5	NM_001131025.2	+	GTG	1
chrX	78104258	78104302	PGK1	NM_000291.4	+	CTG	1
chr6	83193184	83193201	PGM3	NM_001199919.2	-	GTG	1
chr6	83193198	83193233	PGM3	NM_001199919.2	-	TTG	1
chr6	83193198	83193236	PGM3	NM_001199919.2	-	ACG	1
chr6	83193202	83193246	PGM3	NM_001199919.2	-	TTG	1
chrX	134373390	134377601	PHF6	NM_032458.3	+	CTG	2
chrX	134373428	134377588	PHF6	NM_032458.3	+	TTG	2
chrX	134377590	134377601	PHF6	NM_032458.3	+	GTG	1
chrX	54043854	54043907	PHF8	NM_015107.3	-	GTG	1
chr1	119711971	119711979	PHGDH	NM_006623.4	+	TTG	1
chr22	20858725	20858790	PI4KA	NM_058004.4	-	CTG	1
chr13	72782303	72782335	PIBF1	NM_006346.4	+	CTG	1
chr13	72782327	72782335	PIBF1	NM_006346.4	+	GTG	1
chr1	172442744	172442773	PIGC	NM_002642.4	-	CTG	1
chr1	172442764	172442817	PIGC	NM_002642.4	-	TTG	1
chr1	172442764	172444032	PIGC	NM_002642.4	-	CTG	2
chr18	62186860	62186958	PIGN	NM_176787.5	-	ATC	1
chr18	62186975	62186983	PIGN	NM_176787.5	-	GTG	1
chr9	35096504	35096512	PIGO	NM_032634.4	-	CTG	1
chr21	37072529	37073023	PIGP	NM_153682.3	-	TTG	2
chr21	37072529	37073044	PIGP	NM_153682.3	-	CTG	2
chr21	37073001	37073096	PIGP	NM_153682.3	-	GTG	1
chr4	88523725	88523733	PIGY	NM_001042616.3	-	CTG	1
chr1	9651783	9691470	PIK3CD	NM_005026.5	+	CTG	2
chr1	9651790	9710446	PIK3CD	NM_005026.5	+	CTG	3
chr5	68215817	68226345	PIK3R1	NM_181523.3	+	CTG	2
chr2	208266353	208266364	PIKFYVE	NM_015040.4	+	CTG	1
chr5	135033973	135034074	PITX1	NM_002653.5	-	CTG	1
chr5	135033973	135034101	PITX1	NM_002653.5	-	CTG	1
chr5	135034098	135034139	PITX1	NM_002653.5	-	CTG	1
chr5	135033973	135034218	PITX1	NM_002653.5	-	CTG	1
chr4	110622606	110622749	PITX2	NM_000325.6	-	TTG	1
chr4	110622882	110622992	PITX2	NM_000325.6	-	GTG	1
chr20	9217418	9307806	PLCB4	NM_000933.4	+	GTG	2
chr3	38024502	38024510	PLCD1	NM_001130964.2	-	GTG	1
chr3	38029578	38029583	PLCD1	NM_006225.3	-	AAG	1
chr3	38029578	38029595	PLCD1	NM_006225.3	-	CTG	1
chr3	171738053	171810449	PLD1	NM_002662.5	-	CTG	2
chr3	171810446	171810469	PLD1	NM_002662.5	-	GTG	1
chr19	40365873	40366432	PLD3	NM_012268.4	+	CTG	2
chr8	143939498	143939536	PLEC	NM_201384.3	-	CTG	1
chr19	39412808	39413110	PLEKHG2	NM_022835.3	+	CTG	1
chr19	39412928	39413110	PLEKHG2	NM_022835.3	+	ATC	1
chr19	39412976	39413110	PLEKHG2	NM_022835.3	+	TTG	1
chr19	39413025	39413219	PLEKHG2	NM_022835.3	+	CTG	1
chr19	39413036	39413110	PLEKHG2	NM_022835.3	+	ATC	1
chr19	39413083	39413196	PLEKHG2	NM_022835.3	+	CTG	1
chr19	39413112	39413219	PLEKHG2	NM_022835.3	+	ATT	1
chr1	6490486	6490572	PLEKHG5	NM_001265594.1	-	CTG	1
chr7	101217412	101217477	PLOD3	NM_001084.5	-	TTG	1
chr17	15260746	15262459	PMP22	NM_001281455.2	-	CTG	2
chr17	15262456	15262488	PMP22	NM_001281455.2	-	ACG	1
chr14	20469432	20469449	PNP	NM_000270.4	+	TTG	1
chr19	7534206	7534784	PNPLA6	NM_006702.5	+	TTG	2
chr1	151459203	151459229	POGZ	NM_015100.4	-	CTG	1
chr1	151459214	151459291	POGZ	NM_015100.4	-	ACG	1
chr1	151459214	151459423	POGZ	NM_015100.4	-	ACG	1
chr19	50384365	50384385	POLD1	NM_002691.4	+	GTG	1
chr15	89333821	89333850	POLG	NM_002693.3	-	GTG	1
chr15	89333821	89334729	POLG	NM_002693.3	-	GTG	2
chr15	89334750	89334782	POLG	NM_002693.3	-	GTG	1
chr6	43576232	43576300	POLH	NM_001291969.2	+	CTG	1
chr6	43576238	43576300	POLH	NM_001291969.2	+	ACG	1
chr6	43576255	43576332	POLH	NM_001291969.2	+	ATC	1
chr6	43576262	43576300	POLH	NM_001291969.2	+	ACG	1
chr6	43576265	43576300	POLH	NM_001291969.2	+	ATC	1
chr6	43576297	43576332	POLH	NM_001291969.2	+	ATA	1
chr6	43576301	43576378	POLH	NM_001291969.2	+	ATC	1
chr6	43576318	43576332	POLH	NM_001291969.2	+	CTG	1
chr3	43081508	43105866	POMGNT2	NM_032806.6	-	GTG	2
chr3	43081508	43105974	POMGNT2	NM_032806.6	-	CTG	2
chr3	43081498	43106015	POMGNT2	NM_032806.6	-	GTG	2
chr3	43081498	43106021	POMGNT2	NM_032806.6	-	CTG	2
chr8	43097534	43097548	POMK	NM_032237.5	+	CTG	1
chr13	28659118	28659144	POMP	NM_015932.6	+	ACG	1
chr14	77320752	77320799	POMT2	NM_013382.7	-	GTG	1
chr7	124928939	124928953	POT1	NM_015450.3	-	GTG	1
chr1	161166500	161166568	PPOX	NM_000309.5	+	GTG	1
chr1	204411681	204411737	PPP1R15B	NM_032833.5	-	CTG	1
chr1	204411452	204411766	PPP1R15B	NM_032833.5	-	ATC	1
chr19	52190061	52190075	PPP2R1A	NM_014225.6	+	CTG	1
chr4	101347270	101347386	PPP3CA	NM_000944.5	-	CTG	1
chr4	101347211	101347489	PPP3CA	NM_000944.5	-	CTG	1
chr4	101346995	101347021	PPP3CA	NM_000944.5	-	CTG	1
chrX	48898270	48898347	PQBP1	NM_005710.2	+	CTG	1
chrX	48898003	48898023	PQBP1	NM_005710.2	+	GTG	1
chr1	45521825	45521869	PRDX1	NM_002574.4	-	CTG	1
chr1	45521825	45521842	PRDX1	NM_002574.4	-	TTG	1
chr4	184649824	184649835	PRIMPOL	NM_152683.4	+	ACG	1
chr4	184649874	184657091	PRIMPOL	NM_152683.4	+	CTG	3
chr3	53161257	53165189	PRKCD	NM_006254.4	+	ATC	2
chr3	53161322	53165167	PRKCD	NM_006254.4	+	TTG	2
chr3	53161404	53165189	PRKCD	NM_006254.4	+	TTG	2
chr19	11435678	11436071	PRKCSH	NM_002743.3	+	GTG	2
chr19	11436066	11436071	PRKCSH	NM_002743.3	+	CTG	1
chr2	178451047	178451130	PRKRA	NM_003690.5	-	GTG	1
chr1	150324903	150324917	PRPF3	NM_004698.4	+	TTG	1
chr1	150324910	150324939	PRPF3	NM_004698.4	+	CTG	1
chr20	63981154	63981225	PRPF6	NM_012469.4	+	GTG	1
chr20	63981202	63981225	PRPF6	NM_012469.4	+	CTG	1
chr17	1684791	1684823	PRPF8	NM_006445.4	-	ATT	1
chr17	1684791	1684832	PRPF8	NM_006445.4	-	CTG	1
chrX	107628580	107628594	PRPS1	NM_002764.4	+	CTG	1
chrX	107628591	107628602	PRPS1	NM_002764.4	+	GTG	1
chr1	151008492	151008533	PRUNE1	NM_021222.3	+	GTG	1
chr1	151008523	151008540	PRUNE1	NM_021222.3	+	CTG	1
chr14	73136528	73136542	PSEN1	NM_000021.4	+	CTG	1
chr14	73147810	73147869	PSEN1	NM_000021.4	+	CTG	1
chr14	73147829	73147993	PSEN1	NM_000021.4	+	TTG	2
chr14	73147847	73147993	PSEN1	NM_000021.4	+	TTG	2
chr14	73147852	73147869	PSEN1	NM_000021.4	+	CTG	1
chr1	226871306	226871353	PSEN2	NM_000447.3	+	CTG	1
chr19	35745655	35745872	PSENEN	NM_172341.4	+	CTG	2
chr19	35745688	35745872	PSENEN	NM_172341.4	+	GTG	2
chr7	56031949	56031993	PSPH	NM_004577.4	-	CTG	1
chr7	56032007	56032012	PSPH	NM_004577.4	-	CTG	1
chr7	56031949	56034076	PSPH	NM_004577.4	-	CTG	2
chr7	56051344	56051382	PSPH	NM_004577.4	-	CTG	1
chr7	56051344	56051400	PSPH	NM_004577.4	-	GTG	1
chr7	56051406	56051414	PSPH	NM_004577.4	-	GTG	1
chr15	76995192	76995290	PSTPIP1	NM_003978.5	+	CTG	1
chr15	76995204	76995290	PSTPIP1	NM_003978.5	+	CTG	1
chr15	76995228	76995290	PSTPIP1	NM_003978.5	+	CTG	1
chr15	76995383	76995436	PSTPIP1	NM_003978.5	+	TTG	1
chr15	76995422	76995436	PSTPIP1	NM_003978.5	+	GTG	1
chr8	96261941	96261958	PTDSS1	NM_014754.3	+	TTG	1
chr12	112418993	112419049	PTPN11	NM_002834.5	+	CTG	1
chr1	214551187	214551201	PTPN14	NM_005401.5	-	ACG	1
chr1	214464886	214551275	PTPN14	NM_005401.5	-	CTG	2
chr1	214551187	214551312	PTPN14	NM_005401.5	-	CTG	1
chr1	214464886	214551467	PTPN14	NM_005401.5	-	CTG	2
chr1	214551486	214551512	PTPN14	NM_005401.5	-	CTG	1
chr1	214551398	214551547	PTPN14	NM_005401.5	-	TTG	1
chr1	214551442	214551627	PTPN14	NM_005401.5	-	CTG	1
chr1	43530986	43531087	PTPRF	NM_002840.5	+	GTG	1
chr17	59700132	59707417	PTRH2	NM_001015509.3	-	CTG	2
chr12	131929411	131929437	PUS1	NM_025215.6	+	CTG	1
chr12	131929525	131929641	PUS1	NM_025215.6	+	CTG	1
chr12	131929615	131929641	PUS1	NM_025215.6	+	CTG	1
chr7	105508515	105522102	PUS7	NM_019042.5	-	CTG	2
chr7	105508535	105522152	PUS7	NM_019042.5	-	CTG	2
chr7	105508515	105522168	PUS7	NM_019042.5	-	CTG	2
chr1	225924151	225924240	PYCR2	NM_013328.4	-	CTG	1
chr12	21437687	21437710	PYROXD1	NM_024854.5	+	TTG	1
chr6	57210418	57210429	RAB23	NM_183227.3	-	CTG	1
chr15	55270167	55270226	RAB27A	NM_004580.5	-	TTG	1
chr15	55270167	55270268	RAB27A	NM_004580.5	-	CTG	1
chr4	139453884	139453934	RAB33B	NM_031296.3	+	CTG	1
chr4	139454130	139454138	RAB33B	NM_031296.3	+	GTG	1
chrX	155264380	155264460	RAB39B	NM_171998.4	-	ATC	1
chr1	220272374	220272424	RAB3GAP2	NM_012414.4	-	ATT	1
chr3	128726266	128795364	RAB7A	NM_004637.6	+	TTG	2
chr3	128726282	128726296	RAB7A	NM_004637.6	+	CTG	1
chr3	128726323	128795364	RAB7A	NM_004637.6	+	ACG	2
chr15	40695188	40695226	RAD51	NM_001164269.2	+	CTG	1
chr15	40695232	40698759	RAD51	NM_001164269.2	+	GTG	2
chr15	40695251	40695310	RAD51	NM_001164269.2	+	GTG	1
chr15	40695257	40695310	RAD51	NM_001164269.2	+	CTG	1
chr15	40695275	40695310	RAD51	NM_001164269.2	+	CTG	1
chr15	40695294	40698759	RAD51	NM_002875.5	+	CTG	2
chr15	40695315	40698759	RAD51	NM_002875.5	+	GTG	2
chr1	46247824	46247910	RAD54L	NM_003579.4	+	CTG	1
chr1	46247865	46248281	RAD54L	NM_003579.4	+	CTG	1
chr1	46247886	46248281	RAD54L	NM_003579.4	+	GTG	1
chr1	46247919	46248281	RAD54L	NM_003579.4	+	CTG	1
chr1	46248009	46248281	RAD54L	NM_003579.4	+	CTG	1
chr1	46248079	46248150	RAD54L	NM_003579.4	+	CTG	1
chr1	46248222	46248281	RAD54L	NM_003579.4	+	TTG	1
chr11	36568043	36568063	RAG1	NM_000448.3	+	TTG	1
chr11	36598183	36598197	RAG2	NM_000536.4	-	GTG	1
chr11	36598183	36598215	RAG2	NM_000536.4	-	CTG	1
chr17	17681568	17681636	RAI1	NM_030665.4	+	ACG	1
chr17	17681621	17681779	RAI1	NM_030665.4	+	CTG	1
chr5	87267904	87267987	RASA1	NM_002890.3	+	GTG	1
chr5	87268341	87268352	RASA1	NM_002890.3	+	CTG	1
chr18	22933411	22933458	RBBP8	NM_002894.3	+	CTG	1
chr18	22933439	22936792	RBBP8	NM_002894.3	+	AGG	2
chr18	22933444	22933458	RBBP8	NM_002894.3	+	TTG	1
chr18	22933512	22936781	RBBP8	NM_002894.3	+	GTG	2
chr18	22936773	22936781	RBBP8	NM_002894.3	+	ACG	1
chr20	408343	408705	RBCK1	NM_031229.4	+	CTG	1
chr20	408519	408662	RBCK1	NM_031229.4	+	CTG	1
chrX	47145285	47145302	RBM10	NM_005676.5	+	GTG	1
chrX	47145319	47145408	RBM10	NM_005676.5	+	CTG	1
chrX	47145361	47145408	RBM10	NM_005676.5	+	CTG	1
chrX	47145379	47145408	RBM10	NM_005676.5	+	TTG	1
chr20	35658977	35659006	RBM12	NM_001198838.2	-	TTG	1
chrX	136880649	136880711	RBMX	NM_002139.4	-	GTG	1
chr13	49567290	49585470	RCBTB1	NM_018191.4	-	ACG	3
chr13	49567290	49585485	RCBTB1	NM_018191.4	-	CTG	3
chr13	49580541	49585504	RCBTB1	NM_018191.4	-	ATT	2
chr13	49567290	49585512	RCBTB1	NM_018191.4	-	CTG	3
chr11	110279718	110279732	RDX	NM_002906.4	-	GTG	1
chr11	110279734	110279742	RDX	NM_002906.4	-	ATT	1
chr11	110279750	110296498	RDX	NM_002906.4	-	ACG	2
chr11	110279718	110296535	RDX	NM_002906.4	-	CTG	2
chr11	110279750	110296603	RDX	NM_002906.4	-	CTG	2
chr2	86337553	86337603	REEP1	NM_022912.3	-	CTG	1
chr6	138987783	138987824	REPS1	NM_001286611.2	-	CTG	1
chr6	138987812	138988117	REPS1	NM_001286611.2	-	CTG	1
chr16	74666838	74666852	RFWD3	NM_018124.4	-	GTG	1
chr1	151347224	151347232	RFX5	NM_000449.4	-	CTG	1
chr19	19192941	19193033	RFXANK	NM_001278728.2	+	TTG	1
chr19	19192948	19192977	RFXANK	NM_001278728.2	+	CTG	1
chr19	19192970	19193053	RFXANK	NM_001278728.2	+	ATC	1
chr19	19192974	19193033	RFXANK	NM_001278728.2	+	CTG	1
chr19	19193001	19193033	RFXANK	NM_001278728.2	+	CTG	1
chr19	19193012	19193053	RFXANK	NM_001278728.2	+	ATT	1
chr13	36819269	36819277	RFXAP	NM_000538.4	+	GTG	1
chr13	36819274	36819303	RFXAP	NM_000538.4	+	CTG	1
chr13	36819294	36819353	RFXAP	NM_000538.4	+	GTG	1
chr17	76487817	76487882	RHBDF2	NM_024599.5	-	GTG	1
chr4	40197077	40197178	RHOH	NM_004310.5	+	ATC	1
chr4	40197085	40197246	RHOH	NM_004310.5	+	GTG	1
chr4	40197131	40197178	RHOH	NM_004310.5	+	GTG	1
chr4	40197262	40243188	RHOH	NM_004310.5	+	ATT	3
chr2	3558326	3558343	RNASEH1	NM_002936.6	-	ACG	1
chr19	12806630	12806641	RNASEH2A	NM_006397.3	+	CTG	1
chr13	50909906	50910031	RNASEH2B	NM_024570.4	+	CTG	1
chr1	182586880	182586921	RNASEL	NM_021133.4	-	CTG	1
chr1	182589189	182589209	RNASEL	NM_021133.4	-	TTG	1
chr6	166956350	166956358	RNASET2	NM_003730.6	-	CTG	1
chr6	166956435	166956461	RNASET2	NM_003730.6	-	ACG	1
chr6	166956435	166956485	RNASET2	NM_003730.6	-	GTG	1
chr6	166956350	166956496	RNASET2	NM_003730.6	-	CTG	1
chr6	166956435	166956527	RNASET2	NM_003730.6	-	GTG	1
chr6	166956435	166956533	RNASET2	NM_003730.6	-	GTG	1
chrX	119871615	119871638	RNF113A	NM_006978.3	-	CTG	1
chrX	119871674	119871682	RNF113A	NM_006978.3	-	GTG	1
chr3	196503277	196503552	RNF168	NM_152617.4	-	CTG	1
chr3	196503549	196503659	RNF168	NM_152617.4	-	ACG	1
chr3	196503715	196503726	RNF168	NM_152617.4	-	CTG	1
chr3	196503662	196503739	RNF168	NM_152617.4	-	ACG	1
chr3	196503715	196503747	RNF168	NM_152617.4	-	CTG	1
chr3	196503715	196503759	RNF168	NM_152617.4	-	GTG	1
chr8	42896502	42896513	RNF170	NM_001160223.2	-	CTG	1
chr8	42896401	42896544	RNF170	NM_001160223.2	-	CTG	1
chr7	5781560	5781571	RNF216	NM_207111.4	-	CTG	1
chr7	5781544	5781609	RNF216	NM_207111.4	-	CTG	1
chr7	5781544	5781618	RNF216	NM_207111.4	-	CTG	1
chr17	58417507	58417518	RNF43	NM_017763.6	-	TTG	1
chr1	103525747	103525779	RNPC3	NM_017619.4	+	GTG	1
chr1	103525784	103525792	RNPC3	NM_017619.4	+	TTG	1
chr1	63774046	63774177	ROR1	NM_005012.4	+	CTG	1
chr9	91949992	91950090	ROR2	NM_004560.4	-	AAG	1
chr9	91950038	91950148	ROR2	NM_004560.4	-	GTG	1
chr3	23917130	23917177	RPL15	NM_001253383.2	+	GTG	1
chr3	23917179	23917187	RPL15	NM_001253383.2	+	CTG	1
chr17	8383005	8383118	RPL26	NM_001315530.2	-	ATC	1
chr17	8383196	8383201	RPL26	NM_001315530.2	-	GTG	1
chr3	197950204	197950959	RPL35A	NM_000996.4	+	ATC	2
chr16	18790245	18790283	RPS15A	NM_001019.5	-	ATT	1
chr12	56042046	56042063	RPS26	NM_001029.5	+	GTG	1
chr12	56042089	56042100	RPS26	NM_001029.5	+	GTG	1
chr2	3575266	3575334	RPS7	NM_001011.4	+	CTG	1
chr2	3575299	3575334	RPS7	NM_001011.4	+	TTG	1
chr3	39407621	39407638	RPSA	NM_002295.6	+	ATT	1
chr8	102238921	102238929	RRM2B	NM_015713.5	-	GTG	1
chr6	158999607	158999714	RSPH3	NM_031924.8	-	CTG	1
chr6	158999973	159000026	RSPH3	NM_031924.8	-	ATT	1
chr6	158999708	159000088	RSPH3	NM_031924.8	-	CTG	1
chr16	57186558	57186890	RSPRY1	NM_001305163.2	+	CTG	1
chr16	57186682	57186789	RSPRY1	NM_001305163.2	+	CTG	1
chr16	57186386	57186637	RSPRY1	NM_001305163.2	+	CTG	1
chr16	57204545	57204658	RSPRY1	NM_001305163.2	+	TTG	1
chr20	63658367	63658423	RTEL1	NM_001283009.2	+	CTG	1
chr22	20268186	20268284	RTN4R	NM_023004.6	-	CTG	1
chr21	35048955	35049208	RUNX1	NM_001754.5	-	ACG	2
chr21	35049224	35049238	RUNX1	NM_001754.5	-	CTG	1
chr21	35049235	35049255	RUNX1	NM_001754.5	-	CTG	1
chr6	45328361	45328411	RUNX2	NM_001024630.4	+	GTG	1
chr9	35546466	35546498	RUSC2	NM_001135999.1	+	CTG	1
chr19	10231208	10231264	S1PR2	NM_004230.4	-	CTG	1
chr14	21536968	21537042	SALL2	NM_005407.3	-	GTG	1
chr8	118621904	118621909	SAMD12	NM_207506.3	-	ATT	1
chr8	118621821	118621931	SAMD12	NM_207506.3	-	CTG	1
chr5	134632089	134632749	SAR1B	NM_001033503.3	-	ATT	2
chr9	133734188	133738303	SARDH	NM_001134707.2	-	CTG	2
chr1	109213937	109213969	SARS	NM_006513.4	+	CTG	1
chr7	66995563	66995577	SBDS	NM_016038.4	-	GTG	1
chr4	76213556	76213795	SCARB2	NM_005506.4	-	ACG	1
chr2	165203839	165203892	SCN3A	NM_006922.4	-	ACG	1
chr2	165203957	165204016	SCN3A	NM_006922.4	-	CTG	1
chr12	51662776	51662790	SCN8A	NM_001330260.2	+	CTG	1
chr12	6375068	6375172	SCNN1A	NM_001159576.2	-	CTG	1
chr12	6375121	6375186	SCNN1A	NM_001159576.2	-	CTG	1
chr22	50525491	50525574	SCO2	NM_005138.3	-	GTG	1
chr22	50525491	50525586	SCO2	NM_005138.3	-	CTG	1
chr1	243256102	243256164	SDCCAG8	NM_006642.5	+	CTG	1
chr1	243256132	243256164	SDCCAG8	NM_006642.5	+	ATT	1
chr19	35995211	35995252	SDHAF1	NM_001042631.3	+	CTG	1
chr19	35995217	35995252	SDHAF1	NM_001042631.3	+	GTG	1
chr19	35995249	35995266	SDHAF1	NM_001042631.3	+	CTG	1
chr14	39103071	39103133	SEC23A	NM_006364.4	-	CTG	1
chr20	18507949	18507972	SEC23B	NM_006363.6	+	GTG	1
chr4	118833696	118835958	SEC24D	NM_014822.4	-	GTG	2
chr4	118836072	118836086	SEC24D	NM_014822.4	-	GTG	1
chr4	118836072	118836119	SEC24D	NM_014822.4	-	GTG	1
chr3	128052456	128052521	SEC61A1	NM_013336.4	+	CTG	1
chr3	128052513	128052521	SEC61A1	NM_013336.4	+	CTG	1
chr6	158168156	158168188	SERAC1	NM_032861.4	-	ACG	1
chr14	94388563	94388574	SERPINA1	NM_000295.5	-	CTG	1
chr14	94388563	94388643	SERPINA1	NM_000295.5	-	CTG	1
chr14	94388684	94388692	SERPINA1	NM_000295.5	-	CTG	1
chr7	101127152	101127172	SERPINE1	NM_000602.5	+	ACG	1
chr11	57597699	57598257	SERPING1	NM_000062.3	+	CTG	2
chr11	75562147	75562254	SERPINH1	NM_001235.5	+	CTG	1
chr11	75562290	75562304	SERPINH1	NM_001235.5	+	ACG	1
chr3	167735794	167735883	SERPINI1	NM_005025.5	+	ATC	1
chr9	128689277	128689504	SET	NM_003011.4	+	CTG	1
chr3	9397883	9397903	SETD5	NM_001080517.3	+	GTG	1
chr3	9397912	9424490	SETD5	NM_001080517.3	+	CTG	2
chr3	9424492	9424524	SETD5	NM_001080517.3	+	TTG	1
chr10	70816019	70816054	SGPL1	NM_003901.4	+	CTG	1
chr10	70816051	70816122	SGPL1	NM_003901.4	+	CTG	1
chr10	70816069	70816122	SGPL1	NM_003901.4	+	GTG	1
chr10	70816108	70816122	SGPL1	NM_003901.4	+	CTG	1
chr17	3636219	3636245	SHPK	NM_013276.4	-	CTG	1
chr5	139127846	139198284	SIL1	NM_022464.5	-	CTG	2
chr5	139127846	139198299	SIL1	NM_022464.5	-	GTG	2
chr5	139127846	139198308	SIL1	NM_022464.5	-	GTG	2
chr15	75430389	75451465	SIN3A	NM_001145358.2	-	CTG	2
chr15	75451480	75451515	SIN3A	NM_001145358.2	-	CTG	1
chr15	75451538	75451549	SIN3A	NM_001145358.2	-	GTG	1
chr15	75451446	75451580	SIN3A	NM_001145358.2	-	CTG	1
chr15	75451538	75451654	SIN3A	NM_001145358.2	-	ACG	1
chr19	37907254	38029103	SIPA1L3	NM_015073.3	+	CTG	2
chr19	37907309	38029137	SIPA1L3	NM_015073.3	+	CTG	2
chr19	38029100	38029144	SIPA1L3	NM_015073.3	+	CTG	1
chr19	38081278	38081328	SIPA1L3	NM_015073.3	+	CTG	1
chr14	60649301	60649411	SIX1	NM_005982.4	-	CTG	1
chr4	146521782	146521844	SLC10A7	NM_001300842.3	-	TTG	1
chr4	146521841	146521918	SLC10A7	NM_001300842.3	-	CTG	1
chr1	112929339	112956086	SLC16A1	NM_003051.4	-	CTG	2
chr1	112929310	112929330	SLC16A1	NM_003051.4	-	TTG	1
chr1	112956037	112956141	SLC16A1	NM_003051.4	-	ACG	1
chr1	112929339	112956173	SLC16A1	NM_003051.4	-	CTG	2
chr1	169485909	169485923	SLC19A2	NM_006996.3	-	CTG	1
chr5	36608385	36608420	SLC1A3	NM_004172.5	+	CTG	1
chr5	36606678	36608420	SLC1A3	NM_004172.5	+	CTG	2
chr2	64989428	64989622	SLC1A4	NM_003038.5	+	CTG	1
chr5	132369781	132369795	SLC22A5	NM_003060.4	+	GTG	1
chr17	75288422	75289412	SLC25A19	NM_021734.5	-	CTG	2
chr11	795007	795051	SLC25A22	NM_024698.6	-	CTG	1
chr3	39383401	39383505	SLC25A38	NM_017875.4	+	ATA	1
chr3	39383428	39383505	SLC25A38	NM_017875.4	+	CTG	1
chr3	39383622	39383642	SLC25A38	NM_017875.4	+	CTG	1
chr1	42958727	42958807	SLC2A1	NM_006516.4	-	ACG	1
chr3	155854233	155854304	SLC33A1	NM_004733.4	-	CTG	1
chr11	45805209	45805604	SLC35C1	NM_018389.5	+	GTG	1
chr11	45805264	45805365	SLC35C1	NM_018389.5	+	CTG	1
chr11	45805315	45805365	SLC35C1	NM_018389.5	+	CTG	1
chr4	102344780	102344992	SLC39A8	NM_022154.5	-	ACG	1
chr2	189580529	189580543	SLC40A1	NM_014585.6	-	TTG	1
chr2	189580563	189580577	SLC40A1	NM_014585.6	-	CTG	1
chr2	189580529	189580675	SLC40A1	NM_014585.6	-	GTG	1
chr2	189580669	189580698	SLC40A1	NM_014585.6	-	TTG	1
chr8	144358833	144358904	SLC52A2	XM_006716658.2	+	CTG	1
chr8	144358869	144358904	SLC52A2	XM_006716658.2	+	GTG	1
chr8	144358877	144359255	SLC52A2	XM_006716658.2	+	CTG	2
chr8	144358938	144359187	SLC52A2	XM_006716658.2	+	GTG	2
chr8	144358623	144358781	SLC52A2	XM_006716658.2	+	GTG	1
chr8	144358659	144358781	SLC52A2	XM_006716658.2	+	GTG	1
chr8	144358693	144358872	SLC52A2	XM_006716658.2	+	GTG	1
chr8	144358710	144358781	SLC52A2	XM_006716658.2	+	CTG	1
chr8	144358726	144358872	SLC52A2	XM_006716658.2	+	CTG	1
chr8	144358758	144358781	SLC52A2	XM_006716658.2	+	ACG	1
chr8	144358778	144358843	SLC52A2	XM_006716658.2	+	CTG	1
chr8	144359246	144359293	SLC52A2	XM_006716658.2	+	CTG	1
chr1	110150563	110150880	SLC6A17	NM_001010898.4	+	CTG	1
chr1	110150607	110150705	SLC6A17	NM_001010898.4	+	ATC	1
chr1	110150781	110166850	SLC6A17	NM_001010898.4	+	CTG	2
chrX	153687950	153687964	SLC6A8	NM_005629.4	+	GTG	1
chr1	27154456	27154527	SLC9A1	NM_003047.5	-	TTG	1
chr1	27154406	27154576	SLC9A1	NM_003047.5	-	TTG	1
chr1	27154456	27154653	SLC9A1	NM_003047.5	-	CTG	1
chr1	27154743	27154802	SLC9A1	NM_003047.5	-	CTG	1
chr1	27154769	27155005	SLC9A1	NM_003047.5	-	CTG	1
chr1	27154769	27155083	SLC9A1	NM_003047.5	-	CTG	1
chr1	27154769	27155089	SLC9A1	NM_003047.5	-	CTG	1
chr17	74748765	74748830	SLC9A3R1	NM_004252.5	+	CTG	1
chr15	67065942	67066037	SMAD3	NM_005902.4	+	GTG	1
chr15	67065987	67066037	SMAD3	NM_005902.4	+	CTG	1
chr18	51030236	51030280	SMAD4	NM_005359.6	+	TTG	1
chr18	51030482	51047023	SMAD4	NM_005359.6	+	CTG	2
chr18	51030497	51047023	SMAD4	NM_005359.6	+	CTG	2
chr15	66702348	66702533	SMAD6	NM_005585.5	+	CTG	1
chr15	66702486	66702533	SMAD6	NM_005585.5	+	GTG	1
chr13	36879736	36879864	SMAD9	NM_001127217.3	-	CTG	1
chr19	10961156	10984149	SMARCA4	NM_001128849.3	+	ACG	2
chr2	216412514	216413876	SMARCAL1	NM_014140.4	+	CTG	2
chr2	216412542	216412550	SMARCAL1	NM_014140.4	+	GTG	1
chr17	63842816	63842824	SMARCD2	NM_001098426.2	-	TTG	1
chr19	43754654	43754743	SMG9	NM_019108.4	-	GTG	1
chr19	43754654	43754755	SMG9	NM_019108.4	-	ATT	1
chr19	43750744	43754799	SMG9	NM_019108.4	-	GTG	2
chr19	43754654	43754905	SMG9	NM_019108.4	-	CTG	1
chr1	3772775	3772792	SMIM1	NM_001163724.3	+	ACG	1
chr1	3773121	3773135	SMIM1	NM_001163724.3	+	CTG	1
chrX	21757966	21757989	SMPX	NM_014332.3	-	CTG	1
chrX	21757959	21758051	SMPX	NM_014332.3	-	ATC	1
chrX	21757959	21758057	SMPX	NM_014332.3	-	ATT	1
chrX	21757959	21758063	SMPX	NM_014332.3	-	ATC	1
chr4	89836994	89837047	SNCA	NM_000345.4	-	CTG	1
chr4	89837099	89837110	SNCA	NM_000345.4	-	ACG	1
chr15	24974410	24974421	SNRPN	NM_003097.6	+	ATC	1
chr21	31659755	31659763	SOD1	NM_000454.5	+	GTG	1
chr3	181711942	181712007	SOX2	NM_003106.4	+	TTG	1
chr3	181712032	181712076	SOX2	NM_003106.4	+	CTG	1
chr17	72121061	72121210	SOX9	NM_000346.4	+	GTG	1
chr17	72121125	72121250	SOX9	NM_000346.4	+	GTG	1
chr17	72121212	72121250	SOX9	NM_000346.4	+	CTG	1
chr14	88385682	88385816	SPATA7	NM_018418.5	+	CTG	1
chr14	88385787	88385816	SPATA7	NM_018418.5	+	GTG	1
chr22	24270913	24276724	SPECC1L	NM_015330.6	+	CTG	2
chr22	24270925	24276724	SPECC1L	NM_015330.6	+	GTG	2
chr15	64989699	64989722	SPG21	NM_016630.7	-	CTG	1
chr15	64989699	64989800	SPG21	NM_016630.7	-	CTG	1
chr19	38264620	38264670	SPINT2	NM_021102.4	+	CTG	1
chr19	38264629	38264670	SPINT2	NM_021102.4	+	CTG	1
chr19	38264667	38264885	SPINT2	NM_021102.4	+	GTG	1
chr19	38264686	38264721	SPINT2	NM_021102.4	+	ATC	1
chr19	38264718	38264885	SPINT2	NM_021102.4	+	CTG	1
chr19	38264817	38264885	SPINT2	NM_021102.4	+	TTG	1
chr19	38264576	38264623	SPINT2	NM_021102.4	+	ATT	1
chr15	38252856	38253062	SPRED1	NM_152594.3	+	CTG	1
chr15	38252930	38252944	SPRED1	NM_152594.3	+	TTG	1
chr15	38252941	38253045	SPRED1	NM_152594.3	+	CTG	1
chr1	231338080	231338097	SPRTN	NM_032018.7	+	CTG	1
chr1	231338297	231338311	SPRTN	NM_032018.7	+	CTG	1
chr1	231338334	231338372	SPRTN	NM_032018.7	+	CTG	1
chr13	80337738	80340692	SPRY2	NM_005842.4	-	CTG	2
chr13	80337738	80340785	SPRY2	NM_005842.4	-	CTG	2
chr13	80340948	80340968	SPRY2	NM_005842.4	-	CTG	1
chr20	37346188	37365231	SRC	NM_198291.3	+	CTG	2
chr11	130159794	130159955	ST14	NM_021978.4	+	CTG	1
chr2	191014041	191014064	STAT1	NM_007315.4	-	CTG	1
chr2	191013638	191014120	STAT1	NM_007315.4	-	ATC	2
chr12	56360062	56360112	STAT2	NM_005419.4	-	ACG	1
chr17	42348527	42388409	STAT3	NM_139276.3	-	CTG	2
chr1	47313112	47314068	STIL	NM_001282936.1	-	CTG	2
chr1	47313044	47314102	STIL	NM_001282936.1	-	GTG	2
chr11	3855752	3855766	STIM1	NM_001277961.3	+	CTG	1
chr11	3855786	3855977	STIM1	NM_001277961.3	+	ACG	1
chr11	3855806	3855961	STIM1	NM_001277961.3	+	CTG	1
chr11	3855917	3855961	STIM1	NM_001277961.3	+	CTG	1
chr11	3855974	3856108	STIM1	NM_001277961.3	+	CTG	1
chr11	3855997	3856266	STIM1	NM_001277961.3	+	CTG	1
chr11	3856021	3856266	STIM1	NM_001277961.3	+	ACG	1
chr11	3856064	3856108	STIM1	NM_001277961.3	+	CTG	1
chr11	3856096	3856266	STIM1	NM_001277961.3	+	TTG	1
chr11	3856207	3856266	STIM1	NM_001277961.3	+	CTG	1
chr11	3855709	3856266	STIM1	NM_001277961.3	+	CTG	1
chr5	139482679	139482702	STING1	NM_198282.4	-	CTG	1
chr10	103917649	103918130	STN1	NM_024928.5	-	CTG	2
chr17	63728389	63728397	STRADA	NM_001003787.4	-	CTG	1
chr17	63728389	63741763	STRADA	NM_001003787.4	-	CTG	2
chr20	58651394	58651519	STX16	NM_001001433.3	+	AGG	1
chr20	58651491	58651544	STX16	NM_001001433.3	+	CTG	1
chr20	58651668	58651679	STX16	NM_001001433.3	+	TTG	1
chr20	58651883	58651963	STX16	NM_001001433.3	+	CTG	1
chr20	58651943	58651963	STX16	NM_001001433.3	+	GTG	1
chr12	55997300	55997311	SUOX	NM_000456.3	+	CTG	1
chr12	55997645	55997722	SUOX	NM_000456.3	+	CTG	1
chr12	55997691	55997699	SUOX	NM_000456.3	+	CTG	1
chr14	63853031	63909125	SYNE2	NM_182914.3	+	CTG	2
chr14	63853067	63909125	SYNE2	NM_182914.3	+	ATC	2
chr19	36008706	36008723	SYNE4	NM_001039876.3	-	CTG	1
chr12	78864840	78977816	SYT1	NM_005639.3	+	CTG	2
chr12	78864948	78977816	SYT1	NM_005639.3	+	CTG	2
chr12	78865067	78977836	SYT1	NM_005639.3	+	CTG	2
chr12	78977804	78977836	SYT1	NM_005639.3	+	ACG	1
chr17	63600927	63600938	TACO1	NM_016360.4	+	ATT	1
chr17	63600974	63601057	TACO1	NM_016360.4	+	GTG	1
chr17	63601006	63601065	TACO1	NM_016360.4	+	CTG	1
chr17	63601021	63601065	TACO1	NM_016360.4	+	GTG	1
chr1	109075965	109075973	TAF13	NM_005645.4	-	ACG	1
chr8	119832775	119832798	TAF2	NM_003184.4	-	TTG	1
chr6	32838237	32838723	TAP2	NM_001290043.2	-	TTG	2
chr6	32838237	32838714	TAP2	NM_001290043.2	-	ACG	2
chr6	32838237	32838696	TAP2	NM_001290043.2	-	CTG	2
chrX	154411676	154411786	TAZ	NM_000116.5	+	CTG	1
chr6	13328298	13328501	TBC1D7	NM_016495.6	-	CTG	1
chr17	82752122	82752139	TBCD	NM_005993.5	+	CTG	1
chr17	82752144	82752164	TBCD	NM_005993.5	+	GTG	1
chr1	235367486	235380050	TBCE	NM_003193.5	+	CTG	2
chr1	235380036	235380050	TBCE	NM_003193.5	+	CTG	1
chr12	64452164	64455860	TBK1	NM_013254.4	+	GTG	2
chr12	64455852	64455860	TBK1	NM_013254.4	+	ATT	1
chr3	177064990	177098513	TBL1XR1	NM_024665.7	-	GTG	2
chr3	177098510	177197136	TBL1XR1	NM_024665.7	-	AGG	2
chr3	177098510	177197163	TBL1XR1	NM_024665.7	-	ATT	2
chr3	177197251	177197262	TBL1XR1	NM_024665.7	-	CTG	1
chr3	177197251	177197328	TBL1XR1	NM_024665.7	-	CTG	1
chr3	177197251	177197442	TBL1XR1	NM_024665.7	-	CTG	1
chr6	170554433	170556904	TBP	NM_003194.5	+	CTG	2
chr6	170554443	170556923	TBP	NM_003194.5	+	GTG	2
chr6	170556907	170556960	TBP	NM_003194.5	+	ATA	1
chr12	114683510	114683611	TBX3	NM_005996.4	-	CTG	1
chr12	114683437	114683733	TBX3	NM_005996.4	-	CTG	1
chr12	114683834	114683851	TBX3	NM_005996.4	-	TTG	1
chr12	114683437	114683928	TBX3	NM_005996.4	-	ATT	1
chr12	114683918	114683926	TBX3	NM_005996.4	-	TTG	1
chr19	3600670	3606613	TBXA2R	NM_001060.6	-	CTG	2
chr15	56918819	56918866	TCF12	NM_207036.2	+	CTG	1
chr10	112950332	112950430	TCF7L2	NM_030756.5	+	CTG	1
chr10	112950378	112950500	TCF7L2	NM_030756.5	+	ACG	1
chr10	112950389	112950430	TCF7L2	NM_030756.5	+	CTG	1
chr10	112950509	112950691	TCF7L2	NM_030756.5	+	TTG	1
chr10	112950635	112950691	TCF7L2	NM_030756.5	+	TTG	1
chr11	68039034	68039054	TCIRG1	NM_006019.4	+	CTG	1
chr3	196318193	196318237	TCTEX1D2	NM_152773.5	-	CTG	1
chr12	123671162	123671179	TCTN2	NM_024809.5	+	CTG	1
chr14	89955952	89956630	TDP1	NM_018319.4	+	TTG	2
chr14	89956580	89956630	TDP1	NM_018319.4	+	TTG	1
chr14	89956593	89956601	TDP1	NM_018319.4	+	CTG	1
chr11	12674430	12675501	TEAD1	NM_021961.6	+	ATT	2
chr11	12674484	12675501	TEAD1	NM_021961.6	+	CTG	2
chr11	12674552	12674620	TEAD1	NM_021961.6	+	CTG	1
chr14	102362995	102376677	TECPR2	NM_014844.5	+	CTG	2
chr19	14529607	14529627	TECR	NM_138501.6	+	CTG	1
chr4	64409376	64409411	TECRL	NM_001010874.5	-	AAG	1
chr16	1493474	1494260	TELO2	NM_016111.4	+	GTG	2
chr16	1493502	1493573	TELO2	NM_016111.4	+	ATC	1
chr16	1493531	1494260	TELO2	NM_016111.4	+	GTG	2
chr16	1493556	1493573	TELO2	NM_016111.4	+	GTG	1
chr16	1493579	1494260	TELO2	NM_016111.4	+	CTG	2
chr6	81752450	81752605	TENT5A	NM_017633.3	-	GTG	1
chr6	81752450	81752650	TENT5A	NM_017633.3	-	GTG	1
chr6	81752450	81752656	TENT5A	NM_017633.3	-	ACG	1
chr3	100709507	100713667	TFG	NM_006070.6	+	CTG	2
chr3	100709540	100713667	TFG	NM_006070.6	+	TTG	2
chr3	100709642	100713667	TFG	NM_006070.6	+	ACG	2
chr3	100709673	100713653	TFG	NM_006070.6	+	ATT	2
chr3	100713656	100713667	TFG	NM_006070.6	+	TTG	1
chr3	100709589	100713653	TFG	NM_006070.6	+	GTG	2
chr3	196082039	196082059	TFRC	NM_003234.4	-	ACG	1
chr3	196082025	196082072	TFRC	NM_003234.4	-	GTG	1
chr3	196082044	196082079	TFRC	NM_003234.4	-	ATA	1
chr19	41353175	41353321	TGFB1	NM_000660.7	-	ACG	1
chr19	41353224	41353235	TGFB1	NM_000660.7	-	GTG	1
chr1	218345419	218345466	TGFB2	NM_003238.6	+	ATA	1
chr5	136029011	136029028	TGFBI	NM_000358.3	+	TTG	1
chr9	99105146	99105154	TGFBR1	NM_004612.4	+	CTG	1
chr8	42843152	42843205	THAP1	NM_018105.3	-	TTG	1
chr16	3024105	3024155	THOC6	NM_024339.5	+	GTG	1
chr2	70248496	70248507	TIA1	NM_022173.4	-	ATA	1
chr2	70248510	70248572	TIA1	NM_022173.4	-	ATT	1
chr19	4818479	4818490	TICAM1	NM_182919.4	-	CTG	1
chr19	4818516	4831642	TICAM1	NM_182919.4	-	GTG	2
chr19	4818479	4831695	TICAM1	NM_182919.4	-	ACG	2
chr19	4818479	4818514	TICAM1	NM_182919.4	-	CTG	1
chr14	24242405	24242566	TINF2	NM_001099274.3	-	CTG	1
chr9	69121300	69151686	TJP2	NM_001170414.2	+	CTG	2
chr4	165873293	165873313	TLL1	NM_012464.5	+	CTG	1
chr17	78126864	78128709	TMC6	NM_001127198.2	-	TTG	2
chr1	165768775	165768807	TMCO1	NM_019026.6	-	CTG	1
chr1	165768775	165768846	TMCO1	NM_019026.6	-	GTG	1
chr7	12211379	12214228	TMEM106B	NM_018374.4	+	CTG	2
chr2	96265912	96265950	TMEM127	NM_017849.4	-	CTG	1
chr11	61392466	61392531	TMEM216	NM_001173990.3	+	CTG	1
chr3	14125097	14125153	TMEM43	NM_024334.3	+	CTG	1
chr3	14125103	14125153	TMEM43	NM_024334.3	+	CTG	1
chr8	73976235	73976282	TMEM70	NM_017866.6	+	GTG	1
chrX	155612813	155612833	TMLHE	NM_018196.4	-	CTG	1
chr9	115091120	115091134	TNC	NM_002160.4	-	ATC	1
chr9	115118002	115118097	TNC	NM_002160.4	-	GTG	1
chr6	31575634	31575666	TNF	NM_000594.4	+	CTG	1
chr8	23068912	23069010	TNFRSF10B	NM_147187.3	-	ACG	1
chr12	6341824	6341922	TNFRSF1A	NM_001065.4	-	AGG	1
chr12	6341824	6342000	TNFRSF1A	NM_001065.4	-	CTG	1
chr12	6341824	6342024	TNFRSF1A	NM_001065.4	-	ATT	1
chr19	55157598	55157675	TNNI3	NM_000363.5	-	AAG	1
chr19	55157598	55157678	TNNI3	NM_000363.5	-	CTG	1
chr7	129054956	129054970	TNPO3	NM_012470.4	-	CTG	1
chr7	129054956	129055027	TNPO3	NM_012470.4	-	ATC	1
chr7	129055006	129055041	TNPO3	NM_012470.4	-	ACG	1
chr7	129055062	129055073	TNPO3	NM_012470.4	-	ATA	1
chr7	129055070	129055093	TNPO3	NM_012470.4	-	CTG	1
chr17	18314888	18314902	TOP3A	NM_004618.5	-	CTG	1
chr17	18314888	18314974	TOP3A	NM_004618.5	-	CTG	1
chr17	7687395	7687421	TP53	NM_000546.6	-	CTG	1
chr17	7687478	7687513	TP53	NM_000546.6	-	CTG	1
chr20	46689527	46689544	TP53RK	NM_033550.4	-	GTG	1
chr20	46689527	46689553	TP53RK	NM_033550.4	-	GTG	1
chr20	46689527	46689583	TP53RK	NM_033550.4	-	TTG	1
chr20	46689443	46689469	TP53RK	NM_033550.4	-	ATC	1
chr20	46689443	46689490	TP53RK	NM_033550.4	-	ATT	1
chr12	6867515	6867541	TPI1	NM_000365.6	+	GTG	1
chr7	144835609	144835989	TPK1	NM_022445.4	-	CTG	2
chr2	238320550	238320627	TRAF3IP1	NM_015650.4	+	CTG	1
chr6	111592088	111605849	TRAF3IP2	NM_147686.4	-	GTG	2
chr3	49856494	49856499	TRAIP	NM_005879.3	-	CTG	1
chr3	49856539	49856556	TRAIP	NM_005879.3	-	CTG	1
chr4	183659399	183663857	TRAPPC11	NM_021942.6	+	CTG	2
chr2	3379792	3379851	TRAPPC12	NM_016030.6	+	ATT	1
chr2	3379817	3379843	TRAPPC12	NM_016030.6	+	ACG	1
chrX	13734046	13734102	TRAPPC2	NM_001011658.4	-	TTG	1
chrX	13734046	13734600	TRAPPC2	NM_001011658.4	-	CTG	2
chr14	39170221	39170253	TRAPPC6B	NM_177452.4	-	TTG	1
chr6	123636784	123636825	TRDN	NM_001256020.2	-	GTG	1
chr6	123636784	123636894	TRDN	NM_001256020.2	-	ACG	1
chr5	115169760	115169777	TRIM36	NM_001300759.1	-	CTG	1
chr5	115169760	115169822	TRIM36	NM_001300759.1	-	CTG	1
chr17	59106634	59106705	TRIM37	NM_015294.6	-	CTG	1
chr17	59106799	59106819	TRIM37	NM_015294.6	-	CTG	1
chr14	92039735	92039791	TRIP11	NM_004239.4	-	CTG	1
chr14	92039974	92040012	TRIP11	NM_004239.4	-	TTG	1
chr2	229921880	229921894	TRIP12	NM_001284214.2	-	TTG	1
chr2	229921884	229921925	TRIP12	NM_001284214.2	-	CTG	1
chr2	229921880	229921990	TRIP12	NM_001284214.2	-	TTG	1
chr19	13116705	13116713	TRMT1	NM_001136035.4	-	AGG	1
chr4	99563568	99563579	TRMT10A	NM_152292.5	-	ATC	1
chr8	115668813	115668884	TRPS1	NM_014112.5	-	CTG	1
chr3	12484581	12484628	TSEN2	NM_025265.4	+	ATC	1
chr3	12484637	12489797	TSEN2	NM_025265.4	+	CTG	2
chr14	80955604	80955612	TSHR	NM_000369.5	+	CTG	1
chr2	46941304	46941525	TTC7A	NM_020458.4	+	ACG	1
chr14	75661312	75663080	TTLL5	NM_015072.5	+	CTG	2
chr2	178807220	178807279	TTN	NM_133379.5	-	ATA	1
chr11	8081361	8081438	TUB	NM_177972.3	+	CTG	1
chr12	49189040	49189045	TUBA1A	NM_006009.4	-	CTG	1
chr6	30720366	30720479	TUBB	NM_178014.4	+	CTG	1
chr6	30720400	30720504	TUBB	NM_178014.4	+	CTG	1
chr6	30720409	30720504	TUBB	NM_178014.4	+	ATT	1
chr6	30720447	30720479	TUBB	NM_178014.4	+	ATT	1
chr15	43371147	43371227	TUBGCP4	NM_014444.5	+	CTG	1
chr15	43371210	43371227	TUBGCP4	NM_014444.5	+	ATT	1
chr22	50244635	50244706	TUBGCP6	NM_020461.4	-	CTG	1
chr22	50244742	50244753	TUBGCP6	NM_020461.4	-	GTG	1
chr22	50244750	50244761	TUBGCP6	NM_020461.4	-	ACG	1
chr22	50244750	50244869	TUBGCP6	NM_020461.4	-	GTG	1
chr7	19117381	19117392	TWIST1	NM_000474.4	-	CTG	1
chr10	100987690	100987761	TWNK	NM_021830.5	+	CTG	1
chr18	79988467	79988499	TXNL4A	NM_006701.5	-	GTG	1
chr18	79988467	79988508	TXNL4A	NM_006701.5	-	ATT	1
chr18	79988467	79988526	TXNL4A	NM_006701.5	-	GTG	1
chr19	10379760	10380428	TYK2	NM_003331.5	-	CTG	2
chr19	10379760	10380446	TYK2	NM_003331.5	-	CTG	2
chrX	47193859	47193987	UBA1	NM_003334.4	+	GTG	1
chrX	47193883	47193987	UBA1	NM_003334.4	+	ACG	1
chrX	47193957	47198803	UBA1	NM_003334.4	+	GTG	2
chrX	47193970	47193987	UBA1	NM_003334.4	+	TTG	1
chr3	132660355	132660387	UBA5	NM_024818.6	+	CTG	1
chr3	132660372	132660422	UBA5	NM_024818.6	+	ACG	1
chr3	132660414	132660422	UBA5	NM_024818.6	+	CTG	1
chr15	25438626	25438709	UBE3A	NM_130838.4	-	GTG	1
chr15	25438742	25438747	UBE3A	NM_130838.4	-	CTG	1
chr12	109477660	109477710	UBE3B	NM_130466.4	+	GTG	1
chr12	109477697	109477762	UBE3B	NM_130466.4	+	GTG	1
chr1	11273242	11273253	UBIAD1	NM_013319.3	+	CTG	1
chr1	11273415	11273504	UBIAD1	NM_013319.3	+	CTG	1
chrX	56563732	56563767	UBQLN2	NM_013444.4	+	ATC	1
chr17	44220736	44220849	UBTF	NM_014233.4	-	TTG	1
chr13	38349898	38350016	UFM1	NM_001286704.2	+	CTG	2
chr13	38349869	38350059	UFM1	NM_001286704.2	+	GTG	2
chr17	35147826	35147906	UNC45B	NM_001267052.1	+	CTG	1
chr1	45012233	45012241	UROD	NM_000374.5	+	GTG	1
chr10	125816499	125823211	UROS	NM_000375.3	-	CTG	2
chr22	18150179	18157657	USP18	NM_017414.4	+	GTG	2
chr22	18150199	18157584	USP18	NM_017414.4	+	CTG	2
chr22	18157568	18157657	USP18	NM_017414.4	+	GTG	1
chrX	41085707	41085814	USP9X	NM_001039590.3	+	CTG	1
chrX	41085834	41085935	USP9X	NM_001039590.3	+	CTG	1
chrX	41085918	41085935	USP9X	NM_001039590.3	+	GTG	1
chrX	41085467	41085499	USP9X	NM_001039590.3	+	ACG	1
chr4	1347311	1347760	UVSSA	NM_020894.4	+	CTG	1
chr16	70800930	70801034	VAC14	NM_018052.5	-	GTG	1
chr1	115642041	115651311	VANGL1	NM_138959.3	+	GTG	2
chr1	115651296	115651346	VANGL1	NM_138959.3	+	GTG	1
chr1	160400584	160400601	VANGL2	NM_020335.3	+	CTG	1
chr20	58389285	58389329	VAPB	NM_004738.5	+	CTG	1
chr20	58389367	58389372	VAPB	NM_004738.5	+	TTG	1
chr20	58389392	58389454	VAPB	NM_004738.5	+	ATT	1
chr6	31795220	31795580	VARS	NM_006295.3	-	GTG	2
chr6	31795582	31795647	VARS	NM_006295.3	-	CTG	1
chr6	31795582	31795668	VARS	NM_006295.3	-	CTG	1
chr9	35072402	35072533	VCP	NM_007126.5	-	TTG	1
chr12	47882748	47882762	VDR	NM_001017535.2	-	CTG	1
chr14	77457314	77457346	VIPAS39	NM_022067.4	-	CTG	1
chr14	77457519	77457533	VIPAS39	NM_022067.4	-	CTG	1
chr14	77457178	77457567	VIPAS39	NM_022067.4	-	CTG	2
chr14	77457178	77457576	VIPAS39	NM_022067.4	-	CTG	2
chr9	2621928	2622014	VLDLR	NM_003383.5	+	ATT	1
chr12	122266458	122266472	VPS33A	NM_022916.6	-	GTG	1
chr15	91022341	91022373	VPS33B	NM_018668.5	-	CTG	1
chr15	91022334	91022417	VPS33B	NM_018668.5	-	GTG	1
chr15	91022258	91022449	VPS33B	NM_018668.5	-	CTG	1
chr15	91022389	91022460	VPS33B	NM_018668.5	-	CTG	1
chr15	91022457	91022516	VPS33B	NM_018668.5	-	CTG	1
chr15	91022526	91022549	VPS33B	NM_018668.5	-	CTG	1
chr8	17247010	17247066	VPS37A	NM_152415.3	+	GTG	1
chr8	17247020	17247109	VPS37A	NM_152415.3	+	CTG	1
chr17	714752	714829	VPS53	NM_001128159.3	-	CTG	1
chr10	28533301	28533357	WAC	NM_016628.5	+	CTG	1
chr10	28533367	28533444	WAC	NM_016628.5	+	CTG	1
chr8	125091618	125091698	WASHC5	NM_014846.4	-	TTG	1
chr8	125083952	125091723	WASHC5	NM_014846.4	-	CTG	2
chr1	224434288	224434593	WDR26	NM_025160.7	-	CTG	1
chr1	224434288	224434785	WDR26	NM_025160.7	-	CTG	1
chr2	19990072	19990083	WDR35	NM_001006657.2	-	TTG	1
chr12	752742	752780	WNK1	NM_018979.4	+	TTG	1
chr12	48971598	48971612	WNT10B	NM_003394.4	-	CTG	1
chr12	48971512	48971661	WNT10B	NM_003394.4	-	ATC	1
chr12	48971512	48971676	WNT10B	NM_003394.4	-	TTG	1
chr12	48971670	48971717	WNT10B	NM_003394.4	-	GTG	1
chr12	48971670	48971726	WNT10B	NM_003394.4	-	CTG	1
chr1	112509119	112509133	WNT2B	NM_024494.3	+	CTG	1
chr17	7688493	7688594	WRAP53	NM_018081.2	+	TTG	1
chr19	43575460	43575486	XRCC1	NM_006297.3	-	CTG	1
chr14	103711229	103711535	XRCC3	NM_005432.4	-	CTG	2
chr5	83077548	83077565	XRCC4	NM_022406.5	+	TTG	1
chr5	83077584	83104916	XRCC4	NM_022406.5	+	TTG	2
chr11	102110510	102110800	YAP1	NM_001130145.3	+	ATA	1
chr11	102110540	102110800	YAP1	NM_001130145.3	+	ACG	1
chr11	102110568	102110720	YAP1	NM_001130145.3	+	TTG	1
[truncated: 22 more rows]

## Sheet: overlapping uORFs
chrom	start	end	gene	transript	strand	Start_codon	Exon number
chr12	53321407	53321520	AAAS	NM_015665.6	-	CTG	1
chr12	53321407	53321535	AAAS	NM_015665.6	-	TTG	1
chr7	122133710	122144221	AASS	NM_005763.4	-	CTG	2
chr17	69314391	69327095	ABCA5	NM_172232.3	-	CTG	2
chrX	153725040	153725312	ABCD1	NM_000033.4	+	TTG	1
chr14	74299594	74302943	ABCD4	NM_005050.4	-	CTG	3
chr20	25390700	25390717	ABHD12	NM_001042472.3	-	CTG	1
chr20	25390666	25390755	ABHD12	NM_001042472.3	-	CTG	1
chr20	25390700	25390780	ABHD12	NM_001042472.3	-	GTG	1
chr17	37330392	37339838	ACACA	NM_198836.3	-	GTG	2
chr3	128879661	128884681	ACAD9	NM_014049.5	+	CTG	2
chr3	128879673	128884681	ACAD9	NM_014049.5	+	CTG	2
chr12	120725873	120727038	ACADS	NM_000017.4	+	GTG	2
chr17	7219942	7220498	ACADVL	NM_000018.4	+	CTG	3
chr11	108121578	108131913	ACAT1	NM_000019.4	+	GTG	2
chr11	76860940	76926572	ACER3	NM_018367.6	+	GTG	2
chr17	75978657	75979125	ACOX1	NM_004035.7	-	TTG	2
chrX	109683348	109696178	ACSL4	NM_004458.3	-	ATT	2
chrX	109683348	109733213	ACSL4	NM_004458.3	-	ACG	3
chr7	5529394	5530558	ACTB	NM_001101.5	-	TTG	3
chr17	81512070	81512771	ACTG1	NM_001614.5	-	CTG	3
chr14	68979043	68979096	ACTN1	NM_001130004.2	-	GTG	1
chr14	68979043	68979237	ACTN1	NM_001130004.2	-	CTG	1
chr14	68925588	68979289	ACTN1	NM_001130004.2	-	ATT	2
chr1	236686535	236686726	ACTN2	NM_001103.4	+	GTG	1
chr1	236686600	236686677	ACTN2	NM_001103.4	+	GTG	1
chr3	51983552	51984068	ACY1	NM_000666.3	+	CTG	2
chr15	58717703	58749691	ADAM10	NM_001110.4	-	GTG	2
chr2	9555602	9555643	ADAM17	NM_003183.6	-	CTG	1
chr2	9555602	9555631	ADAM17	NM_003183.6	-	GTG	1
chr3	123448524	123448772	ADCY5	NM_183357.3	-	CTG	1
chr10	110008102	110100657	ADD3	NM_016824.5	+	GTG	2
chr10	110008192	110100657	ADD3	NM_016824.5	+	CTG	2
chr10	110008288	110100657	ADD3	NM_016824.5	+	ACG	2
chr6	142302226	142309545	ADGRG6	NM_198569.3	+	CTG	2
chr10	74176797	74200802	ADK	NM_001123.4	+	GTG	2
chr10	74176847	74176876	ADK	NM_001123.4	+	GTG	1
chr22	40346537	40346650	ADSL	NM_000026.4	+	CTG	1
chr7	44104404	44104808	AEBP1	NM_001129.5	+	ATT	1
chr7	44104562	44104753	AEBP1	NM_001129.5	+	CTG	1
chrX	148501027	148652123	AFF2	NM_002025.4	+	CTG	2
chr18	12371640	12377132	AFG3L2	NM_006796.3	-	CTG	2
chr4	177442266	177442421	AGA	NM_000027.4	-	CTG	1
chr9	136677013	136687388	AGPAT2	NM_006412.4	-	CTG	3
chr20	34295517	34303317	AHCY	NM_000687.4	-	CTG	2
chr6	135490727	135497240	AHI1	NM_017651.5	-	CTG	3
chr7	17299065	17299268	AHR	NM_001621.5	+	CTG	1
chr4	106316045	106325020	AIMP1	NM_004757.4	+	CTG	2
chr4	106316123	106325020	AIMP1	NM_004757.4	+	AAG	2
chr7	6009321	6015156	AIMP2	NM_006303.4	+	TTG	2
chr9	127873053	127877655	AK1	NM_000476.3	-	CTG	3
chr1	243843167	243843223	AKT3	NM_005465.7	-	CTG	1
chr10	95643098	95656608	ALDH18A1	NM_002860.4	-	GTG	3
chr10	95653371	95656699	ALDH18A1	NM_002860.4	-	GTG	2
chr10	95653371	95656708	ALDH18A1	NM_002860.4	-	GTG	2
chr22	49913705	49918345	ALG12	NM_024105.4	-	CTG	2
chr22	49913705	49918354	ALG12	NM_024105.4	-	ATT	2
chr1	63370931	63370996	ALG6	NM_013339.4	+	CTG	1
chr2	73385781	73408674	ALMS1	NM_015120.4	+	CTG	2
chr17	8117896	8118135	ALOXE3	NM_021628.3	-	CTG	1
chr17	8117896	8118213	ALOXE3	NM_021628.3	-	CTG	1
chr1	21554045	21554128	ALPL	NM_000478.6	+	CTG	1
chr19	8364212	8364325	ANGPTL4	NM_139314.3	+	CTG	1
chr19	8364275	8364325	ANGPTL4	NM_139314.3	+	ACG	1
chr10	27100310	27100453	ANKRD26	NM_014915.3	-	ATT	1
chr7	36389977	36396350	ANLN	NM_018685.5	+	CTG	2
chr4	80072430	80072612	ANTXR2	NM_058172.6	-	CTG	1
chr4	80071584	80072802	ANTXR2	NM_058172.6	-	CTG	2
chr10	80170849	80205412	ANXA11	NM_145868.2	-	ACG	4
chr10	80170849	80176147	ANXA11	NM_145868.2	-	CTG	3
chr10	80170849	80176126	ANXA11	NM_145868.2	-	GTG	3
chr7	101154477	101156594	AP1S1	NM_001283.5	+	GTG	2
chr7	101154486	101156594	AP1S1	NM_001283.5	+	GTG	2
chr19	46846142	46850789	AP2S1	NM_004069.6	-	CTG	2
chr5	78294566	78294640	AP3B1	NM_003664.5	-	CTG	1
chr15	82689448	82709842	AP3B2	NM_004644.5	-	CTG	2
chr19	2151255	2151464	AP3D1	NM_001261826.3	-	CTG	1
chr19	2151255	2151482	AP3D1	NM_001261826.3	-	TTG	1
chr19	2151255	2151548	AP3D1	NM_001261826.3	-	ATT	1
chr7	100101693	100102953	AP4M1	NM_004722.4	+	TTG	4
chr7	4775664	4781222	AP5Z1	NM_014855.3	+	CTG	2
chr7	4775673	4781222	AP5Z1	NM_014855.3	+	CTG	2
chr21	26112136	26170675	APP	NM_000484.4	-	ACG	2
chr3	57227837	57235581	APPL1	NM_012096.3	+	CTG	2
chr11	118572466	118581331	ARCN1	NM_001655.5	+	CTG	2
chr11	118572507	118581315	ARCN1	NM_001655.5	+	GTG	2
chr20	48921768	48921947	ARFGEF2	NM_006420.3	+	CTG	1
chr8	1823970	1857971	ARHGEF10	NM_014629.4	+	ACG	3
chr19	7395143	7440418	ARHGEF18	NM_015318.3	+	CTG	2
chr19	7395161	7440418	ARHGEF18	NM_015318.3	+	CTG	2
chr19	7395201	7441676	ARHGEF18	NM_015318.3	+	GTG	3
chr19	7395213	7441676	ARHGEF18	NM_015318.3	+	CTG	3
chr19	7395228	7441676	ARHGEF18	NM_015318.3	+	CTG	3
chr1	155969194	155978535	ARHGEF2	NM_004723.4	-	CTG	2
chr1	26696228	26696476	ARID1A	NM_006015.6	+	CTG	1
chr10	102705413	102714324	ARL3	NM_004311.4	-	ACG	2
chr10	102705413	102714330	ARL3	NM_004311.4	-	CTG	2
chr16	18801450	18801482	ARL6IP1	NM_015161.3	-	CTG	1
chr22	50627698	50627826	ARSA	NM_000487.6	-	CTG	1
chr22	50627556	50627996	ARSA	NM_000487.6	-	CTG	1
chr22	50627556	50628017	ARSA	NM_000487.6	-	ATC	1
chr5	78985083	78985310	ARSB	NM_198709.3	-	ATT	1
chr8	18084031	18084093	ASAH1	NM_177924.5	-	CTG	1
chr8	18084031	18084102	ASAH1	NM_177924.5	-	TTG	1
chr7	66075841	66081992	ASL	NM_000048.4	+	GTG	3
chr7	66076065	66081992	ASL	NM_000048.4	+	ACG	2
chr8	61714358	61714513	ASPH	NM_004318.4	-	CTG	1
chr8	61714358	61714525	ASPH	NM_004318.4	-	CTG	1
chr1	197146398	197146481	ASPM	NM_018136.5	-	GTG	1
chr2	215312094	215312507	ATIC	NM_004044.7	+	GTG	2
chr11	108227603	108227641	ATM	NM_000051.4	+	GTG	1
chr12	6933883	6934005	ATN1	NM_001007026.2	+	CTG	1
chr1	17011735	17011875	ATP13A2	NM_022089.4	-	CTG	1
chr1	116373463	116384024	ATP1A1	NM_000701.8	+	CTG	2
chr1	116373466	116384024	ATP1A1	NM_000701.8	+	ATT	2
chr19	41988549	41994137	ATP1A3	NM_152296.5	-	CTG	2
chr19	41988377	41994201	ATP1A3	NM_152296.5	-	ACG	3
chr12	110281705	110281887	ATP2A2	NM_001681.4	+	GTG	1
chr12	110281533	110281862	ATP2A2	NM_001681.4	+	CTG	1
chr3	130894715	130930441	ATP2C1	NM_014382.5	+	GTG	2
chr3	130894742	130930441	ATP2C1	NM_014382.5	+	ATC	2
chr19	1241811	1244367	ATP5F1D	NM_001687.5	+	CTG	4
chrX	40580996	40589007	ATP6AP2	NM_005765.3	+	CTG	2
chr22	17619523	17628664	ATP6V1E1	NM_001696.4	-	CTG	2
chr17	18028617	18039068	ATPAF2	NM_145691.4	-	CTG	2
chr17	18038965	18039093	ATPAF2	NM_145691.4	-	GTG	1
chr22	45671940	45689780	ATXN10	NM_013236.4	+	CTG	2
chr1	235494778	235504287	B3GALNT2	NM_152490.5	-	ACG	2
chr1	235494778	235504314	B3GALNT2	NM_152490.5	-	TTG	2
chr1	235494786	235504352	B3GALNT2	NM_152490.5	-	GTG	2
chr17	19343459	19362634	B9D1	NM_015681.5	-	ACG	7
chr17	19362550	19362687	B9D1	NM_015681.5	-	GTG	1
chr10	119651548	119651679	BAG3	NM_004281.4	+	GTG	1
chr10	119651572	119651679	BAG3	NM_004281.4	+	ACG	1
chr3	52409875	52409988	BAP1	NM_004656.4	-	TTG	1
chr3	52409875	52409997	BAP1	NM_004656.4	-	CTG	1
chr2	214797104	214809613	BARD1	NM_000465.4	-	TTG	2
chr2	214797104	214809634	BARD1	NM_000465.4	-	CTG	2
chr2	214809559	214809645	BARD1	NM_000465.4	-	CTG	1
chr12	76347701	76348386	BBS10	NM_024685.4	-	CTG	2
chr16	56514667	56519911	BBS2	NM_031885.5	-	CTG	2
chr16	56514667	56519953	BBS2	NM_031885.5	-	GTG	2
chrX	153723241	153723267	BCAP31	NM_001139441.1	-	GTG	1
chr1	85276304	85276441	BCL10	NM_003921.5	-	ATT	1
chr14	99257830	99271414	BCL11B	NM_138576.4	-	ATA	2
chr14	99257830	99271495	BCL11B	NM_138576.4	-	ATC	2
chrX	40077884	40077949	BCOR	NM_017745.6	-	CTG	1
chrX	153495048	153504671	BGN	NM_001711.6	+	GTG	2
chr9	92764629	92764772	BICD2	NM_001003800.2	-	GTG	1
chr9	92764629	92764802	BICD2	NM_001003800.2	-	CTG	1
chr2	127106916	127106993	BIN1	NM_139343.3	-	ATC	1
chr19	45178825	45179727	BLOC1S3	NM_212550.5	+	CTG	2
chr15	45587389	45592144	BLOC1S6	NM_012388.4	+	TTG	2
chr15	45587434	45592144	BLOC1S6	NM_012388.4	+	CTG	2
chr7	43758694	43771162	BLVRA	NM_000712.4	+	GTG	2
chr8	22165353	22173643	BMP1	NM_006129.5	+	ACG	2
chr14	53952209	53953353	BMP4	NM_001202.6	-	CTG	2
chr7	140924691	140924873	BRAF	NM_004333.6	-	GTG	1
chr17	43124030	43125280	BRCA1	NM_007294.4	-	CTG	2
chr13	32315607	32316498	BRCA2	NM_000059.4	+	GTG	2
chr14	105228886	105300777	BRF1	NM_001519.4	-	CTG	7
chr3	9731829	9734162	BRPF1	NM_001003694.2	+	CTG	2
chr3	9731796	9734162	BRPF1	NM_001003694.2	+	ACG	2
chr15	40161142	40165055	BUB1B	NM_001211.6	+	TTG	2
chr12	4536163	4538435	C12orf4	NM_020374.4	-	CTG	2
chr12	4536163	4538456	C12orf4	NM_020374.4	-	CTG	2
chr12	123233510	123253678	C12orf65	NM_152269.5	+	ACG	2
chr15	36579817	36579864	C15orf41	NM_001130010.3	+	GTG	1
chr11	74170789	74170908	C2CD3	NM_015531.6	-	CTG	1
chr15	63346703	63381787	CA12	NM_001218.5	-	CTG	3
chr15	63346703	63381826	CA12	NM_001218.5	-	ACG	3
chr8	85464059	85465370	CA2	NM_000067.3	+	CTG	2
chr8	60281135	60281185	CA8	NM_004056.6	-	CTG	1
chr8	60281135	60281311	CA8	NM_004056.6	-	TTG	1
chr8	60281135	60281341	CA8	NM_004056.6	-	CTG	1
chr17	39191553	39197613	CACNB4	NM_199247.3	-	CTG	3
chr2	27217410	27217919	CAD	NM_004341.5	+	CTG	2
chr2	27217452	27217919	CAD	NM_004341.5	+	ACG	2
chr14	90397050	90400069	CALM1	NM_006888.6	+	GTG	2
chr14	90397059	90400069	CALM1	NM_006888.6	+	GTG	2
chr14	90397148	90400077	CALM1	NM_006888.6	+	ATC	2
chr14	90397181	90400077	CALM1	NM_006888.6	+	CTG	2
chr2	47170752	47176490	CALM2	NM_001743.6	-	CTG	2
chr1	6785463	6820247	CAMTA1	NM_015215.4	+	GTG	2
chr11	65181956	65185986	CAPN1	NM_005186.3	+	CTG	5
chr11	65181983	65185986	CAPN1	NM_005186.3	+	CTG	5
chrX	41853156	41923013	CASK	NM_003688.3	-	CTG	2
chr1	115768471	115768710	CASQ2	NM_001232.4	-	CTG	1
chr5	96662271	96722681	CAST	NM_001042440.5	+	CTG	4
chr17	42422643	42423167	CAVIN1	NM_012232.6	-	CTG	1
chr19	13906339	13909839	CC2D1A	NM_017721.5	+	GTG	2
chrX	49235540	49237130	CCDC22	NM_014008.5	+	CTG	2
chrX	49235555	49237130	CCDC22	NM_014008.5	+	ACG	2
chrX	49235602	49237141	CCDC22	NM_014008.5	+	CTG	2
chr17	63766172	63773439	CCDC47	NM_020198.3	-	CTG	2
chr17	63766172	63773499	CCDC47	NM_020198.3	-	ATC	2
chr17	34255324	34255353	CCL2	NM_002982.4	+	CTG	1
chr11	69641225	69641410	CCND1	NM_053056.3	+	AGG	1
chr11	69641271	69643167	CCND1	NM_053056.3	+	AGG	2
chr11	69641292	69643167	CCND1	NM_053056.3	+	CTG	2
chrX	153596176	153599129	CCNQ	NM_152274.5	-	CTG	2
chr1	167518462	167518482	CD247	NM_198053.3	-	CTG	1
chr1	167518462	167518512	CD247	NM_198053.3	-	CTG	1
chr1	207321714	207322385	CD55	NM_000574.5	+	CTG	2
chr11	2377330	2390458	CD81	NM_004356.4	+	ACG	2
chr11	2377339	2390458	CD81	NM_004356.4	+	ACG	2
chr11	2377363	2390458	CD81	NM_004356.4	+	CTG	2
chr1	22078435	22078539	CDC42	NM_001791.4	+	ATC	1
chr1	193122062	193122217	CDC73	NM_024529.5	+	ACG	1
chr2	173354914	173358730	CDCA7	NM_031942.5	+	CTG	2
chr2	173354945	173358794	CDCA7	NM_031942.5	+	CTG	2
chr16	68737324	68801672	CDH1	NM_004360.5	+	TTG	3
chr16	68737387	68801672	CDH1	NM_004360.5	+	CTG	3
chr7	39950385	39950687	CDK13	NM_003718.5	+	ATA	1
chr11	2885119	2885733	CDKN1C	NM_000076.2	-	CTG	1
chr1	214603280	214613758	CENPF	NM_016343.4	+	CTG	2
chr13	24913016	24913057	CENPJ	NM_018451.5	-	TTG	1
chr13	24913016	24913078	CENPJ	NM_018451.5	-	ATA	1
chr13	24913016	24922792	CENPJ	NM_018451.5	-	GTG	2
chr5	123422953	123423051	CEP120	NM_001375407.1	-	CTG	1
chr5	123418461	123423230	CEP120	NM_001375407.1	-	GTG	2
chr5	123418461	123423296	CEP120	NM_001375407.1	-	ACG	2
chr12	88141297	88141921	CEP290	NM_025114.4	-	CTG	2
chr7	130440935	130440985	CEP41	NM_018718.3	-	GTG	1
chr10	93496826	93500079	CEP55	NM_018131.4	+	CTG	2
chr10	93496845	93500083	CEP55	NM_018131.4	+	CTG	2
chr10	93496892	93500079	CEP55	NM_018131.4	+	TTG	2
chr9	78236187	78236354	CEP78	NM_001098802.3	+	CTG	1
chr21	32612137	32612331	CFAP298	NM_021254.4	-	CTG	1
chr21	44339191	44339316	CFAP410	NM_004928.3	-	ATC	1
chr10	104230823	104232295	CFAP43	NM_025145.7	-	CTG	2
chr4	109766748	109802023	CFI	NM_000204.5	-	CTG	2
chr14	34713543	34714569	CFL2	NM_138638.4	-	CTG	2
chr14	34713539	34714592	CFL2	NM_138638.4	-	GTG	2
chr22	23766184	23767917	CHCHD10	NM_001301339.2	-	CTG	3
chr22	23767469	23767939	CHCHD10	NM_001301339.2	-	ATT	2
chr5	98926383	98926454	CHD1	NM_001270.4	-	ATT	1
chr12	6606327	6607315	CHD4	NM_001273.5	-	CTG	2
chr12	6606327	6607342	CHD4	NM_001273.5	-	GTG	2
chr16	89653906	89657635	CHMP1A	NM_002768.5	-	TTG	2
chr16	89646066	89657635	CHMP1A	NM_001083314.4	-	TTG	6
chrX	110762759	110795764	CHRDL1	NM_001143981.2	-	ACG	3
chr12	104457135	104757037	CHST11	NM_018413.6	+	ATC	3
chr12	104457198	104757037	CHST11	NM_018413.6	+	ATC	3
chr12	104457299	104457415	CHST11	NM_018413.6	+	TTG	1
chr10	71964590	72005897	CHST3	NM_004273.5	+	CTG	2
chr15	90232307	90233913	CIB1	NM_006384.4	-	TTG	3
chr15	78123720	78131312	CIB2	NM_006383.4	-	CTG	2
chr4	102869035	102869115	CISD2	NM_001008388.5	+	TTG	1
chr4	102869066	102869158	CISD2	NM_001008388.5	+	GTG	1
chr6	139373929	139374529	CITED2	NM_006079.5	-	ATC	2
chr6	139373929	139374577	CITED2	NM_006079.5	-	ACG	2
chr16	1474863	1475021	CLCN7	NM_001287.6	-	ACG	1
chr11	123097916	123195220	CLMP	NM_024769.5	-	GTG	2
chr15	68218637	68229637	CLN6	NM_017882.3	-	CTG	2
chr17	59619951	59644337	CLTC	NM_004859.4	+	CTG	2
chr17	59620020	59644337	CLTC	NM_004859.4	+	CTG	2
chr17	59620023	59644337	CLTC	NM_004859.4	+	CTG	2
chr17	59620062	59644337	CLTC	NM_004859.4	+	TTG	2
chr3	129171744	129183858	CNBP	NM_001127192.2	-	ATA	2
chr2	98608398	98608454	COA5	NM_001008215.3	-	GTG	1
chr1	230642546	230642620	COG2	NM_007357.3	+	CTG	1
chr1	230642558	230642620	COG2	NM_007357.3	+	CTG	1
chr1	230642572	230642625	COG2	NM_007357.3	+	TTG	1
chr1	230642579	230642620	COG2	NM_007357.3	+	TTG	1
chr16	23452955	23453023	COG7	NM_153603.4	-	CTG	1
chr6	75202782	75205991	COL12A1	NM_004370.6	-	ATC	2
chr21	45405211	45468505	COL18A1	NM_001379500.1	+	CTG	3
chr21	45405220	45468505	COL18A1	NM_001379500.1	+	CTG	3
chr7	94394935	94399065	COL1A2	NM_000089.4	+	CTG	4
chr13	110242686	110307110	COL4A1	NM_001845.6	-	AAG	2
chr13	110307377	110357488	COL4A2	NM_001846.4	+	ATC	4
chr13	110307461	110357488	COL4A2	NM_001846.4	+	GTG	4
chr13	110307512	110357488	COL4A2	NM_001846.4	+	CTG	4
chrX	108440011	108539780	COL4A5	NM_000495.5	+	CTG	2
chr21	45981816	45981854	COL6A1	NM_001848.3	+	CTG	1
chr1	40317143	40317274	COL9A2	NM_001852.4	-	CTG	1
chr22	19961262	19962684	COMT	NM_000754.4	+	CTG	2
chr1	160340255	160343192	COPA	NM_004371.4	-	ATC	2
chr1	160343164	160343241	COPA	NM_004371.4	-	GTG	1
chr16	19067640	19073964	COQ7	NM_016138.5	+	GTG	3
chr1	226940311	226961440	COQ8A	NM_020247.5	+	GTG	2
chr1	226940329	226961440	COQ8A	NM_020247.5	+	GTG	2
chr1	226940369	226961423	COQ8A	NM_020247.5	+	GTG	2
chr12	50112237	50120069	COX14	NM_032901.4	+	GTG	2
chr12	50112255	50120069	COX14	NM_032901.4	+	CTG	2
chr1	53196882	53200783	CPT2	NM_000098.3	+	TTG	2
chr1	53196909	53200783	CPT2	NM_000098.3	+	TTG	2
chr9	129110503	129110553	CRAT	NM_000755.5	-	GTG	1
chr9	129110503	129110646	CRAT	NM_000755.5	-	CTG	1
chr19	18599835	18606712	CRLF1	NM_004750.5	-	CTG	2
chr20	23637799	23637939	CST3	NM_000099.4	-	ATC	1
chr3	122325265	122325315	CSTA	NM_005213.4	+	CTG	1
chr5	138753440	138781971	CTNNA1	NM_001903.5	+	CTG	2
chr3	41199630	41224534	CTNNB1	NM_001904.4	+	ACG	3
chr8	11853369	11868042	CTSB	NM_001908.5	-	CTG	2
chr8	11853369	11868057	CTSB	NM_001908.5	-	ACG	2
chr8	11852665	11868085	CTSB	NM_001908.5	-	CTG	3
chr11	1761398	1763915	CTSD	NM_001909.5	-	ATC	2
chr6	43052721	43053770	CUL7	NM_014780.5	-	CTG	2
chr5	64769029	64774722	CWC27	NM_005869.4	+	CTG	2
chr2	136115855	136118080	CXCR4	NM_003467.3	-	CTG	2
chr7	25124112	25125219	CYCS	NM_018947.6	-	GTG	2
chr7	25124112	25125249	CYCS	NM_018947.6	-	ACG	2
chr5	157266175	157285365	CYFIP2	NM_001037333.3	+	CTG	2
chr4	107931565	107931933	CYP2U1	NM_183075.3	+	CTG	1
chr4	186191640	186194521	CYP4V2	NM_207352.4	+	GTG	2
chr2	135983418	135985518	DARS	NM_001349.4	-	ACG	2
chr2	171434316	171435093	DCAF17	NM_025000.4	+	CTG	2
chr2	171434381	171434617	DCAF17	NM_025000.4	+	CTG	1
chr2	171434478	171435093	DCAF17	NM_025000.4	+	CTG	2
chr10	14954007	14954060	DCLRE1C	NM_001033855.3	-	TTG	1
chr10	14954007	14954066	DCLRE1C	NM_001033855.3	-	CTG	1
chr14	53153055	53153150	DDHD1	NM_001160147.2	-	CTG	1
chr8	38231696	38233065	DDHD2	NM_015214.3	+	CTG	2
chr8	38231669	38233065	DDHD2	NM_015214.3	+	CTG	2
chr1	200666719	200669838	DDX59	NM_001031725.6	-	CTG	2
chr17	56834181	56834862	DGKE	NM_003647.3	+	CTG	2
chr17	56834206	56834917	DGKE	NM_003647.3	+	CTG	2
chr1	54887059	54887175	DHCR24	NM_014762.4	-	CTG	1
chr11	71444891	71447628	DHCR7	NM_001360.3	-	ATT	2
chr11	71444891	71447700	DHCR7	NM_001360.3	-	TTG	2
chr13	60132983	60163810	DIAPH3	NM_001042517.2	-	CTG	2
chr13	60132983	60163846	DIAPH3	NM_001042517.2	-	CTG	2
chrX	154762886	154764901	DKC1	NM_001363.5	+	CTG	2
chr10	68470104	68471922	DNA2	NM_001080449.3	-	GTG	2
chr3	186570828	186572109	DNAJB11	NM_016306.6	+	CTG	2
chr7	157337014	157358589	DNAJB6	NM_058246.4	+	TTG	2
chr3	180987000	180989630	DNAJC19	NM_145261.4	-	GTG	4
chr3	180987000	180989639	DNAJC19	NM_145261.4	-	GTG	4
chr5	34929644	34929823	DNAJC21	NM_001012339.3	+	CTG	1
chr22	38779598	38782742	DNAL4	NM_005740.3	-	GTG	3
chr22	38779598	38782751	DNAL4	NM_005740.3	-	GTG	3
chr12	32679326	32679376	DNM1L	NM_012062.5	+	GTG	1
chr12	32679299	32679376	DNM1L	NM_012062.5	+	CTG	1
chr19	10718166	10718270	DNM2	NM_001005361.3	+	ACG	1
chr20	32762596	32780327	DNMT3B	NM_006892.4	+	ATT	2
chr5	169637287	169637349	DOCK2	NM_004946.3	+	ACG	1
chr1	62663110	62688370	DOCK7	NM_001271999.2	-	CTG	2
chr11	119101619	119101693	DPAGT1	NM_001382.4	-	CTG	1
chr6	7541836	7541919	DSP	NM_004415.4	+	TTG	1
chr6	15662839	15662898	DTNBP1	NM_032122.5	-	CTG	1
chr1	1348917	1349252	DVL1	NM_004421.3	-	ACG	1
chr1	1348917	1349321	DVL1	NM_004421.3	-	CTG	1
chr1	1348917	1349339	DVL1	NM_004421.3	-	CTG	1
chr14	101964628	101975724	DYNC1H1	NM_001376.5	+	CTG	2
chr11	103109522	103109644	DYNC2H1	NM_001080463.2	+	CTG	1
chr19	39830482	39831956	DYRK1B	NM_004714.3	-	GTG	3
chrX	48523756	48523842	EBP	NM_006579.3	+	ATC	1
chr11	86244926	86245306	EED	NM_003797.5	+	ACG	1
chr19	3984181	3985408	EEF2	NM_001961.4	-	CTG	2
chr11	65871346	65872740	EFEMP2	NM_016938.5	-	ATT	4
chr7	55019147	55142435	EGFR	NM_201284.2	+	ACG	2
chr7	55019222	55142435	EGFR	NM_201284.2	+	CTG	2
chr7	55019237	55142435	EGFR	NM_201284.2	+	ATT	2
chr10	62815962	62816081	EGR2	NM_000399.5	-	CTG	1
chr12	123632441	123633583	EIF2B1	NM_001414.4	-	CTG	2
chr17	80146892	80146987	EIF4A3	NM_014740.4	-	CTG	1
chr6	79947251	79947325	ELOVL4	NM_022726.4	-	CTG	1
chr6	53295686	53348920	ELOVL5	NM_021814.5	-	GTG	2
chr9	108931061	108933929	ELP1	NM_003640.5	-	CTG	2
chr9	108931061	108933980	ELP1	NM_003640.5	-	ACG	2
chr9	108931061	108934016	ELP1	NM_003640.5	-	GTG	2
chr9	108931061	108934046	ELP1	NM_003640.5	-	CTG	2
chr16	10543641	10580573	EMP2	NM_001424.6	-	CTG	3
chr16	10543641	10580579	EMP2	NM_001424.6	-	ATC	3
chr9	127843186	127854393	ENG	NM_001114753.3	-	AGG	2
chr10	95756190	95823248	ENTPD1	NM_001776.6	+	CTG	2
chr1	28914708	28987441	EPB41	NM_001166006.1	+	CTG	2
chr20	36154780	36173781	EPB41L1	NM_012156.2	+	CTG	2
chr2	47369412	47373475	EPCAM	NM_002354.3	+	CTG	2
chr1	16149019	16155981	EPHA2	NM_004431.5	-	GTG	3
chr1	16149038	16155997	EPHA2	NM_004431.5	-	GTG	3
chr7	100824240	100827286	EPHB4	NM_004444.5	-	ACG	2
chr7	100824240	100827427	EPHB4	NM_004444.5	-	ATC	2
chr19	11384122	11384277	EPOR	NM_000121.4	-	CTG	1
chr11	709344	710422	EPS8L2	NM_022772.4	+	CTG	3
chr12	56080182	56080304	ERBB3	NM_001982.4	+	CTG	1
chr10	49532715	49539027	ERCC6	NM_000124.4	-	CTG	2
chr9	95875803	95880940	ERCC6L2	NM_020207.7	+	CTG	2
chr9	95875875	95880940	ERCC6L2	NM_020207.7	+	ATC	2
chr9	95875891	95880914	ERCC6L2	NM_020207.7	+	CTG	2
chr19	42254996	42255070	ERF	NM_006494.4	-	ACG	1
chr19	42250406	42255081	ERF	NM_006494.4	-	ACG	2
chr8	94641204	94641398	ESRP1	NM_017697.4	+	GTG	1
chr16	74740084	74774807	FA2H	NM_024306.5	-	GTG	2
chr11	70203333	70206151	FADD	NM_003824.4	+	GTG	2
chr11	70203347	70203520	FADD	NM_003824.4	+	GTG	1
chr8	143730390	143733725	FAM83H	NM_198488.5	-	CTG	2
chr8	93700599	93701358	FAM92A	NM_145269.5	+	ATC	2
chr9	95249260	95317583	FANCC	NM_000136.3	-	GTG	2
chr6	35452497	35452580	FANCE	NM_021922.3	+	CTG	1
chr10	88990831	89003048	FAS	NM_000043.6	+	ACG	2
chr10	88990837	89003048	FAS	NM_000043.6	+	TTG	2
chr10	88990863	89003080	FAS	NM_000043.6	+	ATT	2
chr2	206766656	206766700	FASTKD2	NM_014929.4	+	ACG	1
chr22	45502949	45525647	FBLN1	NM_006486.3	+	TTG	3
chr2	47905717	47905773	FBXO11	NM_001190274.2	-	GTG	1
chr2	47905717	47906013	FBXO11	NM_001190274.2	-	CTG	1
chr2	47839766	47906276	FBXO11	NM_001190274.2	-	ATT	2
chr5	148394745	148394801	FBXO38	NM_030793.5	+	ATT	1
chr5	148394760	148394801	FBXO38	NM_030793.5	+	CTG	1
chr22	32474830	32475006	FBXO7	NM_012179.4	+	GTG	1
chr1	155308855	155310141	FDPS	NM_001135822.2	+	GTG	2
chr1	155308906	155310141	FDPS	NM_001135822.2	+	CTG	2
chr1	155308948	155310141	FDPS	NM_001135822.2	+	ATC	2
chr18	57573343	57586631	FECH	NM_000140.5	-	CTG	3
chr18	57573343	57586673	FECH	NM_000140.5	-	CTG	3
chr18	57573343	57586685	FECH	NM_000140.5	-	CTG	3
chr20	6119538	6122801	FERMT1	NM_017671.5	-	CTG	2
chr20	6119538	6122831	FERMT1	NM_017671.5	-	ACG	2
chr11	64206717	64211094	FERMT3	NM_031471.6	+	CTG	4
chr4	1793344	1799322	FGFR3	NM_000142.5	+	CTG	3
chrX	136147604	136206520	FHL1	NM_001449.5	+	CTG	3
chrX	136169960	136206520	FHL1	NM_001449.5	+	CTG	2
chr11	128694191	128758133	FLI1	NM_002017.5	+	CTG	2
chr3	58008437	58008574	FLNB	NM_001457.4	+	GTG	1
chr3	58008503	58008574	FLNB	NM_001457.4	+	TTG	1
chr1	212858305	212858472	FLVCR1	NM_014053.4	+	ATT	1
chr1	212858361	212858600	FLVCR1	NM_014053.4	+	GTG	1
chr1	212858385	212858600	FLVCR1	NM_014053.4	+	CTG	1
chr14	75578924	75578983	FLVCR2	NM_017791.3	+	CTG	1
chrX	147912016	147921942	FMR1	NM_002024.6	+	ACG	2
chrX	147912040	147921942	FMR1	NM_002024.6	+	GTG	2
chrX	147912169	147921942	FMR1	NM_002024.6	+	CTG	2
chr2	215434789	215435885	FN1	NM_212482.4	-	ATT	2
chr2	215434789	215436002	FN1	NM_212482.4	-	CTG	2
chr11	126269172	126269210	FOXRED1	NM_017547.4	+	GTG	1
chr11	61965502	61967501	FTH1	NM_002032.3	-	CTG	2
chr19	48965366	48965792	FTL	NM_000146.4	+	ATC	2
chr16	31180172	31182599	FUS	NM_004960.4	+	TTG	3
chr19	48751236	48752588	FUT1	NM_000148.4	-	CTG	2
chr19	48696052	48703687	FUT2	NM_000511.6	+	CTG	2
chr17	44557567	44557902	FZD2	NM_001466.4	+	TTG	1
chr17	44557634	44558032	FZD2	NM_001466.4	+	TTG	1
chr17	44070928	44070996	G6PC3	NM_138387.4	+	CTG	1
chr11	68684560	68685621	GAL	NM_015973.5	+	ACG	3
chr16	88841029	88856909	GALNS	NM_000512.5	-	CTG	4
chr8	11708267	11748928	GATA4	NM_002052.5	+	CTG	2
chr7	92447503	92447745	GATAD1	NM_021167.5	+	GTG	1
chr7	92447567	92448756	GATAD1	NM_021167.5	+	ACG	2
chr7	92447609	92448756	GATAD1	NM_021167.5	+	GTG	2
chr7	92447635	92447745	GATAD1	NM_021167.5	+	ATC	1
chr7	92447645	92448756	GATAD1	NM_021167.5	+	GTG	2
chr1	153828340	153922774	GATAD2B	NM_020699.4	-	CTG	2
chr1	153828340	153922825	GATAD2B	NM_020699.4	-	CTG	2
chr19	12891181	12891314	GCDH	NM_000159.4	+	GTG	2
chr6	53544497	53544721	GCLC	NM_001498.4	-	CTG	1
chr6	53544615	53544776	GCLC	NM_001498.4	-	CTG	1
chr6	53544497	53544859	GCLC	NM_001498.4	-	GTG	1
chr6	53544615	53544878	GCLC	NM_001498.4	-	CTG	1
chr6	53544497	53545021	GCLC	NM_001498.4	-	GTG	1
chr1	117920296	117929564	GDAP2	NM_017686.4	-	TTG	2
chr17	748014	752221	GEMIN4	NM_015721.3	-	GTG	2
chr17	748014	752242	GEMIN4	NM_015721.3	-	GTG	2
chr1	92483381	92483545	GFI1	NM_005263.5	-	GTG	1
chr2	69374096	69387100	GFPT1	NM_001244710.2	-	CTG	2
chr2	69374096	69387151	GFPT1	NM_001244710.2	-	TTG	2
chr2	69374014	69387222	GFPT1	NM_001244710.2	-	CTG	2
chr2	85560982	85561456	GGCX	NM_000821.7	-	GTG	2
chr20	25407741	25407848	GINS1	NM_021067.5	+	GTG	1
chr6	121435806	121446855	GJA1	NM_000165.5	+	GTG	2
chr9	128504789	128504839	GLE1	NM_001003722.2	+	CTG	1
chr1	92297504	92298021	GLMN	NM_053274.3	-	ATC	2
chr2	190880966	190881088	GLS	NM_014905.5	+	CTG	1
chr10	87094502	87094810	GLUD1	NM_005271.5	-	CTG	1
chr3	49723635	49723775	GMPPB	NM_013334.4	-	CTG	1
chr3	49723723	49723863	GMPPB	NM_013334.4	-	GTG	1
chr3	49723723	49723923	GMPPB	NM_013334.4	-	GTG	1
chr19	3094375	3094692	GNA11	NM_002067.5	+	CTG	1
chr19	3094537	3094692	GNA11	NM_002067.5	+	GTG	1
chr1	109548656	109548736	GNAI3	NM_006496.4	+	CTG	1
chr16	56192081	56192251	GNAO1	NM_138736.3	+	CTG	1
chr1	1825450	1825482	GNB1	NM_002074.5	-	GTG	1
chr9	36249205	36258355	GNE	NM_005476.7	-	GTG	2
chr12	64759258	64759377	GNS	NM_002076.4	-	ACG	1
chrX	133953137	133985490	GPC3	NM_004484.4	-	CTG	2
chrX	133953137	133985505	GPC3	NM_004484.4	-	CTG	2
chrX	133953137	133985511	GPC3	NM_004484.4	-	CTG	2
chrX	133953137	133985553	GPC3	NM_004484.4	-	ACG	2
chrX	133953137	133985565	GPC3	NM_004484.4	-	CTG	2
chr19	34365208	34365339	GPI	NM_000175.5	+	CTG	1
chr19	34365247	34365339	GPI	NM_000175.5	+	GTG	1
chr7	23246829	23253351	GPNMB	NM_001005340.2	+	TTG	2
chr3	49358260	49358322	GPX1	NM_000581.4	-	GTG	1
chr3	49358132	49358338	GPX1	NM_000581.4	-	CTG	1
chr8	101492502	101543243	GRHL2	NM_024915.4	+	ATC	2
chr8	101492643	101543243	GRHL2	NM_024915.4	+	ATT	2
chr8	101492694	101543243	GRHL2	NM_024915.4	+	CTG	2
chr9	37422719	37422754	GRHPR	NM_012203.2	+	CTG	1
chr14	77321071	77326849	GSTZ1	NM_145870.3	+	ACG	3
chr14	77321077	77326849	GSTZ1	NM_145870.3	+	CTG	3
chr14	77321095	77326849	GSTZ1	NM_145870.3	+	CTG	3
chr14	77321114	77327479	GSTZ1	NM_145870.3	+	AGG	4
chr14	77321140	77326849	GSTZ1	NM_145870.3	+	CTG	3
chr8	30653510	30658077	GTF2E2	NM_002095.6	-	CTG	2
chr8	30653580	30658120	GTF2E2	NM_002095.6	-	CTG	2
chr8	30653510	30658209	GTF2E2	NM_002095.6	-	GTG	2
chr4	44678525	44680528	GUF1	NM_021927.3	+	CTG	2
chr3	148991603	148991644	GYG1	NM_004130.4	+	CTG	1
chr19	48993103	48993183	GYS1	NM_002103.5	-	CTG	1
chr19	48993103	48993246	GYS1	NM_002103.5	-	ATA	1
chr20	23362213	23364430	GZF1	NM_022482.5	+	CTG	2
chr20	23362194	23364483	GZF1	NM_022482.5	+	CTG	2
chr1	9234839	9245050	H6PD	NM_004285.4	+	CTG	2
chr6	104852368	104859733	HACE1	NM_020771.4	-	CTG	2
chr6	104859609	104859797	HACE1	NM_020771.4	-	ACG	1
chr2	26244941	26254280	HADHB	NM_000183.3	+	TTG	2
chr2	26244947	26254280	HADHB	NM_000183.3	+	CTG	2
chr5	140691271	140691357	HARS	NM_002109.6	-	CTG	1
chrX	11111476	11112146	HCCS	NM_005333.5	+	CTG	2
chrX	72572088	72572796	HDAC8	NM_001166419.2	-	CTG	2
chr10	94545872	94546421	HELLS	NM_018063.5	+	ATT	2
chr6	26087421	26087477	HFE	NM_000410.4	+	GTG	1
chr2	190310791	190319805	HIBCH	NM_014362.4	-	CTG	2
chr11	86302421	86306279	HIKESHI	NM_016401.4	+	CTG	2
chr11	86302432	86306425	HIKESHI	NM_016401.4	+	ACG	2
chr5	131165195	131165266	HINT1	NM_005340.7	-	CTG	1
chr6	26156363	26156527	HIST1H1E	NM_005321.3	+	ATT	1
chr11	119084924	119088276	HMBS	NM_000190.4	+	ACG	2
chr6	34237210	34240784	HMGA1	NM_145899.3	+	ATT	2
chrX	101411946	101412065	HNRNPH2	NM_019597.5	+	ATT	1
chrX	134460277	134473359	HPRT1	NM_000194.3	+	CTG	2
chr5	119452512	119473914	HSD17B4	NM_000414.4	+	CTG	3
chr5	119452539	119473914	HSD17B4	NM_000414.4	+	CTG	3
chr5	138575315	138575368	HSPA9	NM_004134.7	-	TTG	1
chr5	138574122	138575394	HSPA9	NM_004134.7	-	CTG	2
chr7	76302681	76302716	HSPB1	NM_001540.5	+	CTG	1
chr2	197497373	197499819	HSPD1	NM_002156.5	-	CTG	3
chr11	119056144	119057046	HYOU1	NM_006389.5	-	CTG	2
chr1	220094173	220094436	IARS2	NM_018060.4	+	CTG	1
chr18	47157483	47176347	IER3IP1	NM_016097.5	-	GTG	2
chr2	162318241	162318348	IFIH1	NM_022168.4	-	ATC	1
chr22	36775701	36775745	IFT27	NM_006860.5	-	TTG	1
chr9	26956444	26962028	IFT74	NM_025103.4	+	CTG	2
chr9	26956450	26962028	IFT74	NM_025103.4	+	GTG	2
chr9	26956492	26962028	IFT74	NM_025103.4	+	CTG	2
chr11	2133645	2138548	IGF2	NM_000612.6	-	CTG	3
chr11	2133645	2138842	IGF2	NM_000612.6	-	GTG	3
chr11	2135435	2138421	IGF2	NM_000612.6	-	CTG	2
chr3	185824957	185825034	IGF2BP2	NM_006548.6	-	ACG	1
chr8	42272090	42272104	IKBKB	NM_001556.3	+	ACG	1
chrX	154551996	154552010	IKBKG	NM_001099857.5	+	CTG	1
chr22	17084992	17097797	IL17RA	NM_014339.7	+	GTG	3
chr22	17085046	17097797	IL17RA	NM_014339.7	+	CTG	3
chr5	35856938	35860879	IL7R	NM_002185.5	+	CTG	2
chr8	81681553	81686303	IMPA1	NM_001144878.1	-	ACG	3
chr8	56993342	56993803	IMPAD1	NM_017813.5	-	CTG	1
chr14	104689640	104703147	INF2	NM_022489.4	+	TTG	3
chr14	104689679	104703147	INF2	NM_022489.4	+	CTG	3
chr14	104689694	104703147	INF2	NM_022489.4	+	ACG	3
chr14	104689721	104703147	INF2	NM_022489.4	+	CTG	3
chr19	7267804	7294301	INSR	NM_000208.4	-	GTG	2
chr3	121828914	121834406	IQCB1	NM_001023570.4	-	GTG	2
chr7	2559135	2571618	IQCE	NM_152558.5	+	ACG	4
chr1	209801355	209801987	IRF6	NM_006147.4	-	CTG	2
chr1	209801355	209802002	IRF6	NM_006147.4	-	ATC	2
chr1	209801355	209806013	IRF6	NM_006147.4	-	ACG	3
chr16	54930910	54931302	IRX5	NM_005853.6	+	GTG	1
chr16	54930871	54931302	IRX5	NM_005853.6	+	TTG	1
chr1	1013524	1013996	ISG15	NM_005101.4	+	TTG	2
chr5	52989417	53026820	ITGA2	NM_002203.4	+	CTG	2
chr17	50056403	50064175	ITGA3	NM_002204.4	+	ACG	2
chr2	172427694	172427888	ITGA6	NM_001079818.3	+	GTG	1
chr12	55707568	55707774	ITGA7	NM_002206.3	-	TTG	1
chr21	44907070	44920863	ITGB2	NM_000211.5	-	ACG	4
chr17	75721507	75724755	ITGB4	NM_001005731.3	+	CTG	2
chr13	48233285	48253818	ITM2B	NM_021999.5	+	CTG	2
chr13	48233290	48233367	ITM2B	NM_021999.5	+	ATC	1
chr20	3209523	3209591	ITPA	NM_033453.4	+	GTG	1
chr20	3209532	3209591	ITPA	NM_033453.4	+	CTG	1
chr20	3209502	3209591	ITPA	NM_033453.4	+	CTG	1
chr6	33621394	33621606	ITPR3	NM_002224.4	+	ACG	1
chr20	10672873	10673645	JAG1	NM_000214.3	-	ATA	2
chr20	10673488	10673706	JAG1	NM_000214.3	-	TTG	1
chr3	9890653	9892932	JAGN1	NM_032492.4	+	GTG	2
chr3	9890668	9892932	JAGN1	NM_032492.4	+	GTG	2
chr3	9890674	9892932	JAGN1	NM_032492.4	+	TTG	2
chr8	74320953	74321351	JPH1	NM_020647.4	-	CTG	1
chr17	41771811	41786667	JUP	NM_002230.4	-	ACG	2
chr17	41771811	41786700	JUP	NM_002230.4	-	TTG	2
chr17	46171960	46172169	KANSL1	NM_001193466.2	-	CTG	1
chr17	46171960	46192876	KANSL1	NM_015443.3	-	CTG	2
chr7	150974840	150978251	KCNH2	NM_172056.2	-	GTG	2
chr20	63472403	63472588	KCNQ2	NM_172107.4	-	GTG	1
chr1	202808118	202808405	KDM5B	NM_006618.5	-	CTG	1
chrX	44873229	44873555	KDM6A	NM_021140.4	+	ACG	1
chr18	63362816	63367203	KDSR	NM_002035.4	-	ATT	2
chr10	92593158	92593445	KIF11	NM_004523.4	+	ATT	1
chr10	92593236	92593445	KIF11	NM_004523.4	+	CTG	1
chr10	92593260	92593445	KIF11	NM_004523.4	+	ACG	1
chr2	240797685	240797798	KIF1A	NM_001244008.2	-	CTG	1
chr17	4998076	5000293	KIF1C	NM_006612.6	+	ATC	3
chr17	4998112	5000293	KIF1C	NM_006612.6	+	TTG	3
chr17	4998130	5000293	KIF1C	NM_006612.6	+	CTG	3
chr19	917397	919946	KISS1R	NM_032551.5	+	CTG	4
chr4	54657972	54695608	KIT	NM_000222.3	+	CTG	2
chr12	88580275	88580418	KITLG	NM_000899.5	-	GTG	1
chr12	88580275	88580436	KITLG	NM_000899.5	-	CTG	1
chr20	21126097	21132099	KIZ	NM_018474.6	+	CTG	2
chr7	23105869	23106129	KLHL7	NM_001031710.3	+	GTG	1
chr15	40594357	40605120	KNL1	NM_170589.5	+	CTG	3
chr15	40594366	40605120	KNL1	NM_170589.5	+	ATT	3
chr12	52949148	52949177	KRT18	NM_000224.3	+	CTG	1
chr12	52520250	52520333	KRT5	NM_000424.4	-	GTG	1
chr12	52520250	52520363	KRT5	NM_000424.4	-	CTG	1
chrX	153873239	153875882	L1CAM	NM_000425.5	-	CTG	2
chrX	154478878	154479063	LAGE3	NM_006014.4	-	ACG	1
chrX	154478878	154479114	LAGE3	NM_006014.4	-	CTG	1
chrX	154478878	154479141	LAGE3	NM_006014.4	-	CTG	1
chrX	154478878	154479198	LAGE3	NM_006014.4	-	GTG	1
chr6	128883208	129049938	LAMA2	NM_000426.4	+	CTG	2
chr1	183186279	183215509	LAMC2	NM_005562.3	+	GTG	3
chr1	183186315	183215509	LAMC2	NM_005562.3	+	CTG	3
chr1	183186333	183215509	LAMC2	NM_005562.3	+	CTG	3
chr5	146177632	146182588	LARS	NM_020117.11	-	CTG	2
chr3	45391620	45394499	LARS2	NM_015340.4	+	CTG	2
chrX	65534682	65534732	LAS1L	NM_031206.7	-	CTG	1
chrX	65534682	65534765	LAS1L	NM_031206.7	-	CTG	1
chr1	225424065	225428009	LBR	NM_002296.4	-	TTG	2
chr11	18394602	18396855	LDHA	NM_005566.4	+	ACG	2
chr13	108211180	108214558	LIG4	NM_002312.3	-	ACG	2
chr7	156826734	156893115	LMBR1	NM_022458.4	-	ACG	4
chr7	156833789	156893138	LMBR1	NM_022458.4	-	GTG	3
chr1	156114786	156115037	LMNA	NM_005572.4	+	ACG	1
chr1	156114846	156115037	LMNA	NM_005572.4	+	CTG	1
chr5	126777163	126777630	LMNB1	NM_005573.4	+	GTG	1
chr5	126777241	126777630	LMNB1	NM_005573.4	+	GTG	1
chr5	126777391	126777630	LMNB1	NM_005573.4	+	CTG	1
chr12	57128829	57138465	LRP1	NM_002332.3	+	TTG	2
chr9	127452017	127454562	LRSAM1	NM_138361.5	+	GTG	2
chr11	65557752	65558135	LTBP3	NM_001130144.3	-	CTG	1
chr11	65557919	65558167	LTBP3	NM_001130144.3	-	CTG	1
chr11	65557919	65558173	LTBP3	NM_001130144.3	-	CTG	1
chr11	65557752	65558207	LTBP3	NM_001130144.3	-	CTG	1
chr11	65557919	65558227	LTBP3	NM_001130144.3	-	TTG	1
chr6	5216694	5260806	LYRM4	NM_020408.6	-	CTG	2
chr6	5216694	5260836	LYRM4	NM_020408.6	-	ATT	2
chr6	5216694	5260857	LYRM4	NM_020408.6	-	CTG	2
chr22	20982323	20982469	LZTR1	NM_006767.4	+	GTG	1
chr16	79599835	79600200	MAF	NM_005360.5	-	CTG	1
chrX	54809312	54809365	MAGED2	NM_177433.3	+	TTG	1
chrX	54809324	54809365	MAGED2	NM_177433.3	+	ATT	1
chr15	23647726	23647758	MAGEL2	NM_019066.5	-	CTG	1
chr15	23647726	23647782	MAGEL2	NM_019066.5	-	CTG	1
chr15	23647726	23647803	MAGEL2	NM_019066.5	-	CTG	1
chr18	58671513	58681177	MALT1	NM_006785.4	+	GTG	2
chr18	58671597	58681177	MALT1	NM_006785.4	+	ACG	2
chr4	102760723	102760938	MANBA	NM_005908.4	-	CTG	1
chr7	100157756	100158588	MAP11	NM_018275.5	-	GTG	3
chr6	90586829	90586975	MAP3K7	NM_145331.3	-	CTG	1
chr6	90586829	90587011	MAP3K7	NM_145331.3	-	ACG	1
chr6	90586829	90587035	MAP3K7	NM_145331.3	-	GTG	1
chr3	50617534	50617683	MAPKAPK3	NM_001243926.2	+	CTG	1
chr3	50617534	50617683	MAPKAPK3	NM_001243925.1	+	CTG	1
chr18	35041514	35070232	MAPRE2	NM_014268.4	+	TTG	2
chr17	45894615	45962368	MAPT	NM_005910.6	+	CTG	2
chr17	45894651	45962368	MAPT	NM_005910.6	+	CTG	2
chr3	187285934	187291678	MASP1	NM_139125.4	-	CTG	2
chr14	65102329	65102364	MAX	NM_002382.5	-	GTG	1
chr14	65102329	65102412	MAX	NM_002382.5	-	GTG	1
chr19	54188481	54189378	MBOAT7	NM_024298.5	-	CTG	2
chr3	183092443	183099474	MCCC1	NM_020166.5	-	CTG	3
chr3	183094577	183099517	MCCC1	NM_020166.5	-	GTG	2
chr5	71587356	71592969	MCCC2	NM_022132.5	+	AGG	2
chr5	71587394	71587441	MCCC2	NM_022132.5	+	CTG	1
chr3	127598441	127599483	MCM2	NM_004526.4	+	GTG	2
chr8	47960966	47962088	MCM4	NM_005914.4	+	GTG	3
chr19	7522708	7526461	MCOLN1	NM_020533.3	+	CTG	3
chr7	76048088	76054840	MDH2	NM_005918.4	+	GTG	2
chr7	76048127	76054840	MDH2	NM_005918.4	+	GTG	2
chrX	71118715	71119377	MED12	NM_005120.3	+	CTG	2
chr12	116277128	116277373	MED13L	NM_015335.5	-	GTG	1
chr5	127290927	127331394	MEGF10	NM_032446.3	+	ATT	3
chr2	111898684	111898794	MERTK	NM_006343.3	+	ACG	1
chr2	111898692	111929248	MERTK	NM_006343.3	+	CTG	2
chr2	111898698	111929248	MERTK	NM_006343.3	+	ATC	2
chr17	76726896	76733102	METTL23	NM_001080510.5	+	TTG	3
chr17	76726934	76729792	METTL23	NM_001080510.5	+	ATC	2
chr17	76726944	76733102	METTL23	NM_001080510.5	+	CTG	3
chr17	76726970	76729792	METTL23	NM_001080510.5	+	GTG	2
chr1	39955193	39955366	MFSD2A	NM_001136493.3	+	GTG	1
chr12	14885788	14885817	MGP	NM_000900.5	-	CTG	1
chr19	5679359	5680502	MICOS13	NM_205767.3	-	GTG	3
chr15	23565710	23565844	MKRN3	NM_005664.4	+	ATT	1
chr3	158571213	158571329	MLF1	NM_022443.5	+	CTG	1
chr3	158571251	158571316	MLF1	NM_022443.5	+	ATC	1
chr3	36993537	36993596	MLH1	NM_000249.4	+	CTG	1
chr2	237487413	237493461	MLPH	NM_024101.7	+	CTG	2
chr12	109568854	109573487	MMAB	NM_052845.4	-	CTG	3
chr12	109568783	109573515	MMAB	NM_052845.4	-	CTG	3
chr2	149582261	149587125	MMADHC	NM_015702.3	-	ATT	2
chr11	102797466	102798141	MMP1	NM_002421.4	-	CTG	2
chr16	55479428	55483018	MMP2	NM_004530.6	+	ACG	2
chr2	74464926	74465267	MOGS	NM_006302.3	-	ACG	1
chr2	74464926	74465291	MOGS	NM_006302.3	-	CTG	1
chr6	166366839	166382925	MPC1	NM_016098.4	-	AAG	3
chr7	40133142	40134602	MPLKIP	NM_138701.4	-	ACG	2
chr11	118263083	118264248	MPZL2	NM_005797.4	-	ACG	2
chr10	73251873	73252534	MRPS16	NM_016065.4	-	CTG	2
chr6	31740018	31741215	MSH5	NM_025259.6	+	GTG	3
chrX	65667775	65716897	MSN	NM_002444.3	+	CTG	2
chr4	4859698	4859916	MSX1	NM_002448.3	+	CTG	1
chr4	4859746	4859916	MSX1	NM_002448.3	+	CTG	1
chr9	21802666	21802779	MTAP	NM_002451.4	+	TTG	1
chr9	21802685	21815464	MTAP	NM_002451.4	+	GTG	2
chr9	21802694	21815464	MTAP	NM_002451.4	+	TTG	2
chr9	21802724	21815464	MTAP	NM_002451.4	+	CTG	2
chr9	21802730	21815464	MTAP	NM_002451.4	+	ATT	2
chrX	150568632	150596564	MTM1	NM_000252.3	+	CTG	3
chr11	95888163	95923991	MTMR2	NM_016156.6	-	CTG	2
chr1	11259360	11262482	MTOR	NM_004958.4	-	CTG	2
chr1	236795658	236803455	MTR	NM_000254.3	+	ACG	2
chr2	15942016	15942129	MYCN	NM_005378.6	+	ACG	1
chr22	36349041	36387921	MYH9	NM_002473.6	-	CTG	2
chr3	123793768	123831653	MYLK	NM_053025.4	-	CTG	2
chr22	25742260	25763366	MYO18B	NM_032608.7	+	GTG	3
chr18	50055324	50194903	MYO5B	NM_001080467.3	-	ATC	2
chr18	50055324	50195002	MYO5B	NM_001080467.3	-	CTG	2
chr18	50055356	50195016	MYO5B	NM_001080467.3	-	CTG	2
chrX	153934901	153934936	NAA10	NM_003491.4	-	ATC	1
chrX	153934901	153934939	NAA10	NM_003491.4	-	ACG	1
chr22	42070288	42070350	NAGA	NM_000262.3	-	CTG	1
chr17	44004629	44004679	NAGS	NM_153006.3	+	CTG	1
chr9	98056775	98060795	NANS	NM_018946.4	+	CTG	2
chr11	78574404	78574532	NARS2	NM_024678.6	-	GTG	1
chr8	89982825	89984577	NBN	NM_002485.5	-	CTG	2
chrX	119871901	119871963	NDUFA1	NM_004541.4	+	ACG	1
chr19	5896992	5903746	NDUFA11	NM_175614.5	-	CTG	2
chr15	41397004	41397102	NDUFAF1	NM_016013.4	-	TTG	1
chr5	60945161	60945313	NDUFAF2	NM_174889.5	+	CTG	1
chr2	201072010	201078893	NDUFB3	NM_002491.3	+	TTG	2
chr11	68030694	68032971	NDUFS8	NM_002496.4	+	CTG	4
chr11	68030699	68032164	NDUFS8	NM_002496.4	+	CTG	2
chr18	58044401	58165812	NEDD4L	NM_015277.6	+	CTG	2
chr18	58044473	58165812	NEDD4L	NM_015277.6	+	GTG	2
chr18	58044623	58165812	NEDD4L	NM_015277.6	+	CTG	2
chr1	211675463	211675516	NEK2	NM_001204183.2	-	CTG	1
chr14	75126824	75126949	NEK9	NM_033116.6	-	CTG	1
chr14	75124187	75126998	NEK9	NM_033116.6	-	CTG	2
chr22	29603676	29604026	NF2	NM_000268.4	+	CTG	1
chr2	177264573	177264650	NFE2L2	NM_006164.5	-	CTG	1
chr10	102395904	102396292	NFKB2	NM_001077494.3	+	CTG	2
chr10	113854802	113854936	NHLRC2	NM_198514.4	+	GTG	1
chr5	43602739	43609248	NNT	NM_012343.4	+	CTG	2
chr5	43609162	43609248	NNT	NM_012343.4	+	CTG	1
chr15	34343022	34343090	NOP10	NM_018648.4	-	CTG	1
chr9	136544078	136545970	NOTCH1	NM_017617.5	-	ACG	2
chr19	15192496	15200984	NOTCH3	NM_000435.3	-	TTG	3
chr1	11847681	11847710	NPPA	NM_006172.4	-	GTG	1
chr3	50349811	50350735	NPRL2	NM_006545.5	-	CTG	3
chr6	3006494	3010084	NQO2	NM_000904.6	+	ACG	2
chr4	148436829	148442323	NR3C2	NM_000901.5	-	CTG	2
chr15	29269444	29269749	NSMCE3	NM_138704.4	-	CTG	1
chr12	68687026	68689551	NUP107	NM_020401.4	+	CTG	3
chr1	229508152	229508295	NUP133	NM_018230.3	-	CTG	1
chr1	229508075	229508302	NUP133	NM_018230.3	-	CTG	1
chr12	102118472	102118573	NUP37	NM_024057.4	-	TTG	1
chr19	49909794	49909847	NUP62	NM_153719.4	-	TTG	1
chr16	56730183	56748258	NUP93	NM_014669.5	+	CTG	2
chr10	124412128	124418892	OAT	NM_000274.4	-	TTG	2
chr5	69504204	69509283	OCLN	NM_002538.4	+	ATT	2
chrX	129540385	129540823	OCRL	NM_000276.4	+	GTG	2
chrX	13735008	13735270	OFD1	NM_003611.3	+	CTG	2
chr3	193593313	193614742	OPA1	NM_015560.3	+	CTG	2
chr10	13100211	13109154	OPTN	NM_021980.4	+	CTG	2
chr14	20454661	20454711	OSGEP	NM_017807.4	-	CTG	1
chr14	20452401	20454724	OSGEP	NM_017807.4	-	ATT	2
chr14	20454661	20454729	OSGEP	NM_017807.4	-	CTG	1
chr5	38846106	38869115	OSMR	NM_003999.3	+	GTG	2
chr5	38846127	38869115	OSMR	NM_003999.3	+	GTG	2
chr5	14664743	14664829	OTULIN	NM_138348.6	+	CTG	1
chr5	14664756	14673644	OTULIN	NM_138348.6	+	CTG	2
chr5	14664767	14664829	OTULIN	NM_138348.6	+	ACG	1
chr5	14664798	14673644	OTULIN	NM_138348.6	+	CTG	2
chr16	23638126	23641201	PALB2	NM_024675.4	-	CTG	2
chr16	23641123	23641284	PALB2	NM_024675.4	-	CTG	1
chr16	4341486	4351313	PAM16	NM_016069.11	-	CTG	3
chr10	87659944	87709223	PAPSS2	NM_001015880.2	+	CTG	2
chr16	14629668	14630132	PARN	NM_002582.4	-	CTG	2
chr16	14629668	14630213	PARN	NM_002582.4	-	CTG	2
chr1	164559530	164559844	PBX1	NM_002585.4	+	GTG	1
chr1	164559551	164559844	PBX1	NM_002585.4	+	TTG	1
chr10	70885901	70888558	PCBD1	NM_000281.4	-	CTG	2
chr14	24094350	24096911	PCK2	NM_004563.4	+	ATA	2
chr14	24094375	24096897	PCK2	NM_004563.4	+	CTG	2
chr20	5119707	5119832	PCNA	NM_002592.2	-	CTG	1
chr20	5119693	5119869	PCNA	NM_002592.2	-	CTG	1
chr20	5119693	5119878	PCNA	NM_002592.2	-	CTG	1
chr2	231781078	231781179	PDE6D	NM_002601.4	-	CTG	1
chr2	231781078	231781200	PDE6D	NM_002601.4	-	CTG	1
chrX	19343995	19349340	PDHA1	NM_000284.4	+	CTG	2
chrX	24465373	24465480	PDK3	NM_001142386.3	+	GTG	1
chr8	93917020	93922111	PDP1	NM_018444.4	+	GTG	2
chr6	107334318	107459325	PDSS2	NM_020381.4	-	CTG	2
chr6	107334318	107459403	PDSS2	NM_020381.4	-	CTG	2
chr6	107334318	107459433	PDSS2	NM_020381.4	-	CTG	2
chr6	107459282	107459467	PDSS2	NM_020381.4	-	CTG	1
chr1	2412469	2412534	PEX10	NM_153818.2	-	GTG	1
chr6	143450994	143459187	PEX3	NM_003630.3	+	GTG	2
chr6	136822602	136825247	PEX7	NM_000288.4	+	GTG	2
chr6	136822620	136825247	PEX7	NM_000288.4	+	ACG	2
chrX	78104277	78104354	PGK1	NM_000291.4	+	ACG	1
chrX	78104307	78104354	PGK1	NM_000291.4	+	ATC	1
chrX	78104328	78104354	PGK1	NM_000291.4	+	CTG	1
chr1	63593418	63593495	PGM1	NM_002633.3	+	CTG	1
chrX	18954378	18984029	PHKA2	NM_000292.3	-	GTG	2
chrX	18954378	18984098	PHKA2	NM_000292.3	-	TTG	2
chr16	30748466	30748849	PHKG2	NM_000294.3	+	CTG	2
chr17	8909160	8965647	PIK3R5	NM_001142633.3	-	ATC	3
chr17	8909160	8965668	PIK3R5	NM_001142633.3	-	GTG	3
chr4	110632953	110636898	PITX2	NM_153426.2	-	CTG	2
chr4	110632953	110636994	PITX2	NM_153426.2	-	CTG	2
chr22	38169354	38181680	PLA2G6	NM_003560.4	-	GTG	2
chr9	26947042	26947080	PLAA	NM_001031689.3	-	GTG	1
chr9	26935123	26947100	PLAA	NM_001031689.3	-	CTG	2
chr9	26947042	26947146	PLAA	NM_001031689.3	-	CTG	1
chr10	73911204	73912051	PLAU	NM_002658.6	+	CTG	3
chr3	38024366	38024491	PLCD1	NM_001130964.2	-	CTG	1
chr16	81779330	81786030	PLCG2	NM_002661.5	+	CTG	2
chr16	81779356	81786011	PLCG2	NM_002661.5	+	CTG	2
chr19	40366429	40366494	PLD3	NM_012268.4	+	CTG	1
chr19	40366450	40366494	PLD3	NM_012268.4	+	CTG	1
chr8	143937068	143939505	PLEC	NM_201384.3	-	GTG	5
chr8	143939361	143939534	PLEC	NM_201384.3	-	GTG	1
chr8	143937068	143939580	PLEC	NM_201384.3	-	CTG	5
chr3	146124226	146161062	PLOD2	NM_182943.3	-	CTG	2
chr3	146124226	146161164	PLOD2	NM_182943.3	-	ACG	2
chr3	146124226	146161176	PLOD2	NM_182943.3	-	GTG	2
chr7	101216753	101217338	PLOD3	NM_001084.5	-	CTG	2
chr17	15260709	15260738	PMP22	NM_001281455.2	-	TTG	1
chr17	15259162	15260749	PMP22	NM_001281455.2	-	CTG	2
chr17	15260709	15262443	PMP22	NM_001281455.2	-	CTG	2
chr19	49866424	49867507	PNKP	NM_007254.4	-	CTG	3
chr14	20469446	20472319	PNP	NM_000270.4	+	ATA	2
chr14	20469478	20472384	PNP	NM_000270.4	+	ATC	2
chr14	20469502	20472384	PNP	NM_000270.4	+	ATC	2
chr14	20469515	20472319	PNP	NM_000270.4	+	CTG	2
chr19	7535525	7535789	PNPLA6	NM_001166111.2	+	ATC	2
chr19	7535525	7535945	PNPLA6	NM_006702.5	+	ATC	2
chr19	7535538	7539989	PNPLA6	NM_001166111.2	+	CTG	5
chr12	89497253	89525915	POC1B	NM_172240.3	-	TTG	3
chr1	151442117	151459302	POGZ	NM_015100.4	-	ACG	2
chr15	89330208	89334718	POLG	NM_002693.3	-	CTG	3
chr15	89330208	89334757	POLG	NM_002693.3	-	CTG	3
chr15	89330208	89333809	POLG	NM_002693.3	-	CTG	2
chr17	64496934	64497026	POLG2	NM_007215.4	-	GTG	1
chr6	43576345	43583027	POLH	NM_001291969.2	+	ATA	2
chr6	43576345	43582414	POLH	NM_006502.3	+	ATA	2
chr6	43576351	43583027	POLH	NM_001291969.2	+	AGG	2
chr6	43576351	43582414	POLH	NM_006502.3	+	AGG	2
chr6	43576363	43583027	POLH	NM_001291969.2	+	ATT	2
chr6	43576363	43582414	POLH	NM_006502.3	+	ATT	2
chr6	43576393	43583027	POLH	NM_001291969.2	+	ATT	2
chr6	43576393	43582414	POLH	NM_006502.3	+	ATT	2
chr10	78026197	78029450	POLR3A	NM_007055.4	-	CTG	2
chr13	28659150	28662410	POMP	NM_015932.6	+	ACG	2
chr14	77320489	77320722	POMT2	NM_013382.7	-	GTG	1
chr8	98117323	98123423	POP1	NM_001145860.1	+	TTG	2
chr8	98117331	98123377	POP1	NM_001145860.1	+	GTG	2
chr8	98117359	98123423	POP1	NM_001145860.1	+	CTG	2
chrX	48509085	48511312	PORCN	NM_203475.3	+	ACG	3
chr17	60600380	60600442	PPM1D	NM_003620.4	+	CTG	1
chr6	42984584	42984688	PPP2R5D	NM_006245.4	+	GTG	1
chr6	42984611	42984688	PPP2R5D	NM_006245.4	+	GTG	1
chr17	68512434	68515428	PRKAR1A	NM_002734.5	+	CTG	2
chr17	68512458	68515428	PRKAR1A	NM_002734.5	+	GTG	2
chr14	29927509	29927595	PRKD1	NM_002742.3	-	CTG	1
chr4	16075818	16076039	PROM1	NM_006017.3	-	CTG	1
chr1	150321579	150324976	PRPF3	NM_004698.4	+	CTG	2
chr1	150324921	150324971	PRPF3	NM_004698.4	+	ATT	1
chr20	63981149	63983091	PRPF6	NM_012469.4	+	ACG	2
chr20	63981209	63983091	PRPF6	NM_012469.4	+	ATT	2
chr1	151008553	151017899	PRUNE1	NM_021222.3	+	CTG	2
chr1	151008611	151017846	PRUNE1	NM_021222.3	+	ACG	2
chr7	56021191	56031962	PSPH	NM_004577.4	-	GTG	2
chr8	96261965	96262081	PTDSS1	NM_014754.3	+	GTG	1
chr20	50510461	50561376	PTPN1	NM_002827.4	+	ACG	2
chr20	50510488	50561376	PTPN1	NM_002827.4	+	GTG	2
chr20	50510518	50561376	PTPN1	NM_002827.4	+	CTG	2
chr11	112226376	112226447	PTS	NM_000317.3	+	GTG	1
chr1	31059475	31065647	PUM1	NM_001020658.2	-	CTG	2
chr1	31059475	31065656	PUM1	NM_001020658.2	-	ATC	2
chr2	1693120	1744495	PXDN	NM_012293.3	-	GTG	2
chr1	225924107	225924154	PYCR2	NM_013328.4	-	CTG	1
chr1	225924107	225924250	PYCR2	NM_013328.4	-	ATC	1
chr4	17509300	17512068	QDPR	NM_000320.3	-	CTG	2
chr3	128726253	128795378	RAB7A	NM_004637.6	+	CTG	2
chr15	40695232	40698781	RAD51	NM_002875.5	+	GTG	2
chr15	40695376	40698781	RAD51	NM_002875.5	+	GTG	2
chr11	36568078	36573410	RAG1	NM_000448.3	+	ATT	2
chr11	36568087	36573410	RAG1	NM_000448.3	+	ATC	2
chr11	36594140	36598162	RAG2	NM_000536.4	-	ATT	2
chr17	17681554	17793103	RAI1	NM_030665.4	+	CTG	3
chr2	108719569	108719610	RANBP2	NM_006267.5	+	CTG	1
chr11	64742109	64744770	RASGRP2	NM_001098670.2	-	GTG	3
chr11	64742062	64742919	RASGRP2	NM_001098671.2	-	GTG	2
chrX	47145293	47147399	RBM10	NM_001204468.2	+	CTG	2
chr20	35655234	35664842	RBM12	NM_001198838.2	-	CTG	3
chr20	35655234	35658950	RBM12	NM_001198838.2	-	ATT	2
chr20	35655234	35658980	RBM12	NM_001198838.2	-	TTG	2
chr7	128343781	128343846	RBM28	NM_018077.3	-	GTG	1
chrX	136879325	136880626	RBMX	NM_002139.4	-	TTG	2
chr5	138439100	138444432	REEP2	NM_001271803.2	+	CTG	4
chr5	138439157	138444432	REEP2	NM_001271803.2	+	CTG	4
chr19	45001533	45001685	RELB	NM_006509.4	+	ATC	1
chr3	53125979	53130414	RFT1	NM_052859.4	-	CTG	2
chr19	19193059	19194097	RFXANK	NM_001278728.2	+	CTG	2
chr13	36819332	36819376	RFXAP	NM_000538.4	+	GTG	1
chr17	76481511	76487820	RHBDF2	NM_024599.5	-	CTG	2
chr4	40243379	40243393	RHOH	NM_004310.5	+	CTG	1
chr1	155910733	155911278	RIT1	NM_006912.6	-	CTG	2
chr1	155910733	155911293	RIT1	NM_006912.6	-	GTG	2
chr6	151445711	151452047	RMND1	NM_017909.4	-	CTG	2
chr19	12806637	12806777	RNASEH2A	NM_006397.3	+	ATT	1
chr19	12806657	12806722	RNASEH2A	NM_006397.3	+	GTG	1
chr11	65720276	65720780	RNASEH2C	NM_032193.4	-	CTG	2
chr1	182586719	182586859	RNASEL	NM_021133.4	-	TTG	1
chr6	166952546	166956438	RNASET2	NM_003730.6	-	CTG	2
chrX	119871430	119871642	RNF113A	NM_006978.3	-	ACG	1
chr16	4802559	4802627	ROGDI	NM_024589.3	-	ATT	1
chr9	91775783	91950028	ROR2	NM_004560.4	-	GTG	2
chr1	92832063	92833399	RPL5	NM_000969.5	+	CTG	2
chr5	82277748	82278337	RPS23	NM_001025.5	-	GTG	2
chr3	39406734	39407670	RPSA	NM_002295.6	+	CTG	2
chr8	102232271	102238924	RRM2B	NM_015713.5	-	CTG	2
chr8	102232271	102238951	RRM2B	NM_015713.5	-	CTG	2
chr6	158999531	158999599	RSPH3	NM_031924.8	-	CTG	1
chr6	158999531	158999647	RSPH3	NM_031924.8	-	TTG	1
chr12	63779873	63781040	RXYLT1	NM_014254.3	+	CTG	2
chr1	237042253	237364367	RYR2	NM_001035.3	+	CTG	5
chr1	237042299	237270498	RYR2	NM_001035.3	+	GTG	2
chr1	237042365	237270498	RYR2	NM_001035.3	+	CTG	2
chr8	118580876	118621911	SAMD12	NM_207506.3	-	ATA	2
chr7	93106081	93114835	SAMD9	NM_017654.4	-	CTG	2
chr9	133732574	133738269	SARDH	NM_001134707.2	-	CTG	3
chr11	121292784	121303452	SC5D	NM_006918.5	+	GTG	2
chr4	76213489	76213593	SCARB2	NM_005506.4	-	TTG	1
chr4	76195839	76213688	SCARB2	NM_005506.4	-	CTG	2
chr4	76213489	76213845	SCARB2	NM_005506.4	-	ACG	1
chr4	76195839	76213652	SCARB2	NM_005506.4	-	GTG	2
chr12	6374881	6375105	SCNN1A	NM_001159576.2	-	GTG	1
chr22	50524170	50525528	SCO2	NM_005138.3	-	CTG	2
chr1	52927341	52927460	SCP2	NM_002979.5	+	CTG	1
chr1	243256155	243270195	SDCCAG8	NM_006642.5	+	CTG	2
chr14	39096115	39103147	SEC23A	NM_006364.4	-	ACG	2
chr3	128052440	128055570	SEC61A1	NM_013336.4	+	GTG	3
chr3	128052476	128055570	SEC61A1	NM_013336.4	+	CTG	3
chr3	128052500	128055570	SEC61A1	NM_013336.4	+	ACG	3
chr3	128052518	128055570	SEC61A1	NM_013336.4	+	CTG	3
chr6	107957981	107958052	SEC63	NM_007214.5	-	GTG	1
chr6	107957928	107958110	SEC63	NM_007214.5	-	GTG	1
chr4	25160366	25160386	SEPSECS	NM_016955.4	-	CTG	1
chr4	25160366	25160422	SEPSECS	NM_016955.4	-	CTG	1
chr7	101127232	101128424	SERPINE1	NM_000602.5	+	CTG	2
chr19	4400350	4400460	SH3GL1	NM_003025.4	-	ACG	1
chr19	4400350	4400478	SH3GL1	NM_003025.4	-	GTG	1
chr5	172454322	172454408	SH3PXD2B	NM_001017995.3	-	CTG	1
chr5	172454322	172454465	SH3PXD2B	NM_001017995.3	-	CTG	1
chr5	149062983	149063069	SH3TC2	NM_024577.4	-	CTG	1
chr5	149052237	149063089	SH3TC2	NM_024577.4	-	CTG	2
chr14	60648996	60649232	SIX1	NM_005982.4	-	CTG	1
chr14	60648925	60649239	SIX1	NM_005982.4	-	CTG	1
chr14	60648996	60649313	SIX1	NM_005982.4	-	TTG	1
chr14	60648925	60649353	SIX1	NM_005982.4	-	TTG	1
chr14	60509278	60509454	SIX6	NM_007374.3	+	GTG	1
chr14	60509286	60509420	SIX6	NM_007374.3	+	CTG	1
chr15	34318656	34318769	SLC12A6	NM_005135.2	-	CTG	1
chr1	112929239	112956154	SLC16A1	NM_003051.4	-	CTG	2
chr1	112929239	112956184	SLC16A1	NM_003051.4	-	CTG	2
chr20	62952722	62957452	SLC17A9	NM_022082.4	+	CTG	3
chr2	64989468	64989845	SLC1A4	NM_003038.5	+	CTG	1
chr2	64989501	64989845	SLC1A4	NM_003038.5	+	CTG	1
chr2	64989555	64989845	SLC1A4	NM_003038.5	+	CTG	1
chr5	132369824	132369994	SLC22A5	NM_003060.4	+	GTG	1
chr5	132369875	132369994	SLC22A5	NM_003060.4	+	CTG	1
chr7	96296942	96321991	SLC25A13	NM_014251.3	-	GTG	2
chr7	96296942	96322009	SLC25A13	NM_014251.3	-	ACG	2
chr7	96296920	96322029	SLC25A13	NM_014251.3	-	GTG	2
chr11	794999	795127	SLC25A22	NM_024698.6	-	GTG	1
chr1	108185894	108200176	SLC25A24	NM_013386.5	-	GTG	2
chr1	108185894	108200212	SLC25A24	NM_013386.5	-	CTG	2
chr4	185143305	185143400	SLC25A4	NM_001151.4	+	GTG	1
chr5	110739044	110739148	SLC25A46	NM_138773.4	+	CTG	1
chr5	149960926	149977669	SLC26A2	NM_000112.4	+	GTG	2
chr1	42943315	42958758	SLC2A1	NM_006516.4	-	GTG	2
chr1	42943315	42958782	SLC2A1	NM_006516.4	-	ACG	2
chr1	42931058	42958841	SLC2A1	NM_006516.4	-	GTG	3
chr1	99970095	99993570	SLC35A3	NM_012243.3	+	CTG	2
chr11	119029333	119029449	SLC37A4	NM_001164277.1	-	CTG	1
chr17	28406039	28406191	SLC46A1	NM_080669.6	-	ACG	1
chr17	74748827	74748850	SLC9A3R1	NM_004252.5	+	CTG	1
chr15	67065847	67066191	SMAD3	NM_005902.4	+	TTG	1
chr15	67065898	67066191	SMAD3	NM_005902.4	+	CTG	1
chr15	67066046	67165017	SMAD3	NM_005902.4	+	TTG	2
chr15	67066082	67165017	SMAD3	NM_005902.4	+	CTG	2
chr9	2029001	2029111	SMARCA2	NM_003070.5	+	CTG	1
chr19	10961085	10984243	SMARCA4	NM_001128849.3	+	GTG	2
chr17	63837211	63842732	SMARCD2	NM_001098426.2	-	GTG	3
chr17	63842632	63842769	SMARCD2	NM_001098426.2	-	ATC	1
chr17	63842632	63842775	SMARCD2	NM_001098426.2	-	ATT	1
chr17	63842632	63842859	SMARCD2	NM_001098426.2	-	CTG	1
chr17	63842632	63842892	SMARCD2	NM_001098426.2	-	CTG	1
chr10	110567765	110569005	SMC3	NM_005445.4	+	GTG	2
chr18	2655901	2656125	SMCHD1	NM_015295.3	+	GTG	1
chr18	2655948	2666932	SMCHD1	NM_015295.3	+	CTG	3
chr18	2656027	2656125	SMCHD1	NM_015295.3	+	CTG	1
chr19	43750734	43754702	SMG9	NM_019108.4	-	ACG	2
chr19	43750734	43754771	SMG9	NM_019108.4	-	CTG	2
chr19	43750734	43754837	SMG9	NM_019108.4	-	CTG	2
chr1	3773096	3775443	SMIM1	NM_001163724.3	+	CTG	2
chrX	21754256	21757981	SMPX	NM_014332.3	-	CTG	2
chrX	21940754	21967216	SMS	NM_004595.5	+	CTG	2
chr1	37554075	37554260	SNIP1	NM_024700.4	-	CTG	1
chr2	96305415	96305462	SNRNP200	NM_014014.5	-	CTG	1
chr2	96305425	96305502	SNRNP200	NM_014014.5	-	CTG	1
chr1	203861610	203863699	SNRPE	NM_003094.4	+	AAG	3
chr7	26292012	26361006	SNX10	NM_001199835.1	+	TTG	3
chr7	26292063	26361006	SNX10	NM_001199835.1	+	CTG	3
chr6	85593682	85593768	SNX14	NM_153816.6	-	TTG	1
chr6	85593682	85593852	SNX14	NM_153816.6	-	CTG	1
chr14	50204375	50231494	SOS2	NM_006939.4	-	CTG	2
chr17	72121045	72121395	SOX9	NM_000346.4	+	CTG	1
chr17	72121129	72121395	SOX9	NM_000346.4	+	AAG	1
chr5	151674655	151686894	SPARC	NM_003118.4	-	CTG	3
chr5	151674655	151686912	SPARC	NM_003118.4	-	CTG	3
chr13	36335737	36346401	SPART	NM_015087.5	-	GTG	2
chr2	32063756	32063971	SPAST	NM_014946.4	+	GTG	1
chr14	88385749	88391429	SPATA7	NM_018418.5	+	CTG	2
chr5	147831574	147831597	SPINK1	NM_003122.5	-	CTG	1
chr19	38264852	38264914	SPINT2	NM_021102.4	+	ACG	1
chr9	128552605	128566810	SPTAN1	NM_001130438.3	+	GTG	2
chr9	128552665	128566810	SPTAN1	NM_001130438.3	+	ACG	2
chr14	77597346	77616607	SPTLC2	NM_004863.4	-	CTG	2
chr14	77616489	77616626	SPTLC2	NM_004863.4	-	CTG	1
chr16	30700797	30704131	SRCAP	NM_006662.3	+	ATC	2
chr11	130159865	130188584	ST14	NM_021978.4	+	CTG	3
chr2	191009972	191013599	STAT1	NM_007315.4	-	TTG	2
chr12	56356540	56360090	STAT2	NM_005419.4	-	ATT	2
chr5	139481626	139482241	STING1	NM_198282.4	-	ATC	2
chr5	139481626	139482286	STING1	NM_198282.4	-	CTG	2
chr16	680470	680529	STUB1	NM_005861.4	+	CTG	1
chr9	127612310	127651615	STXBP1	NM_001032221.6	+	CTG	2
chr9	127612316	127651615	STXBP1	NM_001032221.6	+	CTG	2
chr9	127612334	127651615	STXBP1	NM_001032221.6	+	CTG	2
chr9	127612376	127651615	STXBP1	NM_001032221.6	+	ATC	2
chr10	102504037	102509272	SUFU	NM_016169.4	+	CTG	2
chr3	12004437	12140692	SYN2	NM_003178.6	+	CTG	2
chr19	36007241	36008755	SYNE4	NM_001039876.3	-	CTG	3
chr1	11012673	11013749	TARDBP	NM_007375.4	+	GTG	2
chrX	154411612	154414128	TAZ	NM_000116.5	+	ACG	5
chrX	154411756	154414128	TAZ	NM_000116.5	+	GTG	5
chr6	13326895	13328358	TBC1D7	NM_016495.6	-	ACG	2
chr3	196318103	196318186	TCTEX1D2	NM_152773.5	-	ATC	1
chr12	123671155	123671274	TCTN2	NM_024809.5	+	GTG	1
chr9	97412172	97428521	TDRD7	NM_014290.3	+	CTG	2
chr9	97412181	97428521	TDRD7	NM_014290.3	+	ACG	2
chr19	14529633	14563252	TECR	NM_138501.6	+	CTG	3
chr19	14529684	14563252	TECR	NM_138501.6	+	GTG	3
chr16	1493401	1494403	TELO2	NM_016111.4	+	CTG	2
chr5	1294314	1295038	TERT	NM_198253.3	-	CTG	2
chr6	10414988	10415011	TFAP2A	NM_001372066.1	-	ATA	1
chr6	10414963	10415034	TFAP2A	NM_001372066.1	-	TTG	1
chr3	100709686	100713768	TFG	NM_006070.6	+	CTG	2
chr3	196077083	196077112	TFRC	NM_003234.4	-	GTG	1
chr9	99105126	99128905	TGFBR1	NM_004612.4	+	GTG	2
chr3	30606619	30644750	TGFBR2	NM_003242.6	+	ACG	2
chr3	30606619	30623226	TGFBR2	NM_001024847.2	+	ACG	2
chr3	30606664	30644750	TGFBR2	NM_003242.6	+	CTG	2
chr3	30606664	30623226	TGFBR2	NM_001024847.2	+	CTG	2
chr3	30606726	30644761	TGFBR2	NM_003242.6	+	CTG	2
chr3	30606726	30623267	TGFBR2	NM_001024847.2	+	CTG	2
chr3	30606847	30644750	TGFBR2	NM_003242.6	+	CTG	2
chr3	30606847	30623226	TGFBR2	NM_001024847.2	+	CTG	2
chr8	42839352	42843155	THAP1	NM_018105.3	-	CTG	2
chr8	42839352	42843176	THAP1	NM_018105.3	-	ATC	2
chr17	40074290	40077520	THRA	NM_199334.5	+	CTG	3
chr17	40074458	40077520	THRA	NM_199334.5	+	CTG	3
chr2	70236147	70248465	TIA1	NM_022173.4	-	CTG	2
chr2	70236147	70248492	TIA1	NM_022173.4	-	ATT	2
chrX	101348589	101348669	TIMM8A	NM_004085.4	-	CTG	1
chrX	101348589	101348678	TIMM8A	NM_004085.4	-	TTG	1
chr22	32801830	32857325	TIMP3	NM_000362.5	+	CTG	3
chr22	32801895	32802005	TIMP3	NM_000362.5	+	ACG	1
chr22	32801922	32802005	TIMP3	NM_000362.5	+	CTG	1
chr9	69151692	69212569	TJP2	NM_001170414.2	+	ATT	2
chr9	69151743	69212569	TJP2	NM_001170414.2	+	CTG	2
chr11	85648027	85650269	TMEM126A	NM_032273.4	+	GTG	2
chr11	85648039	85650269	TMEM126A	NM_032273.4	+	GTG	2
chr2	96265141	96265458	TMEM127	NM_017849.4	-	CTG	1
chr2	96265141	96265476	TMEM127	NM_017849.4	-	TTG	1
chr2	96265293	96265885	TMEM127	NM_017849.4	-	CTG	2
chr2	96265293	96265894	TMEM127	NM_017849.4	-	ATC	2
chr2	96265293	96265906	TMEM127	NM_017849.4	-	CTG	2
chr2	96265293	96265915	TMEM127	NM_017849.4	-	GTG	2
chr3	14125072	14129487	TMEM43	NM_024334.3	+	CTG	2
chr3	14125126	14129487	TMEM43	NM_024334.3	+	ACG	2
chr3	14125154	14129452	TMEM43	NM_024334.3	+	CTG	2
chrX	155545225	155612864	TMLHE	NM_018196.4	-	CTG	2
chr6	31575668	31575745	TNF	NM_000594.4	+	AAG	1
chr12	6334181	6341906	TNFRSF1A	NM_001065.4	-	CTG	2
chr1	201373242	201377658	TNNT2	NM_000364.4	-	ACG	2
chr1	201373247	201377645	TNNT2	NM_000364.4	-	CTG	2
chr1	201373247	201377672	TNNT2	NM_000364.4	-	CTG	2
chr1	45340197	45341111	TOE1	NM_025077.4	+	ACG	2
chr17	18308907	18314836	TOP3A	NM_004618.5	-	CTG	2
chr9	129824082	129824102	TOR1A	NM_000113.3	-	GTG	1
chr17	7676552	7687398	TP53	NM_000546.6	-	GTG	2
chr17	7676552	7687401	TP53	NM_000546.6	-	ACG	2
chr17	7676552	7687413	TP53	NM_000546.6	-	GTG	2
chr20	46689315	46689446	TP53RK	NM_033550.4	-	CTG	1
chr12	6867538	6867612	TPI1	NM_000365.6	+	CTG	1
chr9	35689784	35689894	TPM2	NM_003289.4	-	GTG	1
chr9	35689784	35689903	TPM2	NM_003289.4	-	CTG	1
chr6	123636768	123636818	TRDN	NM_001256020.2	-	TTG	1
chr11	35662982	35663167	TRIM44	NM_017583.6	+	ACG	1
chr15	64387845	64393963	TRIP4	NM_016213.5	+	CTG	2
chr3	101561883	101564810	TRMT10C	NM_017819.4	+	CTG	2
chr3	101561895	101564810	TRMT10C	NM_017819.4	+	CTG	2
chr3	101561921	101564803	TRMT10C	NM_017819.4	+	CTG	2
chr3	101561933	101564803	TRMT10C	NM_017819.4	+	ACG	2
chr14	60979830	60980998	TRMT5	NM_020810.3	-	CTG	2
chr19	49157833	49158244	TRPM4	NM_017636.4	+	CTG	2
chr14	80955539	81062159	TSHR	NM_000369.5	+	GTG	2
chr6	116279827	116279850	TSPYL1	NM_003309.4	-	TTG	1
chr6	116279827	116279856	TSPYL1	NM_003309.4	-	CTG	1
chr6	116279827	116279868	TSPYL1	NM_003309.4	-	ACG	1
chr6	116279827	116279877	TSPYL1	NM_003309.4	-	CTG	1
chr2	165949714	165953778	TTC21B	NM_024753.5	-	CTG	2
chr2	165949714	165953754	TTC21B	NM_024753.5	-	CTG	2
chr17	41930663	41930815	TTC25	NM_031421.5	+	ATA	1
chr2	46941288	46941575	TTC7A	NM_020458.4	+	TTG	1
chr8	33512472	33512651	TTI2	NM_025115.5	-	CTG	1
chr8	33512603	33512680	TTI2	NM_025115.5	-	ACG	1
chr8	33512472	33512699	TTI2	NM_025115.5	-	ATC	1
chr12	49186632	49189008	TUBA1A	NM_006009.4	-	ATC	2
chr2	219252226	219253901	TUBA4A	NM_006000.3	-	CTG	2
chr6	30720425	30722556	TUBB	NM_178014.4	+	CTG	2
chr6	30720467	30722556	TUBB	NM_178014.4	+	ATA	2
chr9	137241309	137241743	TUBB4B	NM_006088.6	+	CTG	2
chr8	15540352	15540462	TUSC3	NM_006765.4	+	CTG	1
chr8	15540366	15623089	TUSC3	NM_006765.4	+	GTG	2
chr2	238848103	238848519	TWIST2	NM_057179.3	+	ATC	1
chr18	79977697	79988444	TXNL4A	NM_006701.5	-	CTG	2
chr18	79977697	79988549	TXNL4A	NM_006701.5	-	GTG	2
chr22	50529660	50529945	TYMP	NM_001953.5	-	CTG	2
chr22	50529660	50529990	TYMP	NM_001953.5	-	CTG	2
chr3	132660392	132660667	UBA5	NM_024818.6	+	CTG	1
chr3	132660438	132665867	UBA5	NM_024818.6	+	GTG	2
chrX	119574626	119574956	UBE2A	NM_003336.4	+	CTG	2
chr1	202335733	202335798	UBE2T	NM_014176.4	-	GTG	1
chr17	44216638	44218248	UBTF	NM_014233.4	-	GTG	2
chr17	44218226	44218273	UBTF	NM_014233.4	-	TTG	1
chr4	185422560	185425879	UFSP2	NM_018359.5	-	ACG	2
chr17	35147834	35148291	UNC45B	NM_001267052.1	+	CTG	2
chr5	132866667	132866979	UQCRQ	NM_014402.5	+	GTG	2
chr11	17544273	17544368	USH1C	NM_005709.4	-	CTG	1
chr22	18157614	18157667	USP18	NM_017414.4	+	CTG	1
chr20	58389411	58418280	VAPB	NM_004738.5	+	GTG	2
chr10	73998156	73998323	VCL	NM_014000.3	+	GTG	1
chr9	35068351	35072417	VCP	NM_007126.5	-	TTG	2
chr9	35068351	35072450	VCP	NM_007126.5	-	CTG	2
chr9	35068351	35072474	VCP	NM_007126.5	-	TTG	2
chr9	35068351	35072561	VCP	NM_007126.5	-	CTG	2
chr10	17229314	17229757	VIM	NM_003380.5	+	ACG	1
chr10	17229404	17229757	VIM	NM_003380.5	+	ATC	1
chr9	2621843	2639861	VLDLR	NM_003383.5	+	CTG	3
chr9	2622122	2639861	VLDLR	NM_003383.5	+	CTG	3
chr9	2622135	2635471	VLDLR	NM_003383.5	+	GTG	2
chr9	2622023	2639861	VLDLR	NM_003383.5	+	GTG	3
chrX	151397298	151397336	VMA21	NM_001017980.4	+	ACG	1
chr9	77177692	77199975	VPS13A	NM_033305.3	+	ACG	2
chr8	99013319	99038466	VPS13B	NM_017890.5	+	GTG	3
chr15	62044237	62060441	VPS13C	NM_020821.3	-	CTG	2
chr15	91022218	91022292	VPS33B	NM_018668.5	-	ACG	1
chr1	150067793	150067861	VPS45	NM_007259.5	+	CTG	1
chr17	710564	714755	VPS53	NM_001128159.3	-	CTG	2
chr17	714706	714774	VPS53	NM_001128159.3	-	CTG	1
chr17	710564	714803	VPS53	NM_001128159.3	-	CTG	2
chr14	96797416	96833563	VRK1	NM_003384.3	+	CTG	2
chr2	19990000	19990062	WDR35	NM_001006657.2	-	TTG	1
chr17	1724829	1725074	WDR81	NM_001163809.2	+	CTG	1
chr17	1724883	1725074	WDR81	NM_001163809.2	+	CTG	1
chr4	6269893	6277619	WFS1	NM_006005.3	+	ATT	2
chr12	48970344	48971512	WNT10B	NM_003394.4	-	GTG	3
chr17	7688611	7688652	WRAP53	NM_018081.2	+	CTG	1
chr8	31033959	31058455	WRN	NM_000553.6	+	CTG	2
chrX	123860168	123885666	XIAP	NM_001167.4	+	CTG	2
chrX	123860192	123885666	XIAP	NM_001167.4	+	TTG	2
chrX	123860243	123885666	XIAP	NM_001167.4	+	TTG	2
chr22	40857163	40881980	XPNPEP3	NM_022098.4	+	ACG	3
chr22	40857118	40881980	XPNPEP3	NM_022098.4	+	CTG	3
chr11	102110545	102114154	YAP1	NM_001130145.3	+	CTG	2
chr11	102110572	102114154	YAP1	NM_001130145.3	+	AGG	2
chr11	102110776	102114154	YAP1	NM_001130145.3	+	GTG	2
chr11	102110812	102114154	YAP1	NM_001130145.3	+	CTG	2
chr7	76330217	76358848	YWHAG	NM_012479.4	-	GTG	2
chr7	76330217	76358890	YWHAG	NM_012479.4	-	TTG	2
chr7	76330217	76358914	YWHAG	NM_012479.4	-	CTG	2
chr14	100239165	100239494	YY1	NM_003403.5	+	ACG	1
chr2	97713656	97724109	ZAP70	NM_001079.4	+	CTG	3
chr2	97713969	97724109	ZAP70	NM_001079.4	+	CTG	2
chr14	88563109	88563661	ZC3H14	NM_024824.5	+	CTG	2
chrX	137566565	137566783	ZIC3	NM_003413.4	+	TTG	1
chrX	137566612	137566695	ZIC3	NM_003413.4	+	ACG	1
chr1	40258244	40260852	ZMPSTE24	NM_005857.5	+	CTG	2

## Sheet: CDS_extensions
chrom	start	end	gene	transript	strand	Start_codon	Exon number
chr12	53307489	53321498	AAAS	NM_015665.6	-	TTG	16
chr12	53307489	53321480	AAAS	NM_015665.6	-	CTG	16
chr16	70252721	70289444	AARS	NM_001605.3	-	CTG	21
chr16	8674633	8781430	ABAT	NM_020686.6	+	CTG	16
chr17	37087316	37359045	ACACA	NM_198836.3	-	ACG	56
chr12	120725865	120739448	ACADS	NM_000017.4	+	CTG	10
chr2	73893025	73919575	ACTG2	NM_001615.4	+	CTG	9
chr1	154584806	154627959	ADAR	NM_001025107.2	-	CTG	15
chr12	48768591	48789015	ADCY6	NM_015270.5	-	ACG	22
chr19	14736236	14776828	ADGRE2	NM_013447.4	-	CTG	20
chr10	74176831	74708445	ADK	NM_001123.4	+	ATC	11
chr20	34281034	34303285	AHCY	NM_000687.4	-	ACG	10
chr7	91941031	92110159	AKAP9	NM_005751.5	+	ATC	50
chr9	113388300	113401277	ALAD	NM_000031.6	-	CTG	12
chr17	19648795	19675572	ALDH3A2	NM_000382.3	+	GTG	10
chr17	19648855	19675572	ALDH3A2	NM_000382.3	+	GTG	10
chr16	30065859	30070212	ALDOA	NM_184041.5	+	TTG	9
chr5	33989093	34008031	AMACR	NM_014324.6	-	CTG	5
chr10	80155853	80205412	ANXA11	NM_001157.3	-	ACG	15
chr21	25881670	26170698	APP	NM_000484.4	-	GTG	18
chr20	48921836	49033199	ARFGEF2	NM_006420.3	+	ATC	39
chr16	57245254	57252267	ARL2BP	NM_012106.4	+	CTG	6
chr16	18793252	18801502	ARL6IP1	NM_015161.3	-	GTG	6
chr10	72102369	72213325	ASCC1	NM_001369089.1	-	ATT	10
chr8	61503359	61714416	ASPH	NM_004318.4	-	CTG	25
chr1	197084324	197146533	ASPM	NM_018136.5	-	CTG	28
chr1	161766331	161958654	ATF6	NM_007348.4	+	ACG	16
chr2	215312122	215349655	ATIC	NM_004044.7	+	CTG	16
chr1	160115817	160141322	ATP1A2	NM_000702.4	+	CTG	23
chr12	110281403	110350305	ATP2A2	NM_001681.4	+	GTG	21
chr12	110281445	110350305	ATP2A2	NM_001681.4	+	CTG	21
chr12	110281445	110346470	ATP2A2	NM_170665.4	+	CTG	20
chr1	235450206	235504432	B3GALNT2	NM_152490.5	-	CTG	12
chr10	119651415	119677282	BAG3	NM_004281.4	+	CTG	4
chr10	119651490	119677282	BAG3	NM_004281.4	+	ATT	4
chr2	214728676	214809668	BARD1	NM_000465.4	-	TTG	11
chr9	92715154	92764786	BICD2	NM_001003800.2	-	CTG	7
chr15	90717409	90815279	BLM	NM_000057.4	+	CTG	22
chr8	22165328	22211728	BMP1	NM_006129.5	+	ATC	20
chr8	22165328	22201203	BMP1	NM_001199.4	+	ATC	16
chr8	22165205	22211728	BMP1	NM_006129.5	+	CTG	20
chr8	22165205	22201203	BMP1	NM_001199.4	+	CTG	16
chr15	40161080	40220759	BUB1B	NM_001211.6	+	GTG	23
chr15	40161185	40220759	BUB1B	NM_001211.6	+	CTG	23
chr15	40161113	40220759	BUB1B	NM_001211.6	+	TTG	23
chr6	105101089	105137059	BVES	NM_001199563.1	-	CTG	8
chr12	4489807	4536206	C12orf4	NM_020374.4	-	CTG	13
chr12	123253666	123257031	C12orf65	NM_152269.5	+	ACG	2
chr8	60208785	60281255	CA8	NM_004056.6	-	ACG	8
chr8	60208785	60281351	CA8	NM_004056.6	-	ACG	8
chr8	60208785	60281375	CA8	NM_004056.6	-	CTG	8
chr8	60208785	60281315	CA8	NM_004056.6	-	CTG	8
chr8	60208785	60281264	CA8	NM_004056.6	-	CTG	8
chr8	60208785	60281300	CA8	NM_004056.6	-	CTG	8
chr2	27217492	27243518	CAD	NM_004341.5	+	GTG	44
chr13	110641537	110706105	CARS2	NM_024537.4	-	CTG	15
chr5	96662276	96771679	CAST	NM_001042440.5	+	GTG	29
chr5	96662345	96771679	CAST	NM_001042440.5	+	CTG	29
chr19	13906361	13930395	CC2D1A	NM_017721.5	+	GTG	29
chr19	13906277	13930395	CC2D1A	NM_017721.5	+	GTG	29
chr1	32200685	32205248	CCDC28B	NM_024296.5	+	ATC	6
chr19	46411194	46413014	CCDC8	NM_032040.5	-	ATC	1
chr19	46411194	46413020	CCDC8	NM_032040.5	-	CTG	1
chr1	167431681	167518558	CD247	NM_198053.3	-	ATA	8
chr1	207752126	207790304	CD46	NM_002389.4	+	CTG	13
chr1	207752171	207790304	CD46	NM_002389.4	+	CTG	13
chr17	40288056	40302001	CDC6	NM_001254.4	+	CTG	12
chr17	40287996	40302001	CDC6	NM_001254.4	+	CTG	12
chr11	2884004	2885681	CDKN1C	NM_000076.2	-	ACG	2
chr5	123346749	123423190	CEP120	NM_001375407.1	-	CTG	20
chr7	130398891	130441005	CEP41	NM_018718.3	-	GTG	11
chr21	32601863	32612444	CFAP298	NM_021254.4	-	CTG	7
chr12	6570676	6606406	CHD4	NM_001273.5	-	CTG	39
chrX	110676231	110792205	CHRDL1	NM_001143981.2	-	CTG	11
chr12	104457292	104757803	CHST11	NM_018413.6	+	CTG	3
chr12	104457076	104757803	CHST11	NM_018413.6	+	ATC	3
chr12	119688232	119877265	CIT	NM_001206999.2	-	CTG	48
chrX	49925251	50092219	CLCN5	NM_001127899.3	+	CTG	13
chr15	68208140	68229674	CLN6	NM_017882.3	-	CTG	7
chr19	6361542	6368710	CLPP	NM_006012.4	+	ATC	6
chr12	120438106	120440537	COX6A1	NM_004373.4	+	CTG	3
chr2	46617235	46624227	CRIPT	NM_014171.6	+	CTG	5
chr17	82244781	82273570	CSNK1D	NM_001893.6	-	CTG	9
chr4	1212240	1249081	CTBP1	NM_001328.3	-	ACG	9
chr1	70411323	70439127	CTH	NM_001902.6	+	CTG	12
chr1	70411365	70439127	CTH	NM_001902.6	+	CTG	12
chr1	40979795	41010245	CTPS1	NM_001905.4	+	CTG	18
chr4	186191743	186210641	CYP4V2	NM_207352.4	+	GTG	11
chr2	135907316	135985498	DARS	NM_001349.4	-	GTG	16
chr2	171434458	171481114	DCAF17	NM_025000.4	+	CTG	14
chr2	171434335	171481114	DCAF17	NM_025000.4	+	CTG	14
chr8	144316554	144326780	DGAT1	NM_012079.6	-	CTG	17
chr5	141516851	141618926	DIAPH1	NM_005219.5	-	GTG	28
chr13	59666584	60163820	DIAPH3	NM_001042517.2	-	TTG	28
chr2	232014880	232336630	DIS3L2	NM_152383.5	+	GTG	20
chrX	70455242	70502269	DLG3	NM_001166278.2	+	CTG	12
chr10	68415039	68471879	DNA2	NM_001080449.3	-	ATC	21
chr3	186570766	186585408	DNAJB11	NM_016306.6	+	CTG	10
chr13	95677208	95791030	DNAJC3	NM_006260.5	+	CTG	12
chr22	38779449	38782773	DNAL4	NM_005740.3	-	CTG	3
chr2	25234279	25314050	DNMT3A	NM_175629.2	-	ATT	22
chr20	32762484	32807903	DNMT3B	NM_006892.4	+	ACG	23
chr20	32762502	32807903	DNMT3B	NM_006892.4	+	CTG	23
chr20	32762547	32807903	DNMT3B	NM_006892.4	+	CTG	23
chr20	32762583	32807903	DNMT3B	NM_006892.4	+	ATC	23
chr18	30994470	31042681	DSC3	NM_024423.4	-	CTG	16
chr18	30994470	31042732	DSC3	NM_024423.4	-	CTG	16
chr12	89349254	89352147	DUSP6	NM_001946.4	-	ATT	3
chr12	89349254	89352282	DUSP6	NM_001946.4	-	CTG	3
chr12	89349254	89352303	DUSP6	NM_001946.4	-	CTG	3
chr12	89349254	89352333	DUSP6	NM_001946.4	-	ACG	3
chr14	101964668	102050563	DYNC1H1	NM_001376.5	+	CTG	78
chr3	138062816	138115546	DZIP1L	NM_173543.3	-	CTG	16
chrX	48523736	48528457	EBP	NM_006579.3	+	CTG	4
chr11	86244900	86278525	EED	NM_003797.5	+	ATA	12
chr11	86245050	86278525	EED	NM_003797.5	+	GTG	12
chr2	55867073	55923770	EFEMP1	NM_001039348.3	-	CTG	12
chr2	88557736	88627349	EIF2AK3	NM_004836.7	-	TTG	17
chr12	123621756	123633644	EIF2B1	NM_001414.4	-	CTG	9
chr1	28914623	29065179	EPB41	NM_001166006.1	+	CTG	15
chr20	36154827	36229340	EPB41L1	NM_012156.2	+	CTG	22
chr2	47369347	47386613	EPCAM	NM_002354.3	+	ACG	9
chr2	47369395	47386613	EPCAM	NM_002354.3	+	GTG	9
chr2	47369383	47386613	EPCAM	NM_002354.3	+	ACG	9
chr1	219968806	220046472	EPRS	NM_004446.3	-	TTG	32
chr1	219968806	220046436	EPRS	NM_004446.3	-	CTG	32
chr11	709366	726981	EPS8L2	NM_022772.4	+	CTG	20
chr9	95875844	96013203	ERCC6L2	NM_020207.7	+	TTG	19
chr19	42248465	42255065	ERF	NM_006494.4	-	ACG	4
chr8	27774576	27803438	ESCO2	NM_001017420.3	+	CTG	11
chr8	27774567	27803438	ESCO2	NM_001017420.3	+	CTG	11
chr7	148807646	148884201	EZH2	NM_004456.5	-	ACG	20
chr11	70203364	70206473	FADD	NM_003824.4	+	CTG	2
chr11	70203316	70206473	FADD	NM_003824.4	+	GTG	2
chr11	70203388	70206473	FADD	NM_003824.4	+	AGG	2
chr11	70203382	70206473	FADD	NM_003824.4	+	CTG	2
chr8	143725921	143733717	FAM83H	NM_198488.5	-	GTG	5
chr8	93700594	93728297	FAM92A	NM_145269.5	+	TTG	9
chr2	47808118	47905912	FBXO11	NM_001190274.2	-	CTG	23
chr6	109691382	109825265	FIG4	NM_014845.6	+	CTG	23
chr1	212858342	212895290	FLVCR1	NM_014053.4	+	GTG	10
chr2	215361555	215435850	FN1	NM_212482.4	-	GTG	46
chr2	215361555	215435871	FN1	NM_212482.4	-	TTG	46
chr2	215361555	215435889	FN1	NM_212482.4	-	AGG	46
chr2	215361555	215435985	FN1	NM_212482.4	-	CTG	46
chr19	48965403	48966735	FTL	NM_000146.4	+	ATT	4
chr19	48695987	48703988	FUT2	NM_000511.6	+	AGG	2
chr17	44557548	44559386	FZD2	NM_001466.4	+	CTG	1
chr17	44070897	44076043	G6PC3	NM_138387.4	+	CTG	6
chr5	161294081	161546694	GABRB2	NM_021911.3	-	TTG	10
chr1	2019367	2030282	GABRD	NM_000815.5	+	CTG	9
chr2	170818559	170859882	GAD1	NM_000817.3	+	CTG	16
chr1	23795949	23799414	GALE	NM_000403.4	-	TTG	11
chr1	23795949	23800734	GALE	NM_001008216.1	-	GTG	12
chr16	81315072	81377596	GAN	NM_022041.4	+	GTG	11
chr7	92447493	92456562	GATAD1	NM_021167.5	+	CTG	5
chr7	92447685	92456562	GATAD1	NM_021167.5	+	ATT	5
chr7	92447586	92456562	GATAD1	NM_021167.5	+	CTG	5
chr9	35737169	35748755	GBA2	NM_020944.3	-	CTG	17
chr2	69326189	69387185	GFPT1	NM_001244710.2	-	GTG	20
chr9	6533017	6645619	GLDC	NM_000170.3	-	CTG	25
chr9	6533017	6645631	GLDC	NM_000170.3	-	CTG	25
chr1	182384405	182391693	GLUL	NM_002065.7	-	CTG	8
chr19	3094457	3121179	GNA11	NM_002067.5	+	CTG	7
chr12	64716741	64759357	GNS	NM_002076.4	-	CTG	14
chr12	64716741	64759330	GNS	NM_002076.4	-	CTG	14
chr16	46884439	46928997	GPT2	NM_133443.4	+	GTG	12
chr8	101492728	101666703	GRHL2	NM_024915.4	+	CTG	16
chr8	30578921	30658043	GTF2E2	NM_002095.6	-	GTG	8
chr8	30578921	30657989	GTF2E2	NM_002095.6	-	CTG	8
chr3	148991590	149026933	GYG1	NM_004130.4	+	CTG	8
chr19	48969288	48993229	GYS1	NM_002103.5	-	TTG	16
chr19	48969288	48993148	GYS1	NM_002103.5	-	CTG	16
chr12	54280721	54284313	HNRNPA1	NM_031157.4	+	CTG	10
chrX	134460252	134500077	HPRT1	NM_000194.3	+	CTG	9
chr7	76302689	76304173	HSPB1	NM_001540.5	+	ACG	3
chr11	125887718	125900268	HYLS1	NM_001134793.2	+	CTG	3
chr11	119045593	119057078	HYOU1	NM_006389.5	-	GTG	26
chr11	119045593	119057066	HYOU1	NM_006389.5	-	GTG	26
chr6	137198031	137219381	IFNGR1	NM_000416.3	-	CTG	7
chr3	129440289	129520265	IFT122	NM_052985.4	+	CTG	31
chr22	36758311	36775827	IFT27	NM_006860.5	-	ATC	7
chr22	36758311	36775839	IFT27	NM_006860.5	-	CTG	7
chr22	36758311	36776034	IFT27	NM_006860.5	-	CTG	7
chr22	36758311	36776070	IFT27	NM_006860.5	-	ATC	7
chr3	108162477	108222343	IFT57	NM_018010.4	-	CTG	11
chr22	17085035	17109820	IL17RA	NM_014339.7	+	ACG	13
chr11	72224844	72238353	INPPL1	NM_001567.4	+	CTG	28
chr9	100099393	100300674	INVS	NM_014425.5	+	ACG	17
chr13	109756304	109786275	IRS2	NM_003749.3	-	ATC	2
chr16	54930977	54933873	IRX5	NM_005853.6	+	CTG	3
chr1	1013547	1014478	ISG15	NM_005101.4	+	GTG	2
chr5	52989379	53090599	ITGA2	NM_002203.4	+	GTG	30
chr21	44886368	44920895	ITGB2	NM_000211.5	-	GTG	16
chr21	44886368	44920880	ITGB2	NM_000211.5	-	CTG	16
chr21	44886368	44920910	ITGB2	NM_000211.5	-	CTG	16
chr17	75721575	75757555	ITGB4	NM_001005731.3	+	ACG	39
chr13	48233217	48261224	ITM2B	NM_021999.5	+	CTG	6
chr19	11166558	11194562	KANK2	NM_001136191.3	-	CTG	11
chr1	23019510	23083364	KDM1A	NM_001009999.3	+	GTG	21
chr1	23019543	23083364	KDM1A	NM_001009999.3	+	ACG	21
chr18	63331782	63367178	KDSR	NM_002035.4	-	CTG	10
chr2	27087191	27099750	KHK	NM_000221.3	+	CTG	8
chr2	27087083	27099750	KHK	NM_000221.3	+	CTG	8
chr5	62306347	62385569	KIF2A	NM_001098511.3	+	CTG	21
chr11	66257809	66266956	KLC2	NM_022822.3	+	GTG	16
chr15	40594338	40662188	KNL1	NM_170589.5	+	GTG	27
chr7	107923951	108002963	LAMB1	NM_002291.3	-	ACG	33
chr3	49121226	49132948	LAMB2	NM_002292.4	-	TTG	32
chr3	49121226	49133002	LAMB2	NM_002292.4	-	CTG	32
chrX	120439154	120469220	LAMP2	NM_013995.2	-	CTG	9
chrX	120431323	120469220	LAMP2	NM_002294.3	-	CTG	9
chr5	146114106	146182523	LARS	NM_020117.11	-	GTG	32
chr5	146114106	146182547	LARS	NM_020117.11	-	GTG	32
chr1	32274130	32285716	LCK	NM_001042771.3	+	CTG	13
chr11	18394613	18407281	LDHA	NM_005566.4	+	ACG	8
chr1	25543654	25566992	LDLRAP1	NM_015627.3	+	ACG	9
chr10	89214828	89251774	LIPA	NM_000235.4	-	CTG	10
chr10	89214828	89251780	LIPA	NM_000235.4	-	CTG	10
chr6	69676158	69796974	LMBRD1	NM_018368.4	-	GTG	16
chr1	156114751	156137764	LMNA	NM_005572.4	+	ATC	10
chr1	156114751	156139106	LMNA	NM_170707.4	+	ATC	12
chr1	156114790	156137764	LMNA	NM_005572.4	+	CTG	10
chr1	156114790	156139106	LMNA	NM_170707.4	+	CTG	12
chr1	156114910	156137764	LMNA	NM_005572.4	+	CTG	10
chr1	156114910	156139106	LMNA	NM_170707.4	+	CTG	12
chr5	122066743	122078000	LOX	NM_002317.7	-	CTG	7
chr3	188225489	188874479	LPP	NM_005578.5	+	CTG	10
chr11	65539080	65558190	LTBP3	NM_001130144.3	-	CTG	28
chr5	131170991	131199601	LYRM7	NM_181705.4	+	CTG	5
chr16	79594460	79599998	MAF	NM_005360.5	-	CTG	2
chr18	58671476	58747842	MALT1	NM_006785.4	+	ATT	17
chr2	173075983	173266750	MAP3K20	NM_016653.3	+	ACG	20
chr18	35041477	35140369	MAPRE2	NM_014268.4	+	ACG	7
chr3	183015438	183099464	MCCC1	NM_020166.5	-	ACG	19
chr3	183015438	183099491	MCCC1	NM_020166.5	-	ACG	19
chr22	35400193	35424255	MCM5	NM_006739.4	+	GTG	17
chr7	76048098	76066410	MDH2	NM_005918.4	+	TTG	9
chr6	131574293	131628118	MED23	NM_015979.4	-	ATA	31
chr6	131574293	131628154	MED23	NM_015979.4	-	ACG	31
chr19	49818321	49836944	MED25	NM_030973.4	+	GTG	18
chr2	111898649	112028864	MERTK	NM_006343.3	+	CTG	19
chr17	76727011	76733686	METTL23	NM_001080510.5	+	CTG	5
chr17	76726975	76733686	METTL23	NM_001080510.5	+	ACG	5
chr15	23565753	23567306	MKRN3	NM_005664.4	+	CTG	1
chr11	102790412	102798116	MMP1	NM_002421.4	-	CTG	10
chr6	166365429	166382930	MPC1	NM_016098.4	-	CTG	5
chr17	75261787	75265923	MRPS7	NM_015971.4	+	ATC	5
chr17	75261766	75265923	MRPS7	NM_015971.4	+	GTG	5
chr17	75261817	75265923	MRPS7	NM_015971.4	+	CTG	5
chr3	49887307	49903729	MST1R	NM_002447.4	-	CTG	20
chr3	49887307	49903756	MST1R	NM_002447.4	-	CTG	20
chr14	64388341	64458303	MTHFD1	NM_005956.4	+	GTG	27
chr14	64388392	64458303	MTHFD1	NM_005956.4	+	GTG	27
chr12	109573819	109596577	MVK	NM_000431.4	+	CTG	11
chr3	123614105	123831586	MYLK	NM_053025.4	-	CTG	32
chrX	153929987	153934931	NAA10	NM_003491.4	-	CTG	8
chr16	15664749	15724251	NDE1	NM_001143979.2	+	AGG	8
chr15	23686252	23687256	NDN	NM_002487.3	-	CTG	1
chr5	140645587	140647613	NDUFA2	NM_002488.5	-	CTG	3
chr18	9102732	9134279	NDUFV2	NM_021074.5	+	GTG	8
chr18	58044577	58396269	NEDD4L	NM_015277.6	+	CTG	30
chr8	24952810	24956575	NEFL	NM_006158.5	-	CTG	4
chr14	75084564	75126984	NEK9	NM_033116.6	-	ACG	22
chr18	23532202	23586358	NPC1	NM_000271.5	-	TTG	25
chr18	23532202	23586430	NPC1	NM_000271.5	-	CTG	25
chr18	23532202	23586379	NPC1	NM_000271.5	-	ACG	25
chrX	152831086	152869116	NSDHL	NM_015922.3	+	CTG	8
chrX	152846292	152869116	NSDHL	NM_015922.3	+	TTG	7
chr8	125091901	125366885	NSMCE2	NM_173685.4	+	GTG	8
chr8	125102119	125366885	NSMCE2	NM_173685.4	+	TTG	7
chr5	6599926	6633024	NSUN2	NM_017755.6	-	GTG	19
chr5	37291900	37371022	NUP155	NM_153485.3	-	TTG	35
chr17	75205747	75235679	NUP85	NM_024844.5	+	CTG	19
chr17	75205720	75235679	NUP85	NM_024844.5	+	ATT	19
chr16	56730196	56844609	NUP93	NM_014669.5	+	ACG	22
chr10	124397942	124418909	OAT	NM_000274.4	-	ACG	10
chr2	219550835	219571412	OBSL1	NM_015311.3	-	CTG	21
chrX	129540395	129590270	OCRL	NM_000276.4	+	ATC	24
chr7	44606633	44707999	OGDH	NM_002541.4	+	GTG	23
chr7	44606639	44707999	OGDH	NM_002541.4	+	CTG	23
chr7	44624323	44707999	OGDH	NM_002541.4	+	GTG	22
chrX	71533198	71573794	OGT	NM_181672.3	+	ACG	22
chr2	147935510	148020674	ORC4	NM_002552.5	-	GTG	14
chr14	56801735	56805537	OTX2	NM_172337.3	-	CTG	3
chr16	4340319	4351261	PAM16	NM_016069.11	-	TTG	5
chr10	87659928	87745970	PAPSS2	NM_001015880.2	+	CTG	13
chr16	14436717	14630176	PARN	NM_002582.4	-	CTG	24
chr16	14436717	14630194	PARN	NM_002582.4	-	ATT	24
chr21	46324175	46445327	PCNT	NM_006031.6	+	CTG	47
chr2	231732952	231781168	PDE6D	NM_002601.4	-	CTG	5
chr8	93917055	93923673	PDP1	NM_018444.4	+	ATC	2
chr19	7629807	7631556	PET100	NM_001171155.2	+	CTG	4
chr12	48119367	48145708	PFKM	NM_000289.6	+	CTG	23
chr2	196841234	196926682	PGAP1	NM_024989.4	-	TTG	27
chr2	196841234	196926706	PGAP1	NM_024989.4	-	GTG	27
chr11	3808569	3825458	PGAP2	NM_001256240.2	+	CTG	6
chrX	78104299	78125830	PGK1	NM_000291.4	+	TTG	11
chr1	119712002	119744040	PHGDH	NM_006623.4	+	ATT	12
chr16	88715605	88785126	PIEZO1	NM_001142864.4	-	ACG	51
chr22	38112161	38181693	PLA2G6	NM_003560.4	-	TTG	17
chr9	26905511	26947093	PLAA	NM_001031689.3	-	CTG	14
chr1	11934735	11974808	PLOD1	NM_000302.4	+	CTG	19
chr16	8797850	8847825	PMM2	NM_000303.3	+	GTG	8
chr19	49861248	49867491	PNKP	NM_007254.4	-	GTG	17
chr19	49861248	49867497	PNKP	NM_007254.4	-	GTG	17
chr14	20469468	20476601	PNP	NM_000270.4	+	ATC	6
chr11	819677	824862	PNPLA2	NM_020376.4	+	CTG	9
chr11	819623	824862	PNPLA2	NM_020376.4	+	CTG	9
chr17	47941610	47946782	PNPO	NM_018129.4	+	ATT	7
chr3	52075887	52154411	POC1A	NM_015426.5	-	ACG	11
chr1	151404802	151459198	POGZ	NM_015100.4	-	ACG	19
chr8	43093533	43122877	POMK	NM_032237.5	+	GTG	5
chr9	131503014	131523106	POMT1	NM_007171.4	+	ACG	20
chr9	131503050	131523106	POMT1	NM_007171.4	+	CTG	20
chr14	77277376	77320747	POMT2	NM_013382.7	-	TTG	21
chr2	28752098	28799303	PPP1CB	NM_206876.2	+	CTG	8
chr2	28752086	28799303	PPP1CB	NM_206876.2	+	TTG	8
chr17	68512498	68530449	PRKAR1A	NM_002734.5	+	ACG	11
chr2	178432097	178451081	PRKRA	NM_003690.5	-	ACG	8
chr16	68315914	68357224	PRMT7	NM_019023.5	+	TTG	17
chr16	68315932	68357224	PRMT7	NM_019023.5	+	CTG	17
chr3	93874245	93973854	PROS1	NM_000313.4	-	ACG	15
chr3	93874245	93973872	PROS1	NM_000313.4	-	CTG	15
chr9	78297151	78329086	PSAT1	NM_058179.4	+	ACG	9
chr19	35745862	35746847	PSENEN	NM_172341.4	+	CTG	3
chr19	35745889	35746847	PSENEN	NM_172341.4	+	TTG	3
chr15	76995481	77037176	PSTPIP1	NM_003978.5	+	CTG	15
chr15	76995532	77037176	PSTPIP1	NM_003978.5	+	CTG	15
chr8	96261954	96333566	PTDSS1	NM_014754.3	+	ATT	13
chr20	50510480	50582715	PTPN1	NM_002827.4	+	ACG	10
chr7	105457790	105522178	PUS7	NM_019042.5	-	CTG	16
chr7	105457790	105522121	PUS7	NM_019042.5	-	TTG	16
chr7	105457790	105522139	PUS7	NM_019042.5	-	GTG	16
chr7	105457790	105522211	PUS7	NM_019042.5	-	CTG	16
chr7	6374535	6402446	RAC1	NM_018890.4	+	CTG	7
chr15	40695294	40731178	RAD51	NM_001164269.2	+	CTG	10
chr15	40695315	40731178	RAD51	NM_001164269.2	+	GTG	10
chr11	36592585	36598137	RAG2	NM_000536.4	-	ATT	2
chr2	108719508	108783901	RANBP2	NM_006267.5	+	CTG	29
chr11	64727302	64742896	RASGRP2	NM_001098671.2	-	CTG	15
chrX	47145293	47186599	RBM10	NM_005676.5	+	CTG	24
chr8	144511431	144517826	RECQL4	NM_004260.4	-	CTG	21
chr19	1491213	1497211	REEP6	NM_001329556.3	+	GTG	6
chr5	16474741	16616989	RETREG1	NM_001034850.3	-	CTG	9
chr17	76471633	76487813	RHBDF2	NM_024599.5	-	TTG	18
chr6	166929588	166956212	RNASET2	NM_003730.6	-	CTG	9
chrX	38285540	38327403	RPGR	NM_001034853.2	-	CTG	15
chr17	8377564	8383175	RPL26	NM_000987.5	-	ATC	4
chr1	153990773	153992093	RPS27	NM_001030.6	+	GTG	4
chr6	158977538	159000168	RSPH3	NM_031924.8	-	CTG	8
chr1	100085328	100132856	SASS6	NM_194292.3	-	CTG	17
chr22	50523611	50525524	SCO2	NM_005138.3	-	AGG	2
chr1	52927325	53050704	SCP2	NM_002979.5	+	CTG	16
chr6	158111366	158168159	SERAC1	NM_032861.4	-	CTG	17
chr7	101127207	101137442	SERPINE1	NM_000602.5	+	ACG	9
chr11	75566323	75572083	SERPINH1	NM_001235.5	+	GTG	4
chrX	124346592	124371391	SH2D1A	NM_002351.5	+	ATC	4
chr14	60509315	60511252	SIX6	NM_007374.3	+	CTG	2
chr15	34233881	34318729	SLC12A6	NM_005135.2	-	CTG	25
chr6	73595077	73653916	SLC17A5	NM_012434.5	-	GTG	11
chr1	169465849	169485880	SLC19A2	NM_006996.3	-	CTG	6
chr9	4490482	4585558	SLC1A1	NM_004170.6	+	CTG	12
chr5	132369859	132394272	SLC22A5	NM_003060.4	+	TTG	10
chr22	19176130	19178724	SLC25A1	NM_005984.5	-	CTG	9
chr3	48857710	48898836	SLC25A20	NM_000387.6	-	ACG	9
chr1	108136653	108200183	SLC25A24	NM_013386.5	-	ATC	10
chr1	108136653	108200264	SLC25A24	NM_013386.5	-	ACG	10
chr8	103400411	103415006	SLC25A32	NM_030780.5	-	GTG	7
chr5	149960765	149981813	SLC26A2	NM_000112.4	+	CTG	3
chr1	99970025	100022476	SLC35A3	NM_012243.3	+	GTG	8
chr8	22367334	22419698	SLC39A14	NM_015359.6	+	CTG	9
chr8	22367370	22419698	SLC39A14	NM_015359.6	+	GTG	9
chr8	22367376	22419698	SLC39A14	NM_015359.6	+	CTG	9
chr2	189561878	189580499	SLC40A1	NM_014585.6	-	ATA	8
chr4	71187370	71567893	SLC4A4	NM_001134742.2	+	CTG	25
chr13	36848676	36879824	SMAD9	NM_001127217.3	-	TTG	6
chr19	10984131	11061816	SMARCA4	NM_001128849.3	+	CTG	35
chr1	3775311	3775921	SMIM1	NM_001163724.3	+	CTG	2
chr20	2461756	2470714	SNRPB	NM_198216.2	-	ATC	7
chr3	181712217	181713314	SOX2	NM_003106.4	+	CTG	1
chr3	181712169	181713314	SOX2	NM_003106.4	+	CTG	1
chr3	181712103	181713314	SOX2	NM_003106.4	+	ATA	1
chr3	181712118	181713314	SOX2	NM_003106.4	+	ATC	1
chr2	230169124	230219938	SP110	NM_004509.5	-	ATC	18
chr19	38264887	38292006	SPINT2	NM_021102.4	+	CTG	7
chr1	231338375	231353361	SPRTN	NM_032018.7	+	CTG	5
chr11	66685871	66721375	SPTBN2	NM_006946.4	-	CTG	37
chr16	30699936	30739733	SRCAP	NM_006662.3	+	GTG	33
chr9	127612368	127690857	STXBP1	NM_001032221.6	+	ACG	19
chr9	127612368	127684477	STXBP1	NM_003165.6	+	ACG	19
chr10	102504048	102630155	SUFU	NM_016169.4	+	ATC	12
chr10	102504084	102630155	SUFU	NM_016169.4	+	CTG	12
chr21	32630995	32727862	SYNJ1	NM_001160306.2	-	CTG	28
chr1	43389924	43450480	SZT2	NM_015284.4	+	GTG	71
chr1	58576185	58577210	TACSTD2	NM_002353.3	-	ACG	1
chr1	109064523	109075992	TAF13	NM_005645.4	-	CTG	4
chr8	119731924	119832669	TAF2	NM_003184.4	-	GTG	26
chr1	235367461	235448762	TBCE	NM_003193.5	+	CTG	17
chr12	64452129	64501381	TBK1	NM_013254.4	+	CTG	21
chr17	61399901	61408506	TBX2	NM_005994.4	+	ATC	7
chr17	61400027	61408506	TBX2	NM_005994.4	+	GTG	7
chr10	112950427	113165972	TCF7L2	NM_030756.5	+	CTG	14
chr3	196291327	196318176	TCTEX1D2	NM_152773.5	-	ACG	5
chr3	196291327	196318194	TCTEX1D2	NM_152773.5	-	AGG	5
chr9	97412194	97495883	TDRD7	NM_014290.3	+	CTG	17
chr6	81749695	81752162	TENT5A	NM_017633.3	-	GTG	2
chr19	41331052	41353740	TGFB1	NM_000660.7	-	CTG	7
chr19	41331052	41353086	TGFB1	NM_000660.7	-	CTG	7
chr19	41331052	41353572	TGFB1	NM_000660.7	-	CTG	7
chr18	3450361	3457940	TGIF1	NM_173208.3	+	ACG	3
chr16	3024306	3027657	THOC6	NM_024339.5	+	CTG	13
chr2	70212719	70248541	TIA1	NM_022173.4	-	CTG	13
chr22	32801963	32859377	TIMP3	NM_000362.5	+	AGG	5
chr9	69151670	69254374	TJP2	NM_001170414.2	+	CTG	21
chr9	69151652	69254374	TJP2	NM_001170414.2	+	GTG	21
chr3	53225756	53255987	TKT	NM_001135055.3	-	ATC	14
chr19	2977584	2995004	TLE6	NM_001143986.2	+	TTG	17
chr17	8174203	8176337	TMEM107	NM_032354.5	-	CTG	5
chr2	96253808	96265495	TMEM127	NM_017849.4	-	CTG	3
chr11	61364313	61368709	TMEM138	NM_016464.5	+	GTG	4
chr14	56579879	56647497	TMEM260	NM_017799.4	+	CTG	16
chr14	56579846	56647497	TMEM260	NM_017799.4	+	CTG	16
chr8	73976222	73981621	TMEM70	NM_017866.6	+	GTG	3
chr9	115021157	115091075	TNC	NM_002160.4	-	GTG	27
chr19	55151834	55157610	TNNI3	NM_000363.5	-	ATT	8
chr19	55151834	55157601	TNNI3	NM_000363.5	-	CTG	8
chr17	18274802	18314874	TOP3A	NM_004618.5	-	CTG	19
chr17	18274802	18314925	TOP3A	NM_004618.5	-	CTG	19
chr17	7669609	7687450	TP53	NM_000546.6	-	CTG	11
chr17	7669609	7687393	TP53	NM_000546.6	-	ACG	11
chr1	154157718	154183173	TPM3	NM_001278189.2	-	ACG	9
chr2	3379824	3479461	TRAPPC12	NM_016030.6	+	TTG	12
chr2	3379830	3479461	TRAPPC12	NM_016030.6	+	ACG	12
chr5	892927	917103	TRIP13	NM_004237.4	+	GTG	13
chr19	13104935	13116668	TRMT1	NM_001136035.4	-	GTG	17
chr3	101561989	101565993	TRMT10C	NM_017819.4	+	ATC	2
chr22	46335741	46357006	TRMU	NM_018006.5	+	CTG	11
chr8	15540383	15757809	TUSC3	NM_006765.4	+	CTG	10
chr7	19116713	19117384	TWIST1	NM_000474.4	-	CTG	1
chr18	79973685	79988458	TXNL4A	NM_006701.5	-	CTG	3
chr22	50525770	50529950	TYMP	NM_001953.5	-	CTG	10
chrX	47193914	47214929	UBA1	NM_003334.4	+	ATT	26
chr3	132660478	132676526	UBA5	NM_024818.6	+	GTG	12
chrX	119574601	119583255	UBE2A	NM_003336.4	+	CTG	6
chr17	35147884	35186559	UNC45B	NM_001267052.1	+	ATC	20
chr10	125788868	125823104	UROS	NM_000375.3	-	CTG	10
chr10	125788868	125823047	UROS	NM_000375.3	-	CTG	10
chr1	160415706	160425378	VANGL2	NM_020335.3	+	AGG	7
chr12	47844746	47882727	VDR	NM_001017535.2	-	CTG	9
chrX	151397249	151405058	VMA21	NM_001017980.4	+	CTG	3
chr1	224389835	224434405	WDR26	NM_025160.7	-	ACG	14
chr2	19913558	19990084	WDR35	NM_001006657.2	-	ATT	28
chr7	158856664	158945779	WDR60	NM_018051.5	+	GTG	25
chr4	6269957	6302468	WFS1	NM_006005.3	+	CTG	8
chr3	14145941	14178592	XPC	NM_004628.5	-	GTG	16
chr2	97713929	97739498	ZAP70	NM_001079.4	+	TTG	13
chrX	64917783	64976398	ZC4H2	NM_018684.4	-	GTG	5
chrX	64917783	64976425	ZC4H2	NM_018684.4	-	CTG	5
chr10	97737206	97759300	ZFYVE27	NM_001002261.4	+	CTG	13
chr10	97737263	97759300	ZFYVE27	NM_001002261.4	+	GTG	13
chr13	99981939	99985682	ZIC2	NM_007129.5	+	GTG	3
chr1	151282344	151291209	ZNF687	NM_020832.3	+	CTG	9

## Sheet: CDS_truncations
chrom	start	end	gene	transript	strand	Start_codon	Exon number
chr12	9067823	9115843	A2M	NM_000014.6	-	AAG	36
chr11	65182714	65211286	CAPN1	NM_005186.3	+	ATC	21
chr11	46278124	46320746	CREB3L1	NM_052854.4	+	TTG	12
chr11	644550	695011	DEAF1	NM_021008.4	-	CTG	12
chr19	55159062	55166567	DNAAF3	NM_001256714.1	-	CTG	12
chrX	24054990	24076785	EIF2S3	NM_001415.4	+	GTG	12
chr19	51345211	51354302	ETFB	NM_001985.3	-	GTG	5
chr7	92447742	92456562	GATAD1	NM_021167.5	+	CTG	5
chr2	15167048	15561277	NBAS	NM_015909.4	-	TTG	52
chr2	206124185	206153672	NDUFS1	NM_005006.7	-	AGG	18
chr5	1801448	1815916	NDUFS6	NM_004553.6	+	CTG	4
chr20	3889431	3923294	PANK2	NM_153638.4	+	CTG	7
chr9	78297223	78329086	PSAT1	NM_058179.4	+	AGG	9
chr11	110231869	110272586	RDX	NM_002906.4	-	CTG	12
chr5	147881469	147882050	SCGB3A2	NM_054023.5	+	GTG	2
chr6	85505967	85593661	SNX14	NM_153816.6	-	GTG	29
chr2	32064018	32154496	SPAST	NM_014946.4	+	CTG	17
chr2	32064042	32154496	SPAST	NM_014946.4	+	CTG	17
chr3	100713698	100748531	TFG	NM_006070.6	+	TTG	7
chr12	6867630	6870383	TPI1	NM_000365.6	+	CTG	7
chr9	128633744	128656666	WDR34	NM_052844.3	-	CTG	9
