# Supplementary material for: Annotation of uORFs in the OMIM genes allows to reveal pathogenic variants in 5′UTRs
Source: Nucleic Acids Res. 2023 Jan 18;51(3):1229–44. doi: 10.1093/nar/gkac1247 (PMC9943669; doi:10.1093/nar/gkac1247)
Supplement: gkac1247_Supplemental_Files [file gkac1247_supplemental_files.zip › Supplemental data S3. High confidence uORFs.xlsx]

## Sheet: high-confidence ATG uORFs
chrom	start	end	transcript	strand	start_codon_type	number_of_сovered_exons	type
chr1	1349128	1349286	NM_004421.3	-	ATG	1	non-overlapping
chr1	1839196	1839228	NM_002074.5	-	ATG	1	non-overlapping
chr1	1891047	1891064	NM_002074.5	-	ATG	1	non-overlapping
chr1	3069195	3069290	NM_022114.4	+	ATG	1	overlapping
chr1	3856992	3857192	NM_014704.4	-	ATG	1	non-overlapping
chr1	6424902	6424925	NM_031475.3	+	ATG	1	non-overlapping
chr1	8817388	8817411	NM_012102.4	-	ATG	1	non-overlapping
chr1	9691490	9710446	NM_005026.5	+	ATG	2	non-overlapping
chr1	11273233	11273253	NM_013319.3	+	ATG	1	non-overlapping
chr1	11980456	11980482	NM_014874.4	+	ATG	1	non-overlapping
chr1	11982069	11982092	NM_014874.4	+	ATG	1	non-overlapping
chr1	12234205	12234228	NM_015378.4	+	ATG	1	non-overlapping
chr1	17005068	17011757	NM_022089.4	-	ATG	4	overlapping
chr1	17054034	17054087	NM_003000.3	-	ATG	1	non-overlapping
chr1	18902677	18902712	NM_003748.4	-	ATG	1	non-overlapping
chr1	26696118	26696231	NM_006015.6	+	ATG	1	non-overlapping
chr1	26952289	26952387	NM_152365.3	-	ATG	1	overlapping
chr1	26952384	26952392	NM_152365.3	-	ATG	1	non-overlapping
chr1	27154438	27154452	NM_003047.5	-	ATG	1	non-overlapping
chr1	27154456	27154473	NM_003047.5	-	ATG	1	non-overlapping
chr1	27552106	27553263	NM_001029882.3	-	ATG	3	overlapping
chr1	27558498	27558512	NM_001029882.3	-	ATG	1	non-overlapping
chr1	27558734	27558763	NM_001029882.3	-	ATG	1	non-overlapping
chr1	27558734	27558883	NM_001029882.3	-	ATG	1	non-overlapping
chr1	27558868	27603548	NM_001029882.3	-	ATG	2	non-overlapping
chr1	31065692	31065706	NM_001020658.2	-	ATG	1	non-overlapping
chr1	32251342	32274411	NM_001330468.1	+	ATG	2	overlapping
chr1	32817300	32817353	NM_003680.3	-	ATG	1	non-overlapping
chr1	34781522	34781626	NM_024009.3	+	ATG	1	non-overlapping
chr1	40258140	40258211	NM_005857.5	+	ATG	1	non-overlapping
chr1	40784016	40784027	NM_004700.4	+	ATG	1	non-overlapping
chr1	40979737	40979817	NM_001905.4	+	ATG	1	non-overlapping
chr1	43531063	43538253	NM_002840.5	+	ATG	2	non-overlapping
chr1	43707550	43736241	NM_006279.5	+	ATG	2	non-overlapping
chr1	45012158	45012229	NM_000374.5	+	ATG	1	non-overlapping
chr1	46197836	46197859	NM_017739.4	-	ATG	1	non-overlapping
chr1	46198378	46198419	NM_017739.4	-	ATG	1	non-overlapping
chr1	46248371	46248382	NM_003579.4	+	ATG	1	non-overlapping
chr1	61082502	61082537	NM_005595.5	+	ATG	1	non-overlapping
chr1	61082579	61082593	NM_005595.5	+	ATG	1	non-overlapping
chr1	61082630	61082635	NM_005595.5	+	ATG	1	non-overlapping
chr1	75724532	75724627	NM_000016.6	+	ATG	1	non-overlapping
chr1	75724733	75724747	NM_000016.6	+	ATG	1	non-overlapping
chr1	77888547	77916099	NM_144573.4	+	ATG	2	non-overlapping
chr1	77888578	77888661	NM_144573.4	+	ATG	1	non-overlapping
chr1	108885277	108885297	NM_013296.5	+	ATG	1	non-overlapping
chr1	108885309	108885374	NM_013296.5	+	ATG	1	non-overlapping
chr1	108885436	108885486	NM_013296.5	+	ATG	1	non-overlapping
chr1	108885515	108885538	NM_013296.5	+	ATG	1	overlapping
chr1	109619935	109619952	NM_001368809.2	+	ATG	1	non-overlapping
chr1	110166851	110166865	NM_001010898.4	+	ATG	1	non-overlapping
chr1	111137546	111137566	NM_001349881.1	-	ATG	1	non-overlapping
chr1	113073270	113073425	NM_014813.3	+	ATG	1	overlapping
chr1	113073280	113073339	NM_014813.3	+	ATG	1	non-overlapping
chr1	114716157	114716735	NM_002524.5	-	ATG	2	overlapping
chr1	114716157	114716849	NM_002524.5	-	ATG	2	overlapping
chr1	115293670	115293714	NM_002506.3	-	ATG	1	non-overlapping
chr1	116666532	116666588	NM_001542.4	-	ATG	1	non-overlapping
chr1	116666736	116666852	NM_001542.4	-	ATG	1	non-overlapping
chr1	116667660	116667668	NM_001542.4	-	ATG	1	non-overlapping
chr1	117920402	117929466	NM_017686.4	-	ATG	2	non-overlapping
chr1	117929488	117929520	NM_017686.4	-	ATG	1	non-overlapping
chr1	119711902	119711946	NM_006623.4	+	ATG	1	non-overlapping
chr1	120029963	120069461	NM_024408.4	-	ATG	2	overlapping
chr1	150552225	150552236	NM_019032.6	+	ATG	1	non-overlapping
chr1	151346508	151346564	NM_000449.4	-	ATG	1	non-overlapping
chr1	154272680	154272727	NM_006118.4	+	ATG	1	overlapping
chr1	154602580	154608022	NM_001111.5	-	ATG	2	overlapping
chr1	154936851	154936859	NM_006556.4	-	ATG	1	non-overlapping
chr1	154983876	154983896	NM_001184891.1	+	ATG	1	non-overlapping
chr1	155240699	155241126	NM_001005741.3	-	ATG	2	overlapping
chr1	155308976	155309074	NM_001135821.1	+	ATG	1	non-overlapping
chr1	155521559	155521612	NM_018489.3	-	ATG	1	non-overlapping
chr1	155680436	155680444	NM_139119.2	-	ATG	1	non-overlapping
chr1	156601411	156601467	NM_182679.3	-	ATG	1	non-overlapping
chr1	160031793	160031834	NM_145167.3	-	ATG	1	non-overlapping
chr1	160031793	160031888	NM_145167.3	-	ATG	1	non-overlapping
chr1	160400624	160400635	NM_020335.3	+	ATG	1	non-overlapping
chr1	161153780	161153809	NM_016406.4	+	ATG	1	non-overlapping
chr1	161153834	161153857	NM_016406.4	+	ATG	1	non-overlapping
chr1	161153931	161153945	NM_016406.4	+	ATG	1	non-overlapping
chr1	161176440	161176505	NM_001199873.1	-	ATG	1	non-overlapping
chr1	161176505	161176549	NM_001199873.1	-	ATG	1	non-overlapping
chr1	161177444	161177485	NM_001199873.1	-	ATG	1	non-overlapping
chr1	162632494	162632589	NM_006182.4	+	ATG	1	non-overlapping
chr1	171781674	171781691	NM_015935.5	+	ATG	1	non-overlapping
chr1	171781779	171781799	NM_015935.5	+	ATG	1	non-overlapping
chr1	171781837	171781932	NM_015935.5	+	ATG	1	non-overlapping
chr1	171781912	171781932	NM_015935.5	+	ATG	1	non-overlapping
chr1	172442691	172442729	NM_002642.4	-	ATG	1	non-overlapping
chr1	173824983	173824991	NM_018122.5	+	ATG	1	non-overlapping
chr1	173825083	173825142	NM_018122.5	+	ATG	1	non-overlapping
chr1	179882316	179882393	NM_001267578.2	+	ATG	1	non-overlapping
chr1	180230294	180230533	NM_033343.4	+	ATG	1	overlapping
chr1	180632022	180632060	NM_004736.4	+	ATG	1	non-overlapping
chr1	180632040	180632060	NM_004736.4	+	ATG	1	non-overlapping
chr1	180632120	180632269	NM_004736.4	+	ATG	1	overlapping
chr1	182388706	182391207	NM_001033056.4	-	ATG	2	overlapping
chr1	182391177	182391320	NM_001033056.4	-	ATG	1	non-overlapping
chr1	196652094	196652105	NM_000186.4	+	ATG	1	non-overlapping
chr1	200618807	200618818	NM_014875.3	-	ATG	1	non-overlapping
chr1	204411487	204411642	NM_032833.5	-	ATG	1	non-overlapping
chr1	204411664	204411690	NM_032833.5	-	ATG	1	non-overlapping
chr1	207752091	207752192	NM_002389.4	+	ATG	1	non-overlapping
chr1	214464863	214464931	NM_005401.5	-	ATG	1	non-overlapping
chr1	214551187	214551192	NM_005401.5	-	ATG	1	non-overlapping
chr1	214613725	214613736	NM_016343.4	+	ATG	1	non-overlapping
chr1	220046414	220046560	NM_004446.3	-	ATG	1	non-overlapping
chr1	226871353	226871379	NM_000447.3	+	ATG	1	non-overlapping
chr1	231241226	231241339	NM_014236.4	+	ATG	1	non-overlapping
chr1	231338155	231338208	NM_032018.7	+	ATG	1	non-overlapping
chr1	231421993	231422004	NM_022051.3	-	ATG	1	non-overlapping
chr1	231422100	231422111	NM_022051.3	-	ATG	1	non-overlapping
chr1	231422220	231422267	NM_022051.3	-	ATG	1	non-overlapping
chr1	231422597	231422659	NM_022051.3	-	ATG	1	non-overlapping
chr1	231422708	231422740	NM_022051.3	-	ATG	1	non-overlapping
chr1	234373691	234373804	NM_001012985.2	+	ATG	1	overlapping
chr1	235830401	235833628	NM_000081.4	-	ATG	2	overlapping
chr1	235833585	235833602	NM_000081.4	-	ATG	1	non-overlapping
chr1	235833610	235833618	NM_000081.4	-	ATG	1	non-overlapping
chr1	236795321	236803436	NM_000254.3	+	ATG	2	overlapping
chr1	236795344	236795436	NM_000254.3	+	ATG	1	non-overlapping
chr1	240091946	240092071	NM_020066.5	+	ATG	1	non-overlapping
chr1	244835528	244835566	NM_198076.6	+	ATG	1	non-overlapping
chr10	135557	180005	NM_001202464.3	+	ATG	2	non-overlapping
chr10	8054731	8054745	NM_001002295.2	+	ATG	1	non-overlapping
chr10	12069009	12081475	NM_018706.7	+	ATG	2	overlapping
chr10	13100257	13100274	NM_021980.4	+	ATG	1	non-overlapping
chr10	21534350	21534379	NM_004641.4	+	ATG	1	non-overlapping
chr10	21534470	21534502	NM_004641.4	+	ATG	1	non-overlapping
chr10	27100345	27100359	NM_014915.3	-	ATG	1	non-overlapping
chr10	27100374	27100397	NM_014915.3	-	ATG	1	non-overlapping
chr10	28532787	28532897	NM_100264.2	+	ATG	1	non-overlapping
chr10	28533407	28533433	NM_016628.5	+	ATG	1	non-overlapping
chr10	58385433	58386303	NM_003201.3	+	ATG	2	overlapping
chr10	67838099	67838110	NM_021800.3	-	ATG	1	non-overlapping
chr10	67838099	67838119	NM_021800.3	-	ATG	1	non-overlapping
chr10	71964630	72005757	NM_004273.5	+	ATG	2	non-overlapping
chr10	72626042	72626068	NM_006077.4	-	ATG	1	non-overlapping
chr10	74151203	74151292	NM_006721.4	+	ATG	1	overlapping
chr10	74842621	74842662	NM_012330.4	+	ATG	1	non-overlapping
chr10	74842710	74842766	NM_012330.4	+	ATG	1	non-overlapping
chr10	74842725	74842766	NM_012330.4	+	ATG	1	non-overlapping
chr10	77637645	77637725	NM_002247.4	-	ATG	1	non-overlapping
chr10	78029503	78029520	NM_007055.4	-	ATG	1	non-overlapping
chr10	78033839	78033886	NM_033022.4	+	ATG	1	non-overlapping
chr10	87818104	87818139	NM_032810.4	-	ATG	1	non-overlapping
chr10	87863651	87863665	NM_000314.8	+	ATG	1	non-overlapping
chr10	87863709	87863846	NM_000314.8	+	ATG	1	non-overlapping
chr10	98443215	98445396	NM_000195.5	-	ATG	2	overlapping
chr10	99782708	99782746	NM_000392.5	+	ATG	1	non-overlapping
chr10	99782740	99782808	NM_000392.5	+	ATG	1	non-overlapping
chr10	100185965	100185976	NM_006459.4	-	ATG	1	non-overlapping
chr10	100987567	100987617	NM_021830.5	+	ATG	1	non-overlapping
chr10	100987824	100987892	NM_021830.5	+	ATG	1	non-overlapping
chr10	103181289	103181294	NM_012229.5	-	ATG	1	non-overlapping
chr10	103917594	103917641	NM_024928.5	-	ATG	1	non-overlapping
chr10	103917594	103917656	NM_024928.5	-	ATG	1	non-overlapping
chr10	110919117	110919128	NM_001195306.2	-	ATG	1	non-overlapping
chr10	110919190	110919234	NM_001195306.2	-	ATG	1	non-overlapping
chr10	110919634	110964133	NM_007373.4	+	ATG	2	non-overlapping
chr10	110964172	110964195	NM_007373.4	+	ATG	1	non-overlapping
chr10	110964186	110964269	NM_007373.4	+	ATG	1	non-overlapping
chr10	110964221	110964241	NM_007373.4	+	ATG	1	non-overlapping
chr10	113854716	113854724	NM_198514.4	+	ATG	1	non-overlapping
chr10	113854776	113854805	NM_198514.4	+	ATG	1	non-overlapping
chr11	534309	535504	NM_176795.5	-	ATG	2	overlapping
chr11	615553	615591	NM_004031.4	-	ATG	1	non-overlapping
chr11	796093	796137	NM_024698.6	-	ATG	1	non-overlapping
chr11	3856249	3856266	NM_001277961.3	+	ATG	1	non-overlapping
chr11	6655616	6655663	NM_003737.4	-	ATG	1	non-overlapping
chr11	9265173	9265274	NM_015213.4	-	ATG	1	non-overlapping
chr11	10294146	10294196	NM_030962.3	-	ATG	1	non-overlapping
chr11	12674612	12674620	NM_021961.6	+	ATG	1	non-overlapping
chr11	18317904	18322064	NM_181507.2	-	ATG	2	non-overlapping
chr11	44095657	44095806	NM_207122.2	+	ATG	1	non-overlapping
chr11	44095803	44095814	NM_207122.2	+	ATG	1	non-overlapping
chr11	45804476	45804685	NM_018389.5	+	ATG	1	non-overlapping
chr11	45805362	45805604	NM_018389.5	+	ATG	1	non-overlapping
chr11	45805655	45805735	NM_018389.5	+	ATG	1	non-overlapping
chr11	45805664	45805735	NM_018389.5	+	ATG	1	non-overlapping
chr11	45917974	45917982	NM_004813.4	-	ATG	1	non-overlapping
chr11	46277818	46277868	NM_052854.4	+	ATG	1	non-overlapping
chr11	46700929	46700982	NM_024741.3	+	ATG	1	non-overlapping
chr11	47214994	47215017	NM_000107.3	+	ATG	1	non-overlapping
chr11	47215092	47215106	NM_000107.3	+	ATG	1	non-overlapping
chr11	47408622	47412352	NM_152264.5	+	ATG	4	overlapping
chr11	57762067	57762096	NM_001085458.2	+	ATG	1	non-overlapping
chr11	57789087	57789098	NM_001085458.2	+	ATG	1	non-overlapping
chr11	59142882	59143275	NM_001142519.2	+	ATG	2	non-overlapping
chr11	61361820	61362095	NM_153611.6	-	ATG	1	non-overlapping
chr11	61362074	61364264	NM_016464.5	+	ATG	2	non-overlapping
chr11	61362197	61362280	NM_153611.6	-	ATG	1	non-overlapping
chr11	61362387	61362398	NM_016464.5	+	ATG	1	non-overlapping
chr11	61362395	61364264	NM_016464.5	+	ATG	2	non-overlapping
chr11	61364356	61366169	NM_016464.5	+	ATG	2	overlapping
chr11	61752680	61752706	NM_001127392.3	+	ATG	1	non-overlapping
chr11	62621944	62622135	NM_012200.4	-	ATG	1	overlapping
chr11	62705559	62706218	NM_032667.6	-	ATG	2	non-overlapping
chr11	65662885	65662899	NM_021975.4	-	ATG	1	non-overlapping
chr11	66002442	66002456	NM_001143985.1	+	ATG	1	non-overlapping
chr11	66257783	66257824	NM_022822.3	+	ATG	1	non-overlapping
chr11	67373624	67373704	NM_013246.3	-	ATG	1	non-overlapping
chr11	67483053	67483085	NM_003977.4	+	ATG	1	non-overlapping
chr11	67606964	67606981	NM_007103.4	+	ATG	1	non-overlapping
chr11	68030654	68032164	NM_002496.4	+	ATG	2	overlapping
chr11	68190009	68190104	NM_016028.4	-	ATG	1	overlapping
chr11	68213582	68213590	NM_001300909.1	-	ATG	1	non-overlapping
chr11	68312667	68312681	NM_002335.4	+	ATG	1	non-overlapping
chr11	70203252	70206151	NM_003824.4	+	ATG	2	overlapping
chr11	72088342	72088353	NM_145309.6	+	ATG	1	non-overlapping
chr11	72089072	72089080	NM_145309.6	+	ATG	1	non-overlapping
chr11	72434453	72434533	NM_030813.6	-	ATG	1	overlapping
chr11	74170789	74170860	NM_015531.6	-	ATG	1	overlapping
chr11	78127419	78139628	NM_024079.5	-	ATG	2	overlapping
chr11	78574848	78574856	NM_024678.6	-	ATG	1	non-overlapping
chr11	85647992	85648009	NM_032273.4	+	ATG	1	non-overlapping
chr11	86302322	86302327	NM_016401.4	+	ATG	1	non-overlapping
chr11	86955260	86955304	NM_012193.4	-	ATG	1	non-overlapping
chr11	94492810	94493865	NM_005590.3	-	ATG	2	non-overlapping
chr11	94494006	94496639	NM_017704.3	+	ATG	2	non-overlapping
chr11	95924051	95924092	NM_016156.6	-	ATG	1	non-overlapping
chr11	102110688	102110720	NM_001130145.3	+	ATG	1	non-overlapping
chr11	108197327	108222615	NM_002519.3	-	ATG	2	overlapping
chr11	108222972	108227595	NM_000051.4	+	ATG	2	non-overlapping
chr11	108227601	108227621	NM_000051.4	+	ATG	1	non-overlapping
chr11	111871514	111871540	NM_024740.2	-	ATG	1	non-overlapping
chr11	111911849	111911905	NM_001885.3	-	ATG	1	non-overlapping
chr11	111911854	111911868	NM_001885.3	-	ATG	1	non-overlapping
chr11	111911865	111911972	NM_001289808.2	-	ATG	1	non-overlapping
chr11	112025174	112025509	NM_001931.5	+	ATG	1	overlapping
chr11	112086883	112088900	NM_003002.4	+	ATG	3	overlapping
chr11	114059732	114059782	NM_006006.6	+	ATG	1	non-overlapping
chr11	117316027	117316098	NM_012104.4	-	ATG	1	non-overlapping
chr11	117316190	117316201	NM_012104.4	-	ATG	1	non-overlapping
chr11	118304942	118312650	NM_000733.4	+	ATG	5	overlapping
chr11	119029333	119029530	NM_001164277.1	-	ATG	1	overlapping
chr11	123194971	123195069	NM_024769.5	-	ATG	1	non-overlapping
chr11	123195202	123195291	NM_024769.5	-	ATG	1	non-overlapping
chr11	125592876	125592905	NM_001278503.2	+	ATG	1	non-overlapping
chr11	128694218	128758133	NM_002017.5	+	ATG	2	overlapping
chr11	130159920	130159955	NM_021978.4	+	ATG	1	non-overlapping
chr11	134224341	134224517	NM_015261.3	-	ATG	1	non-overlapping
chr12	752944	752958	NM_018979.4	+	ATG	1	non-overlapping
chr12	753223	753300	NM_018979.4	+	ATG	1	non-overlapping
chr12	753276	753431	NM_018979.4	+	ATG	1	non-overlapping
chr12	6341824	6341955	NM_001065.4	-	ATG	1	non-overlapping
chr12	6341834	6341845	NM_001065.4	-	ATG	1	non-overlapping
chr12	6374918	6374980	NM_001159576.2	-	ATG	1	overlapping
chr12	6933979	6934005	NM_001007026.2	+	ATG	1	overlapping
chr12	7060723	7060875	NM_201442.4	+	ATG	1	non-overlapping
chr12	11650008	11650028	NM_001987.5	+	ATG	1	non-overlapping
chr12	11650029	11650109	NM_001987.5	+	ATG	1	non-overlapping
chr12	12662451	12695506	NM_006143.3	-	ATG	3	non-overlapping
chr12	26832774	26832791	NM_002223.4	-	ATG	1	overlapping
chr12	39443086	39443109	NM_017641.4	-	ATG	1	non-overlapping
chr12	45216089	45216205	NM_001025356.3	+	ATG	1	non-overlapping
chr12	45729745	45729765	NM_152641.4	+	ATG	1	non-overlapping
chr12	47899906	47899926	NM_001017535.2	-	ATG	1	non-overlapping
chr12	49189054	49189185	NM_006009.4	-	ATG	1	non-overlapping
chr12	50112278	50120065	NM_032901.4	+	ATG	2	overlapping
chr12	51026311	51026361	NM_000617.3	-	ATG	1	non-overlapping
chr12	52948909	52950374	NM_199187.1	+	ATG	3	overlapping
chr12	52949750	52949842	NM_002273.4	-	ATG	1	non-overlapping
chr12	56041950	56041973	NM_001029.5	+	ATG	1	non-overlapping
chr12	56041966	56041977	NM_001029.5	+	ATG	1	non-overlapping
chr12	56042016	56042063	NM_001029.5	+	ATG	1	non-overlapping
chr12	56042108	56042425	NM_001029.5	+	ATG	2	overlapping
chr12	57128521	57128529	NM_002332.3	+	ATG	1	non-overlapping
chr12	57752176	57752292	NM_000075.4	-	ATG	1	non-overlapping
chr12	57752234	57752245	NM_000075.4	-	ATG	1	non-overlapping
chr12	57755188	57755280	NM_138396.6	+	ATG	1	non-overlapping
chr12	63779926	63779943	NM_014254.3	+	ATG	1	non-overlapping
chr12	63779936	63781040	NM_014254.3	+	ATG	2	overlapping
chr12	88141900	88142064	NM_025114.4	-	ATG	1	non-overlapping
chr12	88142404	88142460	NM_181783.4	+	ATG	1	non-overlapping
chr12	88580275	88580388	NM_000899.5	-	ATG	1	overlapping
chr12	89352071	89352097	NM_001946.4	-	ATG	1	non-overlapping
chr12	89524356	89524661	NM_003774.5	-	ATG	1	overlapping
chr12	91178556	91178564	NM_001920.5	-	ATG	1	non-overlapping
chr12	91182800	91182808	NM_001920.5	-	ATG	1	non-overlapping
chr12	93677388	93677414	NM_003805.5	+	ATG	1	non-overlapping
chr12	94459677	94459688	NM_016122.3	-	ATG	1	non-overlapping
chr12	101830738	101830752	NM_024312.5	-	ATG	1	non-overlapping
chr12	101830785	101830808	NM_024312.5	-	ATG	1	non-overlapping
chr12	104456993	104457001	NM_018413.6	+	ATG	1	non-overlapping
chr12	107092996	107093019	NM_004075.5	-	ATG	1	non-overlapping
chr12	107093197	107093238	NM_004075.5	-	ATG	1	non-overlapping
chr12	109469701	109477498	NM_001317395.2	-	ATG	2	overlapping
chr12	109477651	109477710	NM_130466.4	+	ATG	1	non-overlapping
chr12	109478002	109478103	NM_130466.4	+	ATG	1	non-overlapping
chr12	109481703	109483595	NM_130466.4	+	ATG	2	overlapping
chr12	110281242	110281448	NM_001681.4	+	ATG	1	non-overlapping
chr12	110614106	110614186	NM_001082538.3	+	ATG	1	overlapping
chr12	110614151	110614186	NM_001082538.3	+	ATG	1	overlapping
chr12	112419044	112419049	NM_002834.5	+	ATG	1	non-overlapping
chr12	114683278	114683292	NM_005996.4	-	ATG	1	non-overlapping
chr12	114683415	114683447	NM_005996.4	-	ATG	1	non-overlapping
chr12	116277128	116277166	NM_015335.5	-	ATG	1	overlapping
chr12	123671138	123671179	NM_024809.5	+	ATG	1	non-overlapping
chr12	131929293	131929409	NM_025215.6	+	ATG	1	non-overlapping
chr13	24913016	24922819	NM_018451.5	-	ATG	2	overlapping
chr13	27621926	27621961	NM_015972.4	+	ATG	1	non-overlapping
chr13	36879736	36879777	NM_001127217.3	-	ATG	1	non-overlapping
chr13	40789532	40789585	NM_014252.4	+	ATG	1	non-overlapping
chr13	40793162	40793179	NM_014252.4	+	ATG	1	non-overlapping
chr13	50909778	50909795	NM_024570.4	+	ATG	1	non-overlapping
chr13	72782192	72782233	NM_006346.4	+	ATG	1	non-overlapping
chr13	80337647	80337748	NM_005842.4	-	ATG	1	overlapping
chr13	101399134	101416340	NM_052867.4	-	ATG	2	non-overlapping
chr13	102846090	102846104	NM_000123.4	+	ATG	1	non-overlapping
chr13	108214558	108214641	NM_002312.3	-	ATG	1	non-overlapping
chr13	110307492	110307515	NM_001846.4	+	ATG	1	non-overlapping
chr13	114321178	114321183	NM_001164144.3	+	ATG	1	non-overlapping
chr13	114321185	114321199	NM_001164144.3	+	ATG	1	non-overlapping
chr14	21431759	21431794	NM_001170629.2	-	ATG	1	non-overlapping
chr14	24114994	24115098	NM_025230.5	+	ATG	1	non-overlapping
chr14	24242405	24242488	NM_001099274.3	-	ATG	1	non-overlapping
chr14	31026331	31026360	NM_001083893.2	-	ATG	1	non-overlapping
chr14	31026360	31026377	NM_001083893.2	-	ATG	1	non-overlapping
chr14	36661890	36662917	NM_006194.4	+	ATG	2	overlapping
chr14	39103158	39103214	NM_006364.4	-	ATG	1	non-overlapping
chr14	39170196	39170207	NM_177452.4	-	ATG	1	non-overlapping
chr14	45135955	45136032	NM_020937.4	+	ATG	1	non-overlapping
chr14	49620884	49620925	NM_002408.4	+	ATG	1	non-overlapping
chr14	49620984	49621022	NM_002408.4	+	ATG	1	non-overlapping
chr14	49621062	49621094	NM_002408.4	+	ATG	1	non-overlapping
chr14	49621091	49621132	NM_002408.4	+	ATG	1	non-overlapping
chr14	50204375	50231308	NM_006939.4	-	ATG	2	overlapping
chr14	50831019	50831048	NM_020921.4	-	ATG	1	non-overlapping
chr14	53153095	53153166	NM_001160147.2	-	ATG	1	overlapping
chr14	53952209	53953308	NM_001202.6	-	ATG	2	overlapping
chr14	53953350	53956678	NM_001202.6	-	ATG	2	non-overlapping
chr14	58638111	58638176	NM_016651.6	+	ATG	1	non-overlapping
chr14	65412916	65413044	XM_017021136.1	+	ATG	1	non-overlapping
chr14	65455648	65455683	XM_017021136.1	+	ATG	1	non-overlapping
chr14	65455657	65455683	XM_017021136.1	+	ATG	1	non-overlapping
chr14	65561451	65561459	XM_017021136.1	+	ATG	1	non-overlapping
chr14	65561508	65561525	XM_017021136.1	+	ATG	1	non-overlapping
chr14	67241167	67269705	NM_022474.4	+	ATG	2	non-overlapping
chr14	67279027	67279044	NM_022474.4	+	ATG	1	non-overlapping
chr14	67674557	67674580	NM_006370.3	-	ATG	1	non-overlapping
chr14	67816003	67816576	NM_015346.4	-	ATG	2	non-overlapping
chr14	69879512	69952144	NM_001034852.3	+	ATG	2	overlapping
chr14	73147866	73148072	NM_000021.4	+	ATG	2	overlapping
chr14	75661371	75661382	NM_015072.5	+	ATG	1	non-overlapping
chr14	75661379	75663126	NM_015072.5	+	ATG	2	non-overlapping
chr14	75663131	75663205	NM_015072.5	+	ATG	1	overlapping
chr14	77028550	77028597	NM_024496.4	-	ATG	1	non-overlapping
chr14	89956714	89956761	NM_018319.4	+	ATG	1	non-overlapping
chr14	91947467	91947508	NM_006329.4	-	ATG	1	non-overlapping
chr14	92039844	92039927	NM_004239.4	-	ATG	1	non-overlapping
chr14	92039974	92040030	NM_004239.4	-	ATG	1	non-overlapping
chr14	94388748	94388813	NM_000295.5	-	ATG	1	non-overlapping
chr14	95157289	95157339	NM_177438.3	-	ATG	1	non-overlapping
chr14	95157378	95157386	NM_177438.3	-	ATG	1	non-overlapping
chr14	95534987	95543953	NM_016417.3	+	ATG	2	overlapping
chr14	99481426	99481458	NM_001099402.2	+	ATG	1	non-overlapping
chr14	102376667	102376939	NM_014844.5	+	ATG	1	overlapping
chr14	103385546	103385662	NM_001128918.3	+	ATG	1	non-overlapping
chr14	103711243	103711519	NM_005432.4	-	ATG	2	non-overlapping
chr14	103711537	103712930	NM_005432.4	-	ATG	2	non-overlapping
chr14	104724206	104724370	NM_152328.5	+	ATG	1	overlapping
chr14	104795515	104795553	NM_005163.2	-	ATG	1	non-overlapping
chr15	24955010	24955030	NM_003097.6	+	ATG	1	non-overlapping
chr15	25405482	25438608	NM_130838.4	-	ATG	2	non-overlapping
chr15	25409199	25411910	NM_001354505.1	-	ATG	2	non-overlapping
chr15	25438953	25438976	NM_130838.4	-	ATG	1	non-overlapping
chr15	30904539	30904658	NM_014967.5	+	ATG	1	non-overlapping
chr15	38253056	38253178	NM_152594.3	+	ATG	1	non-overlapping
chr15	40161214	40165055	NM_001211.6	+	ATG	2	overlapping
chr15	41774564	41775224	NM_001128608.2	+	ATG	2	non-overlapping
chr15	42920629	42920757	NM_173500.4	-	ATG	1	non-overlapping
chr15	45587271	45587300	NM_012388.4	+	ATG	1	non-overlapping
chr15	50648802	50686717	NM_017672.6	-	ATG	4	overlapping
chr15	50686539	50686601	NM_017672.6	-	ATG	1	non-overlapping
chr15	50908721	50912112	NM_007347.5	+	ATG	2	overlapping
chr15	51622672	51622719	NM_001174116.3	-	ATG	1	non-overlapping
chr15	55270252	55270257	NM_004580.5	-	ATG	1	non-overlapping
chr15	56918682	56918693	NM_207036.2	+	ATG	1	non-overlapping
chr15	56918887	56919917	NM_207036.2	+	ATG	2	overlapping
chr15	58749574	58749588	NM_001110.4	-	ATG	1	non-overlapping
chr15	59372631	59372666	NM_004998.4	-	ATG	1	non-overlapping
chr15	59372712	59372729	NM_004998.4	-	ATG	1	non-overlapping
chr15	63775630	63775644	NM_003922.4	-	ATG	1	non-overlapping
chr15	66702575	66702583	NM_005585.5	+	ATG	1	non-overlapping
chr15	66702658	66702801	NM_005585.5	+	ATG	1	non-overlapping
chr15	66702883	66702906	NM_005585.5	+	ATG	1	non-overlapping
chr15	66703085	66703195	NM_005585.5	+	ATG	1	non-overlapping
chr15	72117828	72117902	NM_006901.4	-	ATG	1	non-overlapping
chr15	73926513	73926518	NM_005576.4	+	ATG	1	non-overlapping
chr15	73926614	73926670	NM_005576.4	+	ATG	1	non-overlapping
chr15	73926657	73926998	NM_005576.4	+	ATG	1	overlapping
chr15	74675128	74695984	NM_025083.5	-	ATG	2	non-overlapping
chr15	75430372	75430386	NM_001145358.2	-	ATG	1	overlapping
chr15	78123720	78131261	NM_006383.4	-	ATG	2	overlapping
chr15	89247638	89247730	NM_001113378.2	+	ATG	1	overlapping
chr15	89333821	89333892	NM_002693.3	-	ATG	1	non-overlapping
chr15	92900346	92900363	NM_001271.4	+	ATG	1	non-overlapping
chr15	92900595	92900627	NM_001271.4	+	ATG	1	non-overlapping
chr15	92900816	92901169	NM_001271.4	+	ATG	2	non-overlapping
chr15	96326015	96326032	NM_001145155.2	+	ATG	1	non-overlapping
chr15	96326091	96326192	NM_001145155.2	+	ATG	1	non-overlapping
chr15	96330952	96330963	NM_021005.4	+	ATG	1	non-overlapping
chr15	96331033	96331125	NM_021005.4	+	ATG	1	non-overlapping
chr15	96331346	96331495	NM_021005.4	+	ATG	1	non-overlapping
chr15	96331475	96331495	NM_021005.4	+	ATG	1	non-overlapping
chr15	96331488	96331631	NM_021005.4	+	ATG	1	non-overlapping
chr15	98649283	98649369	NM_000875.5	+	ATG	1	non-overlapping
chr15	99565996	99566019	NM_005587.4	+	ATG	1	non-overlapping
chr15	99633042	99633050	NM_005587.4	+	ATG	1	non-overlapping
chr15	100580826	100580897	NM_001040616.3	-	ATG	1	overlapping
chr15	100602148	100602159	NM_001040616.3	-	ATG	1	non-overlapping
chr15	100602694	100603038	NM_024708.4	+	ATG	1	non-overlapping
chr15	101251543	101251914	NM_014918.5	-	ATG	1	non-overlapping
chr15	101251682	101251696	NM_014918.5	-	ATG	1	non-overlapping
chr16	2135753	2135776	NM_001009944.3	-	ATG	1	non-overlapping
chr16	2155813	2163905	NM_032271.3	+	ATG	2	non-overlapping
chr16	2329692	2329841	NM_001089.3	-	ATG	1	non-overlapping
chr16	2496042	2496092	NM_001199107.2	+	ATG	1	non-overlapping
chr16	3024155	3024238	NM_024339.5	+	ATG	1	non-overlapping
chr16	3608977	3608988	NM_032444.4	-	ATG	1	non-overlapping
chr16	3608977	3609087	NM_032444.4	-	ATG	1	non-overlapping
chr16	3609376	3609543	NM_032444.4	-	ATG	1	non-overlapping
chr16	3609438	3609530	NM_032444.4	-	ATG	1	non-overlapping
chr16	3880278	3880298	NM_004380.3	-	ATG	1	non-overlapping
chr16	10877206	10877271	NM_000246.4	+	ATG	1	non-overlapping
chr16	18801486	18801623	NM_015161.3	-	ATG	1	non-overlapping
chr16	23182746	23186348	NM_001039.4	+	ATG	2	overlapping
chr16	27314002	27330073	NM_000418.4	+	ATG	2	non-overlapping
chr16	28489349	28491764	NM_001042432.2	-	ATG	3	overlapping
chr16	28491770	28491796	NM_001042432.2	-	ATG	1	non-overlapping
chr16	30700709	30704082	NM_006662.3	+	ATG	2	overlapping
chr16	46884384	46884434	NM_133443.4	+	ATG	1	non-overlapping
chr16	50742784	50742819	NM_015247.3	+	ATG	1	non-overlapping
chr16	50749577	50749672	NM_015247.3	+	ATG	1	non-overlapping
chr16	55479324	55479335	NM_004530.6	+	ATG	1	non-overlapping
chr16	56191569	56191607	NM_138736.3	+	ATG	1	non-overlapping
chr16	56191703	56191717	NM_138736.3	+	ATG	1	non-overlapping
chr16	57186340	57186483	NM_001305163.2	+	ATG	1	non-overlapping
chr16	57204542	57204658	NM_001305163.2	+	ATG	1	non-overlapping
chr16	57245319	57246094	NM_012106.4	+	ATG	2	overlapping
chr16	57735795	57736988	NM_005886.3	+	ATG	2	non-overlapping
chr16	57736995	57737009	NM_005886.3	+	ATG	1	non-overlapping
chr16	58001474	58001533	NM_024598.4	+	ATG	1	overlapping
chr16	65053809	65053856	NM_001797.4	-	ATG	1	non-overlapping
chr16	65053869	65121975	NM_001797.4	-	ATG	2	non-overlapping
chr16	65121976	65122014	NM_001797.4	-	ATG	1	non-overlapping
chr16	67571149	67571187	NM_006565.4	+	ATG	1	non-overlapping
chr16	67571179	67571187	NM_006565.4	+	ATG	1	non-overlapping
chr16	70800930	70801004	NM_018052.5	-	ATG	1	non-overlapping
chr16	70801129	70801146	NM_018052.5	-	ATG	1	non-overlapping
chr16	72093887	72093907	NM_014003.4	+	ATG	1	non-overlapping
chr16	72093938	72093973	NM_014003.4	+	ATG	1	non-overlapping
chr16	75644453	75647639	NM_001130089.2	-	ATG	2	non-overlapping
chr16	88785012	88785050	NM_001142864.4	-	ATG	1	non-overlapping
chr16	89317031	89317045	NM_013275.6	-	ATG	1	non-overlapping
chr16	89317042	89317065	NM_013275.6	-	ATG	1	non-overlapping
chr16	89317046	89418292	NM_013275.6	-	ATG	2	non-overlapping
chr16	89418325	89490305	NM_013275.6	-	ATG	2	non-overlapping
chr16	89490471	89490536	NM_013275.6	-	ATG	1	non-overlapping
chr17	2593955	2638121	NM_000430.4	+	ATG	2	non-overlapping
chr17	2638104	2638121	NM_000430.4	+	ATG	1	non-overlapping
chr17	3636789	3637243	NM_004937.3	+	ATG	2	non-overlapping
chr17	4739720	4739845	NM_022059.4	-	ATG	1	non-overlapping
chr17	4999897	5000223	NM_006612.6	+	ATG	2	non-overlapping
chr17	5584052	5584072	NM_033004.4	-	ATG	1	non-overlapping
chr17	7589977	7590009	NM_006942.2	-	ATG	1	non-overlapping
chr17	8383005	8383031	NM_001315530.2	-	ATG	1	non-overlapping
chr17	8911501	8965705	NM_001142633.3	-	ATG	2	non-overlapping
chr17	14069534	14069557	NM_001303.4	+	ATG	1	non-overlapping
chr17	17232804	17232866	NM_144606.7	-	ATG	1	non-overlapping
chr17	17681720	17681779	NM_030665.4	+	ATG	1	non-overlapping
chr17	18039136	18039159	NM_145691.4	-	ATG	1	non-overlapping
chr17	18314781	18314822	NM_004618.5	-	ATG	1	non-overlapping
chr17	19648910	19649098	NM_000382.3	+	ATG	1	overlapping
chr17	19977723	19977800	NM_007202.4	-	ATG	1	non-overlapping
chr17	31094994	31095038	NM_001128147.3	+	ATG	1	non-overlapping
chr17	32928213	32928236	NM_015544.3	+	ATG	1	non-overlapping
chr17	32931484	32931498	NM_015544.3	+	ATG	1	non-overlapping
chr17	35577949	35578074	NM_000286.3	-	ATG	1	overlapping
chr17	35578116	35578136	NM_000286.3	-	ATG	1	non-overlapping
chr17	36535060	36535086	NM_178517.5	+	ATG	1	non-overlapping
chr17	36535295	36535390	NM_178517.5	+	ATG	1	non-overlapping
chr17	40063021	40063047	NM_199334.5	+	ATG	1	non-overlapping
chr17	42562412	42562498	NM_025233.7	+	ATG	1	non-overlapping
chr17	44221078	44221545	NM_014233.4	-	ATG	1	non-overlapping
chr17	49413286	49414877	NM_001281496.2	-	ATG	2	non-overlapping
chr17	49414292	49414858	NM_001281715.2	-	ATG	2	non-overlapping
chr17	49414769	49414858	NM_001281496.2	-	ATG	1	non-overlapping
chr17	58417123	58417215	NM_017763.6	-	ATG	1	non-overlapping
chr17	59106634	59106651	NM_015294.6	-	ATG	1	non-overlapping
chr17	61400169	61400180	NM_005994.4	+	ATG	1	overlapping
chr17	62065212	62065253	NM_005121.3	-	ATG	1	non-overlapping
chr17	64496981	64497001	NM_007215.4	-	ATG	1	non-overlapping
chr17	68306959	68307000	NM_014960.5	+	ATG	1	non-overlapping
chr17	68307246	68307329	NM_014960.5	+	ATG	1	non-overlapping
chr17	75286751	75286792	NM_021734.5	-	ATG	1	overlapping
chr17	75456660	75456695	NM_014738.6	+	ATG	1	non-overlapping
chr17	75471836	75485905	NM_014738.6	+	ATG	3	overlapping
chr17	75979281	75979424	NM_001113324.3	+	ATG	1	non-overlapping
chr17	76729706	76729792	NM_001080510.5	+	ATG	1	overlapping
chr17	77320095	77320148	NM_006640.5	+	ATG	1	non-overlapping
chr17	78997820	78997939	NM_138793.4	-	ATG	1	non-overlapping
chr17	78997878	78997886	NM_138793.4	-	ATG	1	non-overlapping
chr17	82273666	82273692	NM_001893.6	-	ATG	1	non-overlapping
chr17	82648368	82648379	NM_019613.4	-	ATG	1	non-overlapping
chr18	11689340	11689366	NM_182978.4	+	ATG	1	non-overlapping
chr18	11689347	11689484	NM_182978.4	+	ATG	1	non-overlapping
chr18	22169663	22171114	NM_005257.6	+	ATG	2	non-overlapping
chr18	22933910	22933969	NM_203291.2	+	ATG	1	non-overlapping
chr18	22936792	22936797	NM_002894.3	+	ATG	1	non-overlapping
chr18	26226827	26226922	NM_005640.3	+	ATG	1	non-overlapping
chr18	26549240	26549371	NM_001136205.2	-	ATG	1	non-overlapping
chr18	26549372	26549383	NM_001136205.2	-	ATG	1	non-overlapping
chr18	31102238	31102249	NM_024422.6	-	ATG	1	non-overlapping
chr18	31102317	31102346	NM_024422.6	-	ATG	1	non-overlapping
chr18	34493362	34493412	NM_001392.5	+	ATG	1	non-overlapping
chr18	34593411	34593470	NM_001198938.2	+	ATG	1	non-overlapping
chr18	36187523	36187531	NM_017947.4	+	ATG	1	non-overlapping
chr18	49430422	49430433	NM_017653.6	-	ATG	1	non-overlapping
chr18	49460517	49460528	NM_017653.6	-	ATG	1	non-overlapping
chr18	50194845	50194874	NM_001080467.3	-	ATG	1	non-overlapping
chr18	51046934	51047023	NM_005359.6	+	ATG	1	non-overlapping
chr18	62186860	62186916	NM_176787.5	-	ATG	1	non-overlapping
chr18	74291848	74291961	NM_001914.4	-	ATG	1	overlapping
chr18	75210829	75210849	NM_005786.6	+	ATG	1	non-overlapping
chr18	75210939	75211181	NM_005786.6	+	ATG	1	non-overlapping
chr18	75211081	75211095	NM_005786.6	+	ATG	1	non-overlapping
chr19	1205901	1206530	NM_000455.5	+	ATG	1	non-overlapping
chr19	1206474	1206530	NM_000455.5	+	ATG	1	non-overlapping
chr19	1911903	1912160	NM_138422.4	+	ATG	1	overlapping
chr19	3600670	3606544	NM_001060.6	-	ATG	2	non-overlapping
chr19	4818332	4818430	NM_182919.4	-	ATG	1	overlapping
chr19	4818332	4818478	NM_182919.4	-	ATG	1	overlapping
chr19	5719805	5720143	NM_004793.4	-	ATG	1	overlapping
chr19	6361457	6361534	NM_006012.4	+	ATG	1	non-overlapping
chr19	7522636	7522683	NM_020533.3	+	ATG	1	non-overlapping
chr19	10224914	10224934	NM_004230.4	-	ATG	1	non-overlapping
chr19	10379648	10379758	NM_003331.5	-	ATG	1	non-overlapping
chr19	10379648	10379767	NM_003331.5	-	ATG	1	non-overlapping
chr19	10379707	10379721	NM_003331.5	-	ATG	1	non-overlapping
chr19	10379760	10380386	NM_003331.5	-	ATG	2	non-overlapping
chr19	10379768	10380418	NM_003331.5	-	ATG	2	non-overlapping
chr19	10718088	10718105	NM_001005361.3	+	ATG	1	non-overlapping
chr19	11435438	11435470	NM_002743.3	+	ATG	1	non-overlapping
chr19	13116341	13116406	NM_001136035.4	-	ATG	1	overlapping
chr19	13116705	13116725	NM_001136035.4	-	ATG	1	non-overlapping
chr19	13118290	13118322	NM_052876.4	+	ATG	1	non-overlapping
chr19	17555647	17559337	NM_024656.4	+	ATG	2	overlapping
chr19	18155481	18155573	NM_005027.4	+	ATG	1	non-overlapping
chr19	18155600	18155623	NM_005027.4	+	ATG	1	non-overlapping
chr19	18155664	18155714	NM_005027.4	+	ATG	1	non-overlapping
chr19	18155817	18155849	NM_005027.4	+	ATG	1	non-overlapping
chr19	33302422	33302439	NM_004364.5	-	ATG	1	non-overlapping
chr19	38029089	38029103	NM_015073.3	+	ATG	1	non-overlapping
chr19	38081257	38081328	NM_015073.3	+	ATG	1	non-overlapping
chr19	38081399	38081497	NM_015073.3	+	ATG	1	non-overlapping
chr19	39831875	39834198	NM_004714.3	-	ATG	2	non-overlapping
chr19	40285184	40285231	NM_001626.6	-	ATG	1	non-overlapping
chr19	40365556	40366487	NM_001031696.4	+	ATG	2	overlapping
chr19	40714623	40716612	NM_024876.4	-	ATG	2	overlapping
chr19	40716609	40716770	NM_024876.4	-	ATG	1	non-overlapping
chr19	41363975	41364013	NM_030578.4	-	ATG	1	non-overlapping
chr19	42325826	42325849	NM_001410.3	+	ATG	1	non-overlapping
chr19	42325918	42325989	NM_001410.3	+	ATG	1	non-overlapping
chr19	42326136	42326150	NM_001410.3	+	ATG	1	non-overlapping
chr19	43754654	43754932	NM_019108.4	-	ATG	1	non-overlapping
chr19	43780882	43781151	NM_002250.3	-	ATG	1	non-overlapping
chr19	45423422	45423433	NM_202001.3	-	ATG	1	non-overlapping
chr19	45423455	45423490	NM_202001.3	-	ATG	1	non-overlapping
chr19	45782408	45782455	NM_001288764.1	-	ATG	1	non-overlapping
chr19	46746069	46748085	NM_024301.5	+	ATG	2	non-overlapping
chr19	48751010	48752566	NM_000148.4	-	ATG	2	overlapping
chr19	48752874	48752918	NM_000148.4	-	ATG	1	non-overlapping
chr19	48753005	48753347	NM_000148.4	-	ATG	2	non-overlapping
chr19	48753454	48753492	NM_000148.4	-	ATG	1	non-overlapping
chr19	49665729	49665797	NM_001571.6	-	ATG	1	non-overlapping
chr19	49813143	49813163	NM_025129.5	-	ATG	1	non-overlapping
chr19	49876866	49876967	NM_032375.5	-	ATG	1	non-overlapping
chr19	49876983	49877072	NM_032375.5	-	ATG	1	non-overlapping
chr19	49877135	49877185	NM_032375.5	-	ATG	1	non-overlapping
chr19	49877204	49877311	NM_032375.5	-	ATG	1	non-overlapping
chr19	49877329	49877337	NM_032375.5	-	ATG	1	non-overlapping
chr19	49929359	49929397	NM_153719.4	-	ATG	1	non-overlapping
chr19	49929396	49930906	NM_012068.5	+	ATG	2	overlapping
chr2	8837527	8837592	NM_020738.4	-	ATG	1	non-overlapping
chr2	9555674	9555679	NM_003183.6	-	ATG	1	non-overlapping
chr2	25878395	25878448	NM_018263.6	-	ATG	1	non-overlapping
chr2	26692781	26692879	NM_002246.3	+	ATG	1	overlapping
chr2	27052940	27053002	NM_021831.6	+	ATG	1	overlapping
chr2	27086786	27086863	NM_000221.3	+	ATG	1	non-overlapping
chr2	32063804	32063971	NM_014946.4	+	ATG	1	overlapping
chr2	38075912	38076163	NM_000104.4	-	ATG	1	non-overlapping
chr2	38076039	38076089	NM_000104.4	-	ATG	1	non-overlapping
chr2	46941522	46941575	NM_020458.4	+	ATG	1	overlapping
chr2	60553414	60553467	NM_022893.4	-	ATG	1	non-overlapping
chr2	74529640	74529672	NM_181575.5	-	ATG	1	non-overlapping
chr2	74529640	74529783	NM_181575.5	-	ATG	1	non-overlapping
chr2	85357032	85357094	NM_001135022.2	+	ATG	1	non-overlapping
chr2	88627274	88627300	NM_004836.7	-	ATG	1	non-overlapping
chr2	127294087	127294137	NM_000122.2	-	ATG	1	non-overlapping
chr2	144517364	144519990	NM_014795.4	-	ATG	2	non-overlapping
chr2	149587667	149587714	NM_015702.3	-	ATG	1	non-overlapping
chr2	165770688	165770771	NM_004482.4	-	ATG	1	overlapping
chr2	173075873	173075887	NM_016653.3	+	ATG	1	non-overlapping
chr2	175995588	175995623	NM_030650.3	-	ATG	1	non-overlapping
chr2	177234259	177263440	NM_001145412.3	-	ATG	2	overlapping
chr2	191013638	191013661	NM_007315.4	-	ATG	1	non-overlapping
chr2	197500087	197500176	NM_002157.3	+	ATG	1	non-overlapping
chr2	201071861	201071908	NM_002491.3	+	ATG	1	non-overlapping
chr2	201183189	201183239	NM_032977.4	+	ATG	1	non-overlapping
chr2	201260565	201260606	NM_033356.4	+	ATG	1	non-overlapping
chr2	201768906	201768917	NM_020919.4	-	ATG	1	non-overlapping
chr2	201768925	201780909	NM_020919.4	-	ATG	2	non-overlapping
chr2	202377112	202377168	NM_001204.7	+	ATG	1	non-overlapping
chr2	202377210	202377284	NM_001204.7	+	ATG	1	non-overlapping
chr2	206765615	206765653	NM_014929.4	+	ATG	1	non-overlapping
chr2	208271515	208271619	NM_015040.4	+	ATG	1	overlapping
chr2	210477712	210477717	NM_001122633.3	+	ATG	1	non-overlapping
chr2	210477743	210477754	NM_001122633.3	+	ATG	1	non-overlapping
chr2	216413870	216414668	NM_014140.4	+	ATG	2	non-overlapping
chr2	218658798	218659398	NM_001105537.4	-	ATG	3	non-overlapping
chr2	218659777	218660058	NM_001371450.1	+	ATG	1	non-overlapping
chr2	218660053	218660058	NM_001371450.1	+	ATG	1	non-overlapping
chr2	218660081	218660182	NM_001371450.1	+	ATG	1	non-overlapping
chr2	218660106	218660222	NM_001371450.1	+	ATG	1	non-overlapping
chr2	219218733	219218756	NM_005689.4	-	ATG	1	non-overlapping
chr2	219279389	219279817	NM_001039550.2	+	ATG	2	non-overlapping
chr2	223837558	223837566	NM_001039569.2	-	ATG	1	non-overlapping
chr2	224585064	224585069	NM_003590.5	-	ATG	1	non-overlapping
chr2	224585288	224585335	NM_003590.5	-	ATG	1	non-overlapping
chr2	226799329	226799523	NM_005544.3	-	ATG	1	non-overlapping
chr2	227328736	227328756	NM_020194.5	+	ATG	1	non-overlapping
chr2	237413999	237414019	NM_004369.4	-	ATG	1	non-overlapping
chr20	408087	408104	NM_031229.4	+	ATG	1	non-overlapping
chr20	408241	408705	NM_031229.4	+	ATG	1	non-overlapping
chr20	408586	408705	NM_031229.4	+	ATG	1	non-overlapping
chr20	448024	462500	NM_144628.4	-	ATG	2	overlapping
chr20	527952	528014	NM_177559.3	-	ATG	1	non-overlapping
chr20	527984	528004	NM_177559.3	-	ATG	1	non-overlapping
chr20	5119693	5126538	NM_002592.2	-	ATG	2	overlapping
chr20	5950802	5950846	NM_182802.3	+	ATG	1	non-overlapping
chr20	5951046	5951051	NM_182802.3	+	ATG	1	non-overlapping
chr20	6123213	6123245	NM_017671.5	-	ATG	1	non-overlapping
chr20	6768025	6768081	NM_001200.4	+	ATG	1	non-overlapping
chr20	6768192	6768278	NM_001200.4	+	ATG	1	non-overlapping
chr20	6768278	6768589	NM_001200.4	+	ATG	1	non-overlapping
chr20	6768828	6768854	NM_001200.4	+	ATG	1	non-overlapping
chr20	8132294	8132302	NM_015192.4	+	ATG	1	non-overlapping
chr20	10218837	10218863	NM_130811.4	+	ATG	1	non-overlapping
chr20	10413735	10413887	NM_018848.3	-	ATG	1	non-overlapping
chr20	10420546	10420737	NM_018848.3	-	ATG	1	non-overlapping
chr20	10420619	10420750	NM_018848.3	-	ATG	1	non-overlapping
chr20	10673488	10673664	NM_000214.3	-	ATG	1	overlapping
chr20	10673866	10673880	NM_000214.3	-	ATG	1	non-overlapping
chr20	14329301	14329324	NM_198391.3	-	ATG	1	non-overlapping
chr20	14337442	14337459	NM_198391.3	-	ATG	1	non-overlapping
chr20	14337568	14337597	NM_198391.3	-	ATG	1	non-overlapping
chr20	17969075	17969119	NM_052865.4	+	ATG	1	non-overlapping
chr20	18507614	18507643	NM_006363.6	+	ATG	1	non-overlapping
chr20	25390812	25390817	NM_001042472.3	-	ATG	1	non-overlapping
chr20	32358486	32358509	NM_015338.6	+	ATG	1	non-overlapping
chr20	34369399	34369449	NM_031483.7	+	ATG	1	non-overlapping
chr20	36154877	36173806	NM_012156.2	+	ATG	2	overlapping
chr20	37365248	37365271	NM_005417.5	+	ATG	1	non-overlapping
chr20	37365248	37365271	NM_198291.3	+	ATG	1	non-overlapping
chr20	43591013	43594696	NM_001303458.3	+	ATG	2	non-overlapping
chr20	44187324	44187473	NM_020433.5	-	ATG	1	non-overlapping
chr20	45971456	45972176	NM_022095.4	-	ATG	2	non-overlapping
chr20	50510383	50510415	NM_002827.4	+	ATG	1	non-overlapping
chr20	50903960	50928818	NM_015339.5	-	ATG	2	overlapping
chr20	50928746	50928811	NM_015339.5	-	ATG	1	non-overlapping
chr20	50928746	50928781	NM_015339.5	-	ATG	1	non-overlapping
chr20	58651293	58651319	NM_001001433.3	+	ATG	1	non-overlapping
chr20	62256116	62256181	NM_144498.4	+	ATG	1	non-overlapping
chr20	62256132	62256143	NM_144498.4	+	ATG	1	non-overlapping
chr20	63659283	63659357	NM_001283009.2	+	ATG	1	non-overlapping
chr21	14968327	14968332	NM_003489.4	-	ATG	1	non-overlapping
chr21	14968463	14968492	NM_003489.4	-	ATG	1	non-overlapping
chr21	14968519	15014422	NM_003489.4	-	ATG	2	non-overlapping
chr21	15014455	15014466	NM_003489.4	-	ATG	1	non-overlapping
chr21	33241873	33241911	NM_001289125.1	+	ATG	1	non-overlapping
chr21	33403455	33403478	NM_005534.4	+	ATG	1	non-overlapping
chr21	37420350	37420358	NM_101395.2	+	ATG	1	non-overlapping
chr21	42879414	42879524	NM_033661.5	-	ATG	1	overlapping
chr22	18077933	18077965	NM_001127649.2	+	ATG	1	non-overlapping
chr22	18078020	18078121	NM_001127649.2	+	ATG	1	non-overlapping
chr22	18078271	18078348	NM_001127649.2	+	ATG	1	non-overlapping
chr22	18149905	18157584	NM_017414.4	+	ATG	2	non-overlapping
chr22	18150211	18157584	NM_017414.4	+	ATG	2	non-overlapping
chr22	24270969	24276756	NM_015330.6	+	ATG	2	non-overlapping
chr22	24276774	24302206	NM_015330.6	+	ATG	2	non-overlapping
chr22	24302207	24302269	NM_015330.6	+	ATG	1	overlapping
chr22	26481763	26481792	NM_022081.6	-	ATG	1	non-overlapping
chr22	26481912	26481983	NM_022081.6	-	ATG	1	non-overlapping
chr22	26481996	26482043	NM_022081.6	-	ATG	1	non-overlapping
chr22	26482063	26482131	NM_022081.6	-	ATG	1	non-overlapping
chr22	26482168	26482182	NM_022081.6	-	ATG	1	non-overlapping
chr22	26482168	26482227	NM_022081.6	-	ATG	1	non-overlapping
chr22	26482227	26483689	NM_022081.6	-	ATG	2	non-overlapping
chr22	27801183	27801218	NM_002430.3	-	ATG	1	non-overlapping
chr22	29603618	29603653	NM_000268.4	+	ATG	1	non-overlapping
chr22	29603842	29603943	NM_000268.4	+	ATG	1	non-overlapping
chr22	29603902	29603943	NM_000268.4	+	ATG	1	non-overlapping
chr22	30607199	30607210	NM_000355.4	+	ATG	1	non-overlapping
chr22	31754871	31754903	NM_001242896.3	+	ATG	1	non-overlapping
chr22	36239426	36239518	NM_145660.2	-	ATG	1	non-overlapping
chr22	36776070	36776108	NM_006860.5	-	ATG	1	non-overlapping
chr22	41092590	41092703	NM_001429.4	+	ATG	1	non-overlapping
chr22	41092629	41092703	NM_001429.4	+	ATG	1	non-overlapping
chr22	42070436	42070489	NM_000262.3	-	ATG	1	non-overlapping
chr22	49883337	49883576	NM_014838.3	+	ATG	1	non-overlapping
chr22	49913705	49913842	NM_024105.4	-	ATG	1	overlapping
chr22	50474911	50475012	NM_002972.4	-	ATG	1	non-overlapping
chr3	3129014	3129028	NM_182916.3	+	ATG	1	non-overlapping
chr3	4493357	4493374	NM_002222.7	+	ATG	1	non-overlapping
chr3	9428831	9428911	NM_001080517.3	+	ATG	1	non-overlapping
chr3	9428842	9428898	NM_001080517.3	+	ATG	1	non-overlapping
chr3	9649541	9649564	NM_022485.5	+	ATG	1	non-overlapping
chr3	9732115	9734136	NM_001003694.2	+	ATG	2	non-overlapping
chr3	9934210	9934317	NM_015513.6	+	ATG	1	non-overlapping
chr3	12663906	12663959	NM_002880.4	-	ATG	1	non-overlapping
chr3	12664059	12664088	NM_002880.4	-	ATG	1	non-overlapping
chr3	20186190	20186204	NM_001199252.3	-	ATG	1	non-overlapping
chr3	38630414	38633315	NM_001160160.2	-	ATG	2	overlapping
chr3	39383450	39383491	NM_017875.4	+	ATG	1	non-overlapping
chr3	43081452	43081517	NM_032806.6	-	ATG	1	non-overlapping
chr3	45388590	45388631	NM_015340.4	+	ATG	1	non-overlapping
chr3	45984994	45985014	NM_024513.4	-	ATG	1	non-overlapping
chr3	45985004	45995804	NM_024513.4	-	ATG	2	non-overlapping
chr3	47803171	47803206	NM_138615.3	+	ATG	1	non-overlapping
chr3	47805345	47805419	NM_138615.3	+	ATG	1	non-overlapping
chr3	49094026	49094046	NM_017730.4	-	ATG	1	non-overlapping
chr3	49172693	49172734	NM_173546.3	+	ATG	1	non-overlapping
chr3	49510436	49510459	NM_004393.6	+	ATG	1	non-overlapping
chr3	52409875	52409907	NM_004656.4	-	ATG	1	overlapping
chr3	52409875	52410099	NM_004656.4	-	ATG	1	overlapping
chr3	63898443	63898460	NM_000333.4	+	ATG	1	non-overlapping
chr3	66221016	66221072	NM_173471.4	+	ATG	1	non-overlapping
chr3	69011985	69012594	NM_001278689.2	-	ATG	2	non-overlapping
chr3	69012567	69012608	NM_001278689.2	-	ATG	1	non-overlapping
chr3	69012760	69013650	NM_001278689.2	-	ATG	2	non-overlapping
chr3	71493458	71543484	NM_001244816.2	-	ATG	2	non-overlapping
chr3	97764779	97764880	NM_177976.3	+	ATG	1	non-overlapping
chr3	119294413	119294445	NM_020754.4	+	ATG	1	non-overlapping
chr3	119294790	119294828	NM_020754.4	+	ATG	1	non-overlapping
chr3	119498632	119498691	NM_016589.4	+	ATG	1	non-overlapping
chr3	121834461	121834970	NM_001023570.4	-	ATG	2	non-overlapping
chr3	125323335	125323373	NM_021964.3	-	ATG	1	non-overlapping
chr3	125323421	125331187	NM_021964.3	-	ATG	2	non-overlapping
chr3	125375161	125375325	NM_021964.3	-	ATG	1	non-overlapping
chr3	128487821	128487889	NM_001145661.2	-	ATG	1	non-overlapping
chr3	130894763	130930441	NM_014382.5	+	ATG	2	overlapping
chr3	132660318	132660422	NM_024818.6	+	ATG	1	non-overlapping
chr3	134485631	134485906	NM_001242374.1	-	ATG	1	non-overlapping
chr3	134485747	134485842	NM_025180.5	+	ATG	1	non-overlapping
chr3	134486340	134488068	NM_025180.5	+	ATG	2	non-overlapping
chr3	136752325	136752363	NM_005862.3	-	ATG	1	non-overlapping
chr3	136752342	136752353	NM_005862.3	-	ATG	1	non-overlapping
chr3	148991468	148991503	NM_004130.4	+	ATG	1	non-overlapping
chr3	155079676	155079747	NM_007289.4	+	ATG	1	non-overlapping
chr3	160399147	160399206	NM_020800.3	-	ATG	1	non-overlapping
chr3	171460321	171460395	NM_015028.4	-	ATG	1	non-overlapping
chr3	177064990	177098468	NM_024665.7	-	ATG	2	non-overlapping
chr3	180988214	180989646	NM_145261.4	-	ATG	2	overlapping
chr3	183643532	183650341	NM_017644.3	+	ATG	2	non-overlapping
chr3	184314610	184314672	NM_198241.3	+	ATG	1	non-overlapping
chr3	184315497	184315800	NM_198241.3	+	ATG	2	overlapping
chr3	184315780	184315800	NM_198241.3	+	ATG	1	overlapping
chr3	193593226	193614742	NM_015560.3	+	ATG	2	overlapping
chr3	196503294	196503395	NM_152617.4	-	ATG	1	non-overlapping
chr3	196503398	196503466	NM_152617.4	-	ATG	1	non-overlapping
chr3	196503549	196503614	NM_152617.4	-	ATG	1	non-overlapping
chr3	196708681	196711953	NM_032898.5	-	ATG	2	non-overlapping
chr4	1241335	1241433	NM_001012614.2	-	ATG	1	non-overlapping
chr4	2812352	2820628	NM_001145855.2	+	ATG	2	overlapping
chr4	3074701	3074766	NM_002111.8	+	ATG	1	non-overlapping
chr4	4859850	4859921	NM_002448.3	+	ATG	1	overlapping
chr4	5711350	5719288	NM_153717.3	+	ATG	2	overlapping
chr4	10021455	10021487	NM_020041.3	-	ATG	1	non-overlapping
chr4	13484299	13484316	NM_004249.4	-	ATG	1	non-overlapping
chr4	41990567	41990632	NM_006345.4	+	ATG	1	non-overlapping
chr4	44678571	44678603	NM_021927.3	+	ATG	1	non-overlapping
chr4	54064450	54064497	NM_012110.4	-	ATG	1	non-overlapping
chr4	54064450	54064503	NM_012110.4	-	ATG	1	non-overlapping
chr4	54064503	54064532	NM_012110.4	-	ATG	1	non-overlapping
chr4	55396055	55396075	NM_018475.5	+	ATG	1	non-overlapping
chr4	55949020	55952093	NM_025009.5	+	ATG	2	non-overlapping
chr4	56907927	56908046	NM_005612.5	+	ATG	1	non-overlapping
chr4	78057967	78237562	NM_025074.7	+	ATG	3	overlapping
chr4	80266712	80266828	NM_004464.3	+	ATG	1	overlapping
chr4	84896913	84896966	NM_014991.6	-	ATG	1	non-overlapping
chr4	84896982	84932294	NM_014991.6	-	ATG	2	non-overlapping
chr4	88158512	88158550	NM_004827.3	-	ATG	1	non-overlapping
chr4	102344757	102344852	NM_022154.5	-	ATG	1	non-overlapping
chr4	102344757	102345023	NM_022154.5	-	ATG	1	non-overlapping
chr4	102344780	102345076	NM_022154.5	-	ATG	1	non-overlapping
chr4	112637148	112637162	NM_016648.4	+	ATG	1	non-overlapping
chr4	112637191	112637214	NM_016648.4	+	ATG	1	non-overlapping
chr4	112818125	112904458	NM_001354243.1	+	ATG	2	non-overlapping
chr4	118352656	118352748	NM_003619.4	-	ATG	1	overlapping
chr4	118833696	118833710	NM_014822.4	-	ATG	1	non-overlapping
chr4	118833707	118833715	NM_014822.4	-	ATG	1	non-overlapping
chr4	120922638	120922673	NM_018699.4	-	ATG	1	non-overlapping
chr4	122154035	122154061	NM_001384125.1	+	ATG	1	non-overlapping
chr4	122170623	122170667	NM_015312.4	+	ATG	1	overlapping
chr4	122732751	122732786	NM_152618.3	+	ATG	1	non-overlapping
chr4	122741886	122742017	NM_152618.3	+	ATG	1	overlapping
chr4	127880937	127881026	NM_014264.5	+	ATG	1	non-overlapping
chr4	127965145	127965192	NM_152778.3	-	ATG	1	non-overlapping
chr4	146521723	146521827	NM_001300842.3	-	ATG	1	non-overlapping
chr4	155667206	155696947	NM_001130685.3	+	ATG	3	non-overlapping
chr4	158672222	158672299	NM_004453.4	+	ATG	1	non-overlapping
chr4	158672363	158672383	NM_004453.4	+	ATG	1	non-overlapping
chr4	165873331	165873384	NM_012464.5	+	ATG	1	non-overlapping
chr4	165873756	165873773	NM_012464.5	+	ATG	1	non-overlapping
chr4	169602641	169602649	NM_012224.4	-	ATG	1	non-overlapping
chr4	169612101	169612142	NM_012224.4	-	ATG	1	non-overlapping
chr4	176792546	176792578	NM_005429.5	-	ATG	1	non-overlapping
chr4	186069200	186076623	NM_003265.3	+	ATG	2	overlapping
chr5	14769085	14871478	NM_054027.6	-	ATG	2	overlapping
chr5	14871635	14871766	NM_054027.6	-	ATG	1	non-overlapping
chr5	36606613	36606705	NM_004172.5	+	ATG	1	non-overlapping
chr5	36876934	36876948	NM_133433.4	+	ATG	1	non-overlapping
chr5	36876984	36877073	NM_133433.4	+	ATG	1	non-overlapping
chr5	36877058	36877123	NM_133433.4	+	ATG	1	non-overlapping
chr5	36953628	36953660	NM_133433.4	+	ATG	1	non-overlapping
chr5	43602794	43602826	NM_012343.4	+	ATG	1	non-overlapping
chr5	60928936	60945048	NM_000082.4	-	ATG	2	overlapping
chr5	60945149	60945313	NM_174889.5	+	ATG	1	overlapping
chr5	62306465	62306473	NM_001098511.3	+	ATG	1	non-overlapping
chr5	64768955	64768993	NM_005869.4	+	ATG	1	non-overlapping
chr5	68226333	68226416	NM_181523.3	+	ATG	1	non-overlapping
chr5	68226484	68226618	NM_181523.3	+	ATG	1	non-overlapping
chr5	68226656	68226679	NM_181523.3	+	ATG	1	overlapping
chr5	71455687	71455749	NM_018429.3	+	ATG	1	non-overlapping
chr5	75511584	75511607	NM_001379029.1	-	ATG	1	non-overlapping
chr5	83471722	83471751	NM_004385.5	+	ATG	1	non-overlapping
chr5	83471938	83471943	NM_004385.5	+	ATG	1	non-overlapping
chr5	87267984	87268064	NM_002890.3	+	ATG	1	non-overlapping
chr5	93583597	93583635	NM_005654.6	+	ATG	1	non-overlapping
chr5	93583783	93583860	NM_005654.6	+	ATG	1	non-overlapping
chr5	93584021	93584074	NM_005654.6	+	ATG	1	non-overlapping
chr5	93584360	93584389	NM_005654.6	+	ATG	1	non-overlapping
chr5	95550584	95550643	NM_014639.4	-	ATG	1	non-overlapping
chr5	112707637	112707672	NM_001127511.2	+	ATG	1	non-overlapping
chr5	128537812	128537877	NM_001999.4	-	ATG	1	non-overlapping
chr5	132369790	132369795	NM_003060.4	+	ATG	1	non-overlapping
chr5	132866637	132866979	NM_014402.5	+	ATG	2	overlapping
chr5	132963276	132963290	NM_014423.4	-	ATG	1	non-overlapping
chr5	132963329	132963343	NM_014423.4	-	ATG	1	non-overlapping
chr5	132963463	132963498	NM_014423.4	-	ATG	1	non-overlapping
chr5	135033973	135034029	NM_002653.5	-	ATG	1	non-overlapping
chr5	139276139	139278362	NM_199189.3	+	ATG	2	non-overlapping
chr5	139278328	139278336	NM_199189.3	+	ATG	1	non-overlapping
chr5	139279065	139279100	NM_199189.3	+	ATG	1	non-overlapping
chr5	139279093	139279113	NM_199189.3	+	ATG	1	non-overlapping
chr5	139482555	139482659	NM_198282.4	-	ATG	1	non-overlapping
chr5	139482659	139482682	NM_198282.4	-	ATG	1	non-overlapping
chr5	141618998	141619051	NM_005219.5	-	ATG	1	non-overlapping
chr5	142319765	142324870	NM_030964.5	-	ATG	2	non-overlapping
chr5	143400849	143403359	NM_001024094.2	-	ATG	2	non-overlapping
chr5	143403377	143403397	NM_001024094.2	-	ATG	1	non-overlapping
chr5	146182602	146182637	NM_020117.11	-	ATG	1	non-overlapping
chr5	149960857	149960886	NM_000112.4	+	ATG	1	non-overlapping
chr5	150520901	150520966	NM_001543.5	+	ATG	1	non-overlapping
chr5	150521014	150521025	NM_001543.5	+	ATG	1	non-overlapping
chr5	168486491	168488623	NM_002887.4	+	ATG	2	overlapping
chr5	173235100	173235162	NM_001166176.2	-	ATG	1	non-overlapping
chr5	177133902	177135164	NM_022455.5	+	ATG	2	overlapping
chr5	177600188	177604486	NM_007255.3	+	ATG	2	overlapping
chr5	178153836	178153880	NM_017838.4	-	ATG	1	non-overlapping
chr5	178153880	178153894	NM_017838.4	-	ATG	1	non-overlapping
chr5	179801906	179806626	NM_014275.5	-	ATG	2	overlapping
chr6	5261532	5261564	NM_006567.5	+	ATG	1	non-overlapping
chr6	13326891	13326905	NM_016495.6	-	ATG	1	overlapping
chr6	16328342	16328431	NM_000332.3	-	ATG	1	non-overlapping
chr6	18155038	18155058	NM_000367.5	-	ATG	1	non-overlapping
chr6	34425215	34426078	NM_001014.5	-	ATG	2	overlapping
chr6	44134568	44134579	NM_018426.3	+	ATG	1	non-overlapping
chr6	44223567	44223941	NM_001078177.2	+	ATG	1	non-overlapping
chr6	49459453	49459476	NM_000255.4	-	ATG	1	overlapping
chr6	49463164	49463178	NM_000255.4	-	ATG	1	non-overlapping
chr6	53041266	53041385	NM_016513.5	-	ATG	1	non-overlapping
chr6	53061701	53061772	NM_016513.5	-	ATG	1	non-overlapping
chr6	53545032	53545067	NM_001498.4	-	ATG	1	non-overlapping
chr6	57222227	57222280	NM_183227.3	-	ATG	1	non-overlapping
chr6	73461763	73461798	NM_012123.4	+	ATG	1	non-overlapping
chr6	75202808	75202819	NM_004370.6	-	ATG	1	non-overlapping
chr6	79078165	79078191	NM_017934.7	-	ATG	1	non-overlapping
chr6	85593746	85593781	NM_153816.6	-	ATG	1	non-overlapping
chr6	96897789	96897809	NM_014165.4	-	ATG	1	overlapping
chr6	96897806	96897814	NM_014165.4	-	ATG	1	non-overlapping
chr6	98926882	98934770	NM_001278716.1	-	ATG	3	overlapping
chr6	98926882	98927780	NM_001278716.1	-	ATG	2	overlapping
chr6	98926882	98927807	NM_001278716.1	-	ATG	2	overlapping
chr6	98927719	98927754	NM_001278716.1	-	ATG	1	non-overlapping
chr6	98927788	98927814	NM_001278716.1	-	ATG	1	non-overlapping
chr6	105136965	105137168	NM_007073.4	-	ATG	1	non-overlapping
chr6	106316198	106316233	NM_004849.4	-	ATG	1	overlapping
chr6	106629097	106629138	NM_032730.5	-	ATG	1	non-overlapping
chr6	106629204	106629263	NM_032730.5	-	ATG	1	non-overlapping
chr6	106629592	106629609	NM_018292.5	+	ATG	1	non-overlapping
chr6	107459536	107459553	NM_020381.4	-	ATG	1	non-overlapping
chr6	107490193	107490225	NM_018013.4	+	ATG	1	non-overlapping
chr6	107490218	107490436	NM_018013.4	+	ATG	1	non-overlapping
chr6	109691320	109691346	NM_014845.6	+	ATG	1	non-overlapping
chr6	109691346	109691360	NM_014845.6	+	ATG	1	non-overlapping
chr6	116370986	116371051	NM_013352.4	+	ATG	1	non-overlapping
chr6	116399210	116399254	NM_013352.4	+	ATG	1	overlapping
chr6	117675580	117675609	NM_138459.5	+	ATG	1	non-overlapping
chr6	133241610	133241675	NM_004100.5	+	ATG	1	non-overlapping
chr6	135490727	135492275	NM_017651.5	-	ATG	2	overlapping
chr6	135490727	135497201	NM_017651.5	-	ATG	3	overlapping
chr6	137867389	137867451	NM_006290.4	+	ATG	1	non-overlapping
chr6	138988148	138988207	NM_001286611.2	-	ATG	1	non-overlapping
chr6	139374475	139374486	NM_006079.5	-	ATG	1	non-overlapping
chr6	142302177	142302200	NM_198569.3	+	ATG	1	non-overlapping
chr6	142302287	142302322	NM_198569.3	+	ATG	1	non-overlapping
chr6	142774762	142774791	NM_006734.4	-	ATG	1	non-overlapping
chr6	142775079	142783548	NM_006734.4	-	ATG	3	non-overlapping
chr6	142783548	142836971	NM_006734.4	-	ATG	2	non-overlapping
chr6	142836949	142836957	NM_006734.4	-	ATG	1	non-overlapping
chr6	148342941	148342967	NM_015278.5	+	ATG	1	non-overlapping
chr6	149369929	149369955	NM_015093.6	+	ATG	1	non-overlapping
chr6	151445811	151445819	NM_017909.4	-	ATG	1	non-overlapping
chr6	151452104	151452121	NM_017909.4	-	ATG	1	non-overlapping
chr6	158999973	159000056	NM_031924.8	-	ATG	1	non-overlapping
chr6	170556952	170556960	NM_003194.5	+	ATG	1	non-overlapping
chr7	2958517	3043893	NM_032415.7	-	ATG	2	non-overlapping
chr7	5761101	5761115	NM_207111.4	-	ATG	1	non-overlapping
chr7	23014040	23014066	NM_032581.4	-	ATG	1	non-overlapping
chr7	23246716	23246832	NM_001005340.2	+	ATG	1	non-overlapping
chr7	27185152	27185187	NM_005523.6	-	ATG	1	non-overlapping
chr7	30026534	30026566	NM_017946.4	-	ATG	1	non-overlapping
chr7	30026632	30026649	NM_017946.4	-	ATG	1	non-overlapping
chr7	39950229	39950237	NM_003718.5	+	ATG	1	non-overlapping
chr7	39950578	39950592	NM_003718.5	+	ATG	1	non-overlapping
chr7	42236989	42237009	NM_000168.6	-	ATG	1	non-overlapping
chr7	45000265	45000270	NM_031443.4	+	ATG	1	non-overlapping
chr7	45574533	45574730	NM_021116.4	+	ATG	1	overlapping
chr7	56051337	56051357	NM_004577.4	-	ATG	1	non-overlapping
chr7	69598948	69599037	NM_015570.4	+	ATG	1	non-overlapping
chr7	83648742	83648792	NM_012431.3	-	ATG	1	non-overlapping
chr7	87934294	87934305	NM_021723.5	+	ATG	1	non-overlapping
chr7	91940882	91940941	NM_005751.5	+	ATG	1	non-overlapping
chr7	92244977	92245006	NM_194456.1	-	ATG	1	non-overlapping
chr7	92245000	92245056	NM_194456.1	-	ATG	1	non-overlapping
chr7	92833645	92833650	NM_001259.8	-	ATG	1	non-overlapping
chr7	92833671	92833685	NM_001259.8	-	ATG	1	non-overlapping
chr7	93114864	93114884	NM_017654.4	-	ATG	1	non-overlapping
chr7	93117885	93117908	NM_017654.4	-	ATG	1	non-overlapping
chr7	93117885	93117983	NM_017654.4	-	ATG	1	non-overlapping
chr7	94394949	94394969	NM_000089.4	+	ATG	1	non-overlapping
chr7	100119325	100119345	NM_005641.4	-	ATG	1	non-overlapping
chr7	100126816	100127040	NM_001008395.4	+	ATG	1	non-overlapping
chr7	100827150	100827164	NM_004444.5	-	ATG	1	non-overlapping
chr7	101217412	101217579	NM_001084.5	-	ATG	1	non-overlapping
chr7	101816021	101816077	NM_001202543.2	+	ATG	1	overlapping
chr7	108515546	108515566	NM_015723.5	-	ATG	1	non-overlapping
chr7	108518214	108526110	NM_015723.5	-	ATG	3	non-overlapping
chr7	108521486	108521497	NM_015723.5	-	ATG	1	non-overlapping
chr7	116524856	116525011	NM_001753.5	+	ATG	1	non-overlapping
chr7	116672445	116672492	NM_001127500.3	+	ATG	1	non-overlapping
chr7	120857883	120857927	NM_012338.4	-	ATG	1	non-overlapping
chr7	124898355	124928937	NM_015450.3	-	ATG	3	non-overlapping
chr7	129054850	129054888	NM_012470.4	-	ATG	1	non-overlapping
chr7	134646839	134658386	NM_199186.3	+	ATG	2	non-overlapping
chr7	134646854	134658386	NM_199186.3	+	ATG	2	non-overlapping
chr7	139716955	139777648	NM_022740.5	-	ATG	2	overlapping
chr7	139777695	139777712	NM_022740.5	-	ATG	1	non-overlapping
chr7	152435892	152435984	NM_170606.3	-	ATG	1	non-overlapping
chr7	152660749	152676132	NM_005431.2	-	ATG	2	overlapping
chr7	156893000	156893047	NM_022458.4	-	ATG	1	non-overlapping
chr8	1763807	1770936	NM_018941.4	+	ATG	2	non-overlapping
chr8	1770939	1770950	NM_018941.4	+	ATG	1	non-overlapping
chr8	15540253	15540462	NM_006765.4	+	ATG	1	overlapping
chr8	17247068	17247109	NM_152415.3	+	ATG	1	non-overlapping
chr8	22130604	22130708	NM_005144.5	-	ATG	1	non-overlapping
chr8	22130944	22130994	NM_005144.5	-	ATG	1	non-overlapping
chr8	22999652	22999819	NM_015178.3	+	ATG	1	non-overlapping
chr8	22999845	22999937	NM_015178.3	+	ATG	1	non-overlapping
chr8	23000040	23004445	NM_015178.3	+	ATG	2	overlapping
chr8	23068944	23068961	NM_147187.3	-	ATG	1	non-overlapping
chr8	28701520	28701648	NM_001440.4	+	ATG	1	non-overlapping
chr8	28713509	28715590	NM_001440.4	+	ATG	2	non-overlapping
chr8	28715668	28715718	NM_001440.4	+	ATG	1	non-overlapping
chr8	28715708	28715902	NM_001440.4	+	ATG	1	non-overlapping
chr8	28715794	28715826	NM_001440.4	+	ATG	1	non-overlapping
chr8	28716013	28716033	NM_001440.4	+	ATG	1	non-overlapping
chr8	31033891	31058435	NM_000553.6	+	ATG	2	non-overlapping
chr8	31058403	31058435	NM_000553.6	+	ATG	1	non-overlapping
chr8	33513022	33513054	NM_025115.5	-	ATG	1	non-overlapping
chr8	37762605	37762613	NM_007198.4	+	ATG	1	non-overlapping
chr8	38231804	38233065	NM_015214.3	+	ATG	2	overlapping
chr8	38457460	38457492	NM_023110.3	-	ATG	1	non-overlapping
chr8	38468284	38468310	NM_023110.3	-	ATG	1	non-overlapping
chr8	42048971	42049000	NM_006766.5	-	ATG	1	overlapping
chr8	42049008	42049085	NM_006766.5	-	ATG	1	non-overlapping
chr8	42049037	42049045	NM_006766.5	-	ATG	1	non-overlapping
chr8	42049151	42049225	NM_006766.5	-	ATG	1	non-overlapping
chr8	42049297	42051975	NM_006766.5	-	ATG	2	non-overlapping
chr8	42271371	42272088	NM_001556.3	+	ATG	2	non-overlapping
chr8	42472541	42472615	NM_006749.5	-	ATG	1	non-overlapping
chr8	42843240	42843287	NM_018105.3	-	ATG	1	non-overlapping
chr8	42843266	42843301	NM_018105.3	-	ATG	1	non-overlapping
chr8	43097557	43102538	NM_032237.5	+	ATG	2	non-overlapping
chr8	48921330	48921338	NM_003068.5	-	ATG	1	non-overlapping
chr8	56993689	56993727	NM_017813.5	-	ATG	1	non-overlapping
chr8	60741313	60741321	NM_001316690.1	+	ATG	1	non-overlapping
chr8	76681400	76681408	NM_024721.5	+	ATG	1	non-overlapping
chr8	76984108	76986284	NM_000318.3	-	ATG	2	overlapping
chr8	76988308	77000039	NM_000318.3	-	ATG	2	non-overlapping
chr8	89984614	89984649	NM_002485.5	-	ATG	1	non-overlapping
chr8	96235608	96235613	NM_006294.5	-	ATG	1	non-overlapping
chr8	102238991	102239047	NM_015713.5	-	ATG	1	non-overlapping
chr8	103299993	103300013	NM_003506.4	+	ATG	1	non-overlapping
chr8	103300010	103300102	NM_003506.4	+	ATG	1	non-overlapping
chr8	103300080	103300088	NM_003506.4	+	ATG	1	non-overlapping
chr8	103414754	103414939	NM_015420.7	+	ATG	1	non-overlapping
chr8	115623693	115668610	NM_014112.5	-	ATG	2	non-overlapping
chr8	115668958	115668972	NM_014112.5	-	ATG	1	non-overlapping
chr8	118110961	118111215	NM_000127.3	-	ATG	1	overlapping
chr8	118111229	118111255	NM_000127.3	-	ATG	1	non-overlapping
chr8	118111229	118111342	NM_000127.3	-	ATG	1	non-overlapping
chr8	118111552	118111560	NM_000127.3	-	ATG	1	non-overlapping
chr8	118111552	118111599	NM_000127.3	-	ATG	1	non-overlapping
chr8	118621821	118621844	NM_207506.3	-	ATG	1	non-overlapping
chr8	119832555	119832617	NM_003184.4	-	ATG	1	overlapping
chr8	119832775	119832825	NM_003184.4	-	ATG	1	non-overlapping
chr8	125083952	125084014	NM_014846.4	-	ATG	1	non-overlapping
chr8	132480834	132480923	NM_004519.4	-	ATG	1	non-overlapping
chr8	144326786	144326878	NM_012079.6	-	ATG	1	non-overlapping
chr9	4985468	4985473	NM_004972.4	+	ATG	1	non-overlapping
chr9	4985967	4985972	NM_004972.4	+	ATG	1	non-overlapping
chr9	14313574	14313585	NM_001190737.2	-	ATG	1	non-overlapping
chr9	14313582	14313596	NM_001190737.2	-	ATG	1	non-overlapping
chr9	26947042	26947266	NM_001031689.3	-	ATG	1	overlapping
chr9	27567120	27567128	NM_018325.5	-	ATG	1	non-overlapping
chr9	27567137	27567142	NM_018325.5	-	ATG	1	non-overlapping
chr9	34372943	34372981	NM_020702.5	-	ATG	1	non-overlapping
chr9	34372954	34376796	NM_020702.5	-	ATG	2	non-overlapping
chr9	35546446	35546529	NM_001135999.1	+	ATG	1	overlapping
chr9	35546451	35546498	NM_001135999.1	+	ATG	1	non-overlapping
chr9	35748785	35748958	NM_020944.3	-	ATG	1	non-overlapping
chr9	78236103	78236177	NM_001098802.3	+	ATG	1	non-overlapping
chr9	85712545	85741878	NM_001330701.2	-	ATG	2	non-overlapping
chr9	92293655	92293669	NM_013417.3	-	ATG	1	non-overlapping
chr9	95249260	95317156	NM_001243743.2	-	ATG	2	overlapping
chr9	95875917	95880940	NM_020207.7	+	ATG	2	overlapping
chr9	105573675	105573689	NM_001079802.2	+	ATG	1	non-overlapping
chr9	105574980	105575033	NM_001079802.2	+	ATG	1	non-overlapping
chr9	108931061	108931195	NM_003640.5	-	ATG	1	overlapping
chr9	113393586	113393618	NM_000031.6	-	ATG	1	non-overlapping
chr9	114505133	114505138	NM_015404.4	-	ATG	1	non-overlapping
chr9	114505295	114505366	NM_015404.4	-	ATG	1	non-overlapping
chr9	115118002	115118229	NM_002160.4	-	ATG	1	non-overlapping
chr9	116697684	116697719	NM_012210.4	+	ATG	1	non-overlapping
chr9	120580119	120580139	NM_018249.6	-	ATG	1	non-overlapping
chr9	127451818	127451898	NM_138361.5	+	ATG	1	non-overlapping
chr9	128322627	128322656	NM_016035.5	+	ATG	1	non-overlapping
chr9	128322701	128322745	NM_016035.5	+	ATG	1	non-overlapping
chr9	128683720	128684106	NM_003011.4	+	ATG	1	non-overlapping
chr9	128886028	128886105	NM_019594.4	+	ATG	1	non-overlapping
chr9	128947550	128947597	NM_014908.4	-	ATG	1	non-overlapping
chr9	130714090	130714203	NM_007313.2	+	ATG	1	non-overlapping
chr9	130835297	130835329	NM_005157.6	+	ATG	1	non-overlapping
chr9	132353662	132353718	NM_015046.7	-	ATG	1	non-overlapping
chr9	132353681	132353722	NM_015046.7	-	ATG	1	non-overlapping
chr9	132353691	132353753	NM_015046.7	-	ATG	1	non-overlapping
chr9	132354940	132354954	NM_015046.7	-	ATG	1	non-overlapping
chr9	132928945	132935090	NM_000368.5	-	ATG	2	non-overlapping
chr9	132944573	132944605	NM_000368.5	-	ATG	1	non-overlapping
chr9	133417789	133418010	NM_001279350.2	-	ATG	1	non-overlapping
chr9	136439474	136439581	NM_019892.6	-	ATG	1	non-overlapping
chr9	137086974	137087060	NM_016219.5	+	ATG	1	overlapping
chr9	137459132	137459278	NM_015537.5	-	ATG	1	non-overlapping
chrX	10157003	10157065	NM_001830.4	+	ATG	1	non-overlapping
chrX	10158461	10158490	NM_001830.4	+	ATG	1	non-overlapping
chrX	10567550	10620340	NM_000381.4	-	ATG	2	non-overlapping
chrX	10567550	10833565	NM_033290.4	-	ATG	2	non-overlapping
chrX	14865538	14868969	NM_001018113.3	-	ATG	2	non-overlapping
chrX	14868941	14873035	NM_001018113.3	-	ATG	2	non-overlapping
chrX	21839641	21839655	NM_015884.4	+	ATG	1	non-overlapping
chrX	21940802	21967216	NM_004595.5	+	ATG	2	overlapping
chrX	24024879	24024899	NM_030624.3	-	ATG	1	non-overlapping
chrX	38327441	38327485	NM_001034853.2	-	ATG	1	non-overlapping
chrX	41123493	41123507	NM_001039590.3	+	ATG	1	non-overlapping
chrX	44873315	44873320	NM_021140.4	+	ATG	1	non-overlapping
chrX	48476242	48476274	NM_012280.4	+	ATG	1	non-overlapping
chrX	49235479	49235535	NM_014008.5	+	ATG	1	non-overlapping
chrX	49922671	49923461	NM_001127899.3	+	ATG	2	non-overlapping
chrX	53224936	53224947	NM_004187.5	-	ATG	1	non-overlapping
chrX	53225155	53225196	NM_004187.5	-	ATG	1	non-overlapping
chrX	54495560	54495673	NM_004463.3	-	ATG	1	non-overlapping
chrX	63754485	63754664	NM_015185.3	-	ATG	1	non-overlapping
chrX	68433287	68433313	NM_002547.3	-	ATG	1	non-overlapping
chrX	68829157	68829222	NM_004429.5	+	ATG	1	non-overlapping
chrX	68829562	68829591	NM_004429.5	+	ATG	1	non-overlapping
chrX	68829673	68829684	NM_004429.5	+	ATG	1	non-overlapping
chrX	69616144	69616257	NM_001399.5	+	ATG	1	non-overlapping
chrX	70133723	70133848	NM_001551.3	+	ATG	1	non-overlapping
chrX	71118564	71118776	NM_005120.3	+	ATG	1	overlapping
chrX	71118607	71118624	NM_005120.3	+	ATG	1	non-overlapping
chrX	71533126	71533137	NM_181672.3	+	ATG	1	non-overlapping
chrX	75523215	75523238	NM_144969.3	-	ATG	1	non-overlapping
chrX	77786134	77786202	NM_000489.6	-	ATG	1	non-overlapping
chrX	77971628	77971663	NM_000052.7	+	ATG	1	overlapping
chrX	80809540	80809623	NM_153252.5	-	ATG	1	non-overlapping
chrX	80809620	80809643	NM_153252.5	-	ATG	1	non-overlapping
chrX	107628511	107628516	NM_002764.4	+	ATG	1	non-overlapping
chrX	107628518	107628529	NM_002764.4	+	ATG	1	non-overlapping
chrX	107826090	107826137	NM_012216.4	+	ATG	1	non-overlapping
chrX	108439396	108439401	NM_001847.4	-	ATG	1	non-overlapping
chrX	108440057	108440071	NM_000495.5	+	ATG	1	non-overlapping
chrX	119574684	119574698	NM_003336.4	+	ATG	1	non-overlapping
chrX	130165754	130165765	NM_004208.4	-	ATG	1	non-overlapping
chrX	134373343	134377581	NM_032458.3	+	ATG	2	non-overlapping
chrX	139932876	139932902	NM_001353811.2	-	ATG	1	non-overlapping
chrX	149505196	149505243	NM_000202.8	-	ATG	1	non-overlapping
chrX	153688180	153688200	NM_005629.4	+	ATG	1	non-overlapping
chrX	153688342	153688389	NM_005629.4	+	ATG	1	non-overlapping
chrX	153794647	153794673	NM_006280.2	+	ATG	1	non-overlapping
chrX	153970952	153970987	NM_005334.3	-	ATG	1	non-overlapping
chrX	153971137	153971172	NM_005334.3	-	ATG	1	non-overlapping
chrX	153971339	153971365	NM_005334.3	-	ATG	1	non-overlapping
chrX	153971558	153971590	NM_005334.3	-	ATG	1	non-overlapping
chrX	153971732	153971788	NM_005334.3	-	ATG	1	non-overlapping
chrX	154092265	154097665	NM_004992.4	-	ATG	2	non-overlapping
chrX	154379383	154379442	NM_000117.3	+	ATG	1	non-overlapping
chrX	154398276	154398353	NM_006013.5	+	ATG	1	non-overlapping
chrX	154398318	154398353	NM_006013.5	+	ATG	1	non-overlapping
chrX	154863178	154886179	NM_019863.3	-	ATG	2	overlapping

## Sheet: high-confidence non-ATG uORFs
chrom	start	end	transcript	strand	start_codon_type	number_of_сovered_exons	type
chr1	244864357	244864368	NM_031844.3	-	non-ATG	1	non-overlapping
chr1	244864357	244864437	NM_031844.3	-	non-ATG	1	non-overlapping
chr1	244864357	244864485	NM_031844.3	-	non-ATG	1	non-overlapping
chr1	244864341	244864475	NM_031844.3	-	non-ATG	1	non-overlapping
chr1	244835477	244835566	NM_198076.6	+	non-ATG	1	non-overlapping
chr1	243256155	243270195	NM_006642.5	+	non-ATG	2	overlapping
chr1	243256132	243256164	NM_006642.5	+	non-ATG	1	non-overlapping
chr1	243256102	243256164	NM_006642.5	+	non-ATG	1	non-overlapping
chr1	235833651	235833659	NM_000081.4	-	non-ATG	1	non-overlapping
chr1	235833632	235833646	NM_000081.4	-	non-ATG	1	non-overlapping
chr1	235494786	235504352	NM_152490.5	-	non-ATG	2	overlapping
chr1	235494778	235504287	NM_152490.5	-	non-ATG	2	overlapping
chr1	235380036	235380050	NM_003193.5	+	non-ATG	1	non-overlapping
chr1	235367486	235380050	NM_003193.5	+	non-ATG	2	non-overlapping
chr1	231422100	231422156	NM_022051.3	-	non-ATG	1	non-overlapping
chr1	231338334	231338372	NM_032018.7	+	non-ATG	1	non-overlapping
chr1	231338080	231338097	NM_032018.7	+	non-ATG	1	non-overlapping
chr1	231241331	231241339	NM_014236.4	+	non-ATG	1	non-overlapping
chr1	230710825	230714104	NM_001384479.1	-	non-ATG	2	non-overlapping
chr1	230642572	230642625	NM_007357.3	+	non-ATG	1	overlapping
chr1	230642558	230642620	NM_007357.3	+	non-ATG	1	overlapping
chr1	229508152	229508295	NM_018230.3	-	non-ATG	1	overlapping
chr1	229508075	229508302	NM_018230.3	-	non-ATG	1	overlapping
chr1	228082741	228082764	NM_001024226.2	+	non-ATG	1	non-overlapping
chr1	228082720	228082764	NM_001024226.2	+	non-ATG	1	non-overlapping
chr1	226940369	226961423	NM_020247.5	+	non-ATG	2	overlapping
chr1	226940329	226961440	NM_020247.5	+	non-ATG	2	overlapping
chr1	226940311	226961440	NM_020247.5	+	non-ATG	2	overlapping
chr1	226871306	226871353	NM_000447.3	+	non-ATG	1	non-overlapping
chr1	225924151	225924240	NM_013328.4	-	non-ATG	1	non-overlapping
chr1	225924107	225924154	NM_013328.4	-	non-ATG	1	overlapping
chr1	225424085	225427978	NM_002296.4	-	non-ATG	2	non-overlapping
chr1	225424085	225427996	NM_002296.4	-	non-ATG	2	non-overlapping
chr1	225424085	225428026	NM_002296.4	-	non-ATG	2	non-overlapping
chr1	225424065	225428009	NM_002296.4	-	non-ATG	2	overlapping
chr1	220272374	220272424	NM_012414.4	-	non-ATG	1	non-overlapping
chr1	214603280	214613758	NM_016343.4	+	non-ATG	2	overlapping
chr1	214551187	214551201	NM_005401.5	-	non-ATG	1	non-overlapping
chr1	212858431	212858472	NM_014053.4	+	non-ATG	1	overlapping
chr1	212858385	212858600	NM_014053.4	+	non-ATG	1	overlapping
chr1	212858361	212858600	NM_014053.4	+	non-ATG	1	overlapping
chr1	212858305	212858472	NM_014053.4	+	non-ATG	1	overlapping
chr1	209805953	209805991	NM_006147.4	-	non-ATG	1	non-overlapping
chr1	209801355	209806013	NM_006147.4	-	non-ATG	3	overlapping
chr1	209650947	209652399	NM_000228.3	-	non-ATG	2	non-overlapping
chr1	207321714	207322385	NM_000574.5	+	non-ATG	2	overlapping
chr1	204411681	204411737	NM_032833.5	-	non-ATG	1	non-overlapping
chr1	204411452	204411766	NM_032833.5	-	non-ATG	1	non-overlapping
chr1	202808118	202808405	NM_006618.5	-	non-ATG	1	overlapping
chr1	202335733	202335798	NM_014176.4	-	non-ATG	1	overlapping
chr1	196652064	196652093	NM_000186.4	+	non-ATG	1	non-overlapping
chr1	193122062	193122217	NM_024529.5	+	non-ATG	1	overlapping
chr1	183186333	183215509	NM_005562.3	+	non-ATG	3	overlapping
chr1	183186315	183215509	NM_005562.3	+	non-ATG	3	overlapping
chr1	182589189	182589209	NM_021133.4	-	non-ATG	1	non-overlapping
chr1	173824888	173824983	NM_018122.5	+	non-ATG	1	non-overlapping
chr1	172442764	172442817	NM_002642.4	-	non-ATG	1	non-overlapping
chr1	172442764	172444032	NM_002642.4	-	non-ATG	2	non-overlapping
chr1	171781720	171781932	NM_015935.5	+	non-ATG	1	non-overlapping
chr1	164559714	164559728	NM_002585.4	+	non-ATG	1	non-overlapping
chr1	164559667	164559717	NM_002585.4	+	non-ATG	1	non-overlapping
chr1	161166500	161166568	NM_000309.5	+	non-ATG	1	non-overlapping
chr1	160343196	160343216	NM_004371.4	-	non-ATG	1	non-overlapping
chr1	160343164	160343241	NM_004371.4	-	non-ATG	1	overlapping
chr1	160340255	160343192	NM_004371.4	-	non-ATG	2	overlapping
chr1	160261299	160261316	NM_015726.4	-	non-ATG	1	non-overlapping
chr1	160261299	160262457	NM_015726.4	-	non-ATG	2	non-overlapping
chr1	156114846	156115037	NM_005572.4	+	non-ATG	1	overlapping
chr1	156054855	156054878	NM_014017.4	+	non-ATG	1	non-overlapping
chr1	155978192	155978479	NM_004723.4	-	non-ATG	1	non-overlapping
chr1	155910733	155911293	NM_006912.6	-	non-ATG	2	overlapping
chr1	155910733	155911311	NM_006912.6	-	non-ATG	2	overlapping
chr1	155680436	155688689	NM_139119.2	-	non-ATG	3	non-overlapping
chr1	155521559	155521609	NM_018489.3	-	non-ATG	1	non-overlapping
chr1	155308948	155310141	NM_001135822.2	+	non-ATG	2	overlapping
chr1	155308906	155310141	NM_001135822.2	+	non-ATG	2	overlapping
chr1	155308855	155310141	NM_001135822.2	+	non-ATG	2	overlapping
chr1	155241126	155244543	NM_001005741.3	-	non-ATG	2	non-overlapping
chr1	155241126	155244561	NM_001005741.3	-	non-ATG	2	non-overlapping
chr1	155241126	155244624	NM_001005741.3	-	non-ATG	2	non-overlapping
chr1	154936770	154936826	NM_006556.4	-	non-ATG	1	non-overlapping
chr1	154936734	154936748	NM_006556.4	-	non-ATG	1	non-overlapping
chr1	153922758	153922901	NM_020699.4	-	non-ATG	1	non-overlapping
chr1	153828340	153922774	NM_020699.4	-	non-ATG	2	overlapping
chr1	153828340	153922825	NM_020699.4	-	non-ATG	2	overlapping
chr1	151459214	151459291	NM_015100.4	-	non-ATG	1	non-overlapping
chr1	151459214	151459423	NM_015100.4	-	non-ATG	1	non-overlapping
chr1	151442117	151459302	NM_015100.4	-	non-ATG	2	overlapping
chr1	151008611	151017846	NM_021222.3	+	non-ATG	2	overlapping
chr1	151008553	151017899	NM_021222.3	+	non-ATG	2	overlapping
chr1	151008523	151008540	NM_021222.3	+	non-ATG	1	non-overlapping
chr1	150508137	150508184	NM_004425.4	+	non-ATG	1	non-overlapping
chr1	150324921	150324971	NM_004698.4	+	non-ATG	1	overlapping
chr1	150324910	150324939	NM_004698.4	+	non-ATG	1	non-overlapping
chr1	150324903	150324917	NM_004698.4	+	non-ATG	1	non-overlapping
chr1	150321579	150324976	NM_004698.4	+	non-ATG	2	overlapping
chr1	150067793	150067861	NM_007259.5	+	non-ATG	1	overlapping
chr1	119711971	119711979	NM_006623.4	+	non-ATG	1	non-overlapping
chr1	116666892	116666924	NM_001542.4	-	non-ATG	1	non-overlapping
chr1	115651296	115651346	NM_138959.3	+	non-ATG	1	non-overlapping
chr1	112956037	112956141	NM_003051.4	-	non-ATG	1	non-overlapping
chr1	112929339	112956086	NM_003051.4	-	non-ATG	2	non-overlapping
chr1	112929339	112956173	NM_003051.4	-	non-ATG	2	non-overlapping
chr1	112929239	112956154	NM_003051.4	-	non-ATG	2	overlapping
chr1	112929239	112956184	NM_003051.4	-	non-ATG	2	overlapping
chr1	112509119	112509133	NM_024494.3	+	non-ATG	1	non-overlapping
chr1	110150781	110166850	NM_001010898.4	+	non-ATG	2	non-overlapping
chr1	109548680	109548736	NM_006496.4	+	non-ATG	1	overlapping
chr1	109548678	109548683	NM_006496.4	+	non-ATG	1	non-overlapping
chr1	109548675	109548683	NM_006496.4	+	non-ATG	1	non-overlapping
chr1	109548656	109548736	NM_006496.4	+	non-ATG	1	overlapping
chr1	109548646	109548687	NM_006496.4	+	non-ATG	1	non-overlapping
chr1	109213937	109213969	NM_006513.4	+	non-ATG	1	non-overlapping
chr1	109075965	109075973	NM_005645.4	-	non-ATG	1	non-overlapping
chr1	108877074	108885374	NM_013296.5	+	non-ATG	2	non-overlapping
chr1	108185894	108200212	NM_013386.5	-	non-ATG	2	overlapping
chr1	103525784	103525792	NM_017619.4	+	non-ATG	1	non-overlapping
chr1	97920931	97920951	NM_000110.4	-	non-ATG	1	non-overlapping
chr1	94418405	94418422	NM_002858.4	+	non-ATG	1	non-overlapping
chr1	92298023	92298959	NM_053274.3	-	non-ATG	2	non-overlapping
chr1	90982325	91021292	NM_016620.4	-	non-ATG	2	overlapping
chr1	85276304	85276441	NM_003921.5	-	non-ATG	1	overlapping
chr1	77888655	77916099	NM_144573.4	+	non-ATG	2	non-overlapping
chr1	63774046	63774177	NM_005012.4	+	non-ATG	1	non-overlapping
chr1	63593418	63593495	NM_002633.3	+	non-ATG	1	overlapping
chr1	63370931	63370996	NM_013339.4	+	non-ATG	1	overlapping
chr1	54887059	54887175	NM_014762.4	-	non-ATG	1	overlapping
chr1	53196909	53200783	NM_000098.3	+	non-ATG	2	overlapping
chr1	53196882	53200783	NM_000098.3	+	non-ATG	2	overlapping
chr1	53196844	53196867	NM_000098.3	+	non-ATG	1	non-overlapping
chr1	53196830	53196847	NM_000098.3	+	non-ATG	1	non-overlapping
chr1	52927341	52927460	NM_002979.5	+	non-ATG	1	overlapping
chr1	47313112	47314068	NM_001282936.1	-	non-ATG	2	non-overlapping
chr1	47313044	47314102	NM_001282936.1	-	non-ATG	2	non-overlapping
chr1	45521825	45521869	NM_002574.4	-	non-ATG	1	non-overlapping
chr1	45521825	45521842	NM_002574.4	-	non-ATG	1	non-overlapping
chr1	45340197	45341111	NM_025077.4	+	non-ATG	2	overlapping
chr1	45012233	45012241	NM_000374.5	+	non-ATG	1	non-overlapping
chr1	44986539	44986586	NM_020365.5	-	non-ATG	1	non-overlapping
chr1	44986498	44986524	NM_020365.5	-	non-ATG	1	non-overlapping
chr1	44986498	44986536	NM_020365.5	-	non-ATG	1	non-overlapping
chr1	43545036	43545086	NM_002840.5	+	non-ATG	1	overlapping
chr1	40317143	40317274	NM_001852.4	-	non-ATG	1	overlapping
chr1	40258244	40260852	NM_005857.5	+	non-ATG	2	overlapping
chr1	37554075	37554260	NM_024700.4	-	non-ATG	1	overlapping
chr1	32817329	32817346	NM_003680.3	-	non-ATG	1	non-overlapping
chr1	32817300	32817332	NM_003680.3	-	non-ATG	1	non-overlapping
chr1	32817271	32817303	NM_003680.3	-	non-ATG	1	non-overlapping
chr1	32817271	32817342	NM_003680.3	-	non-ATG	1	non-overlapping
chr1	31059475	31065656	NM_001020658.2	-	non-ATG	2	overlapping
chr1	28887132	28887149	NM_004437.4	+	non-ATG	1	non-overlapping
chr1	27558868	27603434	NM_001029882.3	-	non-ATG	2	non-overlapping
chr1	27558734	27558871	NM_001029882.3	-	non-ATG	1	non-overlapping
chr1	27558518	27603475	NM_001029882.3	-	non-ATG	3	non-overlapping
chr1	27154743	27154802	NM_003047.5	-	non-ATG	1	non-overlapping
chr1	27154456	27154527	NM_003047.5	-	non-ATG	1	non-overlapping
chr1	27154456	27154653	NM_003047.5	-	non-ATG	1	non-overlapping
chr1	26788046	26788282	NM_001202554.1	+	non-ATG	1	non-overlapping
chr1	26696228	26696476	NM_006015.6	+	non-ATG	1	overlapping
chr1	26696163	26696231	NM_006015.6	+	non-ATG	1	non-overlapping
chr1	26432916	26432924	NM_024887.4	+	non-ATG	1	non-overlapping
chr1	23019484	23019513	NM_001009999.3	+	non-ATG	1	non-overlapping
chr1	22078435	22078539	NM_001791.4	+	non-ATG	1	overlapping
chr1	22074208	22078539	NM_001039802.2	+	non-ATG	2	overlapping
chr1	22052656	22074207	NM_001039802.2	+	non-ATG	2	non-overlapping
chr1	22052656	22078539	NM_001791.4	+	non-ATG	2	overlapping
chr1	21509459	21554002	NM_000478.6	+	non-ATG	2	non-overlapping
chr1	17011735	17011875	NM_022089.4	-	non-ATG	1	overlapping
chr1	16149038	16155997	NM_004431.5	-	non-ATG	3	overlapping
chr1	16149019	16155981	NM_004431.5	-	non-ATG	3	overlapping
chr1	11982016	11982078	NM_014874.4	+	non-ATG	1	non-overlapping
chr1	11273415	11273504	NM_013319.3	+	non-ATG	1	non-overlapping
chr1	11273242	11273253	NM_013319.3	+	non-ATG	1	non-overlapping
chr1	11259360	11262482	NM_004958.4	-	non-ATG	2	overlapping
chr1	11012657	11012740	NM_007375.4	+	non-ATG	1	non-overlapping
chr1	9972030	9972050	NM_022787.4	+	non-ATG	1	non-overlapping
chr1	9651790	9710446	NM_005026.5	+	non-ATG	3	non-overlapping
chr1	9651783	9691470	NM_005026.5	+	non-ATG	2	non-overlapping
chr1	9234839	9245050	NM_004285.4	+	non-ATG	2	overlapping
chr1	7962765	7962770	NM_007262.5	+	non-ATG	1	non-overlapping
chr1	7961729	7962778	NM_007262.5	+	non-ATG	2	non-overlapping
chr1	7961726	7962778	NM_007262.5	+	non-ATG	2	non-overlapping
chr1	7961704	7961739	NM_007262.5	+	non-ATG	1	non-overlapping
chr1	7961674	7961739	NM_007262.5	+	non-ATG	1	non-overlapping
chr1	6490486	6490572	NM_001265594.1	-	non-ATG	1	non-overlapping
chr1	5992296	5992310	NM_015102.5	-	non-ATG	1	non-overlapping
chr1	5992244	5992354	NM_015102.5	-	non-ATG	1	non-overlapping
chr1	2412469	2412534	NM_153818.2	-	non-ATG	1	overlapping
chr1	1839196	1890953	NM_002074.5	-	non-ATG	2	non-overlapping
chr1	1825450	1825482	NM_002074.5	-	non-ATG	1	overlapping
chr1	1512169	1512249	NM_001170535.3	+	non-ATG	1	non-overlapping
chr1	1348917	1349252	NM_004421.3	-	non-ATG	1	overlapping
chr1	1348917	1349321	NM_004421.3	-	non-ATG	1	overlapping
chr1	1348917	1349339	NM_004421.3	-	non-ATG	1	overlapping
chr1	1013524	1013996	NM_005101.4	+	non-ATG	2	overlapping
chr10	125816499	125823211	NM_000375.3	-	non-ATG	2	non-overlapping
chr10	124412128	124418892	NM_000274.4	-	non-ATG	2	overlapping
chr10	119651572	119651679	NM_004281.4	+	non-ATG	1	overlapping
chr10	119651548	119651679	NM_004281.4	+	non-ATG	1	overlapping
chr10	113854802	113854936	NM_198514.4	+	non-ATG	1	overlapping
chr10	112950635	112950691	NM_030756.5	+	non-ATG	1	non-overlapping
chr10	112950378	112950500	NM_030756.5	+	non-ATG	1	non-overlapping
chr10	112950332	112950430	NM_030756.5	+	non-ATG	1	non-overlapping
chr10	110567765	110569005	NM_005445.4	+	non-ATG	2	overlapping
chr10	110008184	110008204	NM_016824.5	+	non-ATG	1	non-overlapping
chr10	110008052	110008204	NM_016824.5	+	non-ATG	1	non-overlapping
chr10	104085800	104085841	NM_000494.4	-	non-ATG	1	non-overlapping
chr10	103917649	103918130	NM_024928.5	-	non-ATG	2	non-overlapping
chr10	102918382	102918456	NM_017649.5	+	non-ATG	1	non-overlapping
chr10	102705413	102714324	NM_004311.4	-	non-ATG	2	overlapping
chr10	102705413	102714330	NM_004311.4	-	non-ATG	2	overlapping
chr10	102395918	102395950	NM_001077494.3	+	non-ATG	1	non-overlapping
chr10	102395904	102396292	NM_001077494.3	+	non-ATG	2	overlapping
chr10	100987690	100987761	NM_021830.5	+	non-ATG	1	non-overlapping
chr10	97737150	97737167	NM_001002261.4	+	non-ATG	1	non-overlapping
chr10	95653371	95656699	NM_002860.4	-	non-ATG	2	overlapping
chr10	95643098	95656608	NM_002860.4	-	non-ATG	3	overlapping
chr10	93496716	93496829	NM_018131.4	+	non-ATG	1	non-overlapping
chr10	93496689	93496829	NM_018131.4	+	non-ATG	1	non-overlapping
chr10	88990837	89003048	NM_000043.6	+	non-ATG	2	overlapping
chr10	88990831	89003048	NM_000043.6	+	non-ATG	2	overlapping
chr10	88990663	88990767	NM_000043.6	+	non-ATG	1	non-overlapping
chr10	87659944	87709223	NM_001015880.2	+	non-ATG	2	overlapping
chr10	87094502	87094810	NM_005271.5	-	non-ATG	1	overlapping
chr10	80205438	80205512	NM_001157.3	-	non-ATG	1	non-overlapping
chr10	80170849	80205412	NM_145868.2	-	non-ATG	4	overlapping
chr10	80170849	80176147	NM_145868.2	-	non-ATG	3	overlapping
chr10	80170849	80176126	NM_145868.2	-	non-ATG	3	overlapping
chr10	78026197	78029450	NM_007055.4	-	non-ATG	2	overlapping
chr10	74176847	74176876	NM_001123.4	+	non-ATG	1	overlapping
chr10	74176822	74176827	NM_001123.4	+	non-ATG	1	non-overlapping
chr10	74176797	74200802	NM_001123.4	+	non-ATG	2	overlapping
chr10	73998156	73998323	NM_014000.3	+	non-ATG	1	overlapping
chr10	73911204	73912051	NM_002658.6	+	non-ATG	3	overlapping
chr10	73252537	73252551	NM_016065.4	-	non-ATG	1	non-overlapping
chr10	73252537	73252593	NM_016065.4	-	non-ATG	1	non-overlapping
chr10	73251873	73252534	NM_016065.4	-	non-ATG	2	overlapping
chr10	72216138	72223895	NM_173473.4	+	non-ATG	2	non-overlapping
chr10	72216122	72224053	NM_173473.4	+	non-ATG	2	overlapping
chr10	72216092	72216115	NM_173473.4	+	non-ATG	1	non-overlapping
chr10	72216070	72223890	NM_173473.4	+	non-ATG	2	non-overlapping
chr10	72005768	72005782	NM_004273.5	+	non-ATG	1	non-overlapping
chr10	71964598	72005782	NM_004273.5	+	non-ATG	2	non-overlapping
chr10	71964590	72005897	NM_004273.5	+	non-ATG	2	overlapping
chr10	70885901	70888558	NM_000281.4	-	non-ATG	2	overlapping
chr10	70816108	70816122	NM_003901.4	+	non-ATG	1	non-overlapping
chr10	70816069	70816122	NM_003901.4	+	non-ATG	1	non-overlapping
chr10	70816051	70816122	NM_003901.4	+	non-ATG	1	non-overlapping
chr10	70816033	70816122	NM_003901.4	+	non-ATG	1	non-overlapping
chr10	70816019	70816054	NM_003901.4	+	non-ATG	1	non-overlapping
chr10	67838099	67838149	NM_021800.3	-	non-ATG	1	non-overlapping
chr10	67838021	67838056	NM_021800.3	-	non-ATG	1	non-overlapping
chr10	62816238	62816288	NM_000399.5	-	non-ATG	1	non-overlapping
chr10	62816238	62816321	NM_000399.5	-	non-ATG	1	non-overlapping
chr10	62815962	62816081	NM_000399.5	-	non-ATG	1	overlapping
chr10	28533367	28533444	NM_016628.5	+	non-ATG	1	non-overlapping
chr10	27155001	27155192	NM_032844.5	+	non-ATG	1	non-overlapping
chr10	27100310	27100453	NM_014915.3	-	non-ATG	1	overlapping
chr10	17229314	17229757	NM_003380.5	+	non-ATG	1	overlapping
chr10	14954007	14954060	NM_001033855.3	-	non-ATG	1	overlapping
chr10	14954007	14954066	NM_001033855.3	-	non-ATG	1	overlapping
chr10	13100211	13109154	NM_021980.4	+	non-ATG	2	overlapping
chr10	8054874	8055322	NM_001002295.2	+	non-ATG	2	non-overlapping
chr10	8054834	8055450	NM_001002295.2	+	non-ATG	2	non-overlapping
chr11	130159865	130188584	NM_021978.4	+	non-ATG	3	overlapping
chr11	130159794	130159955	NM_021978.4	+	non-ATG	1	non-overlapping
chr11	123097916	123195220	NM_024769.5	-	non-ATG	2	overlapping
chr11	119101727	119101777	NM_001382.4	-	non-ATG	1	non-overlapping
chr11	119101727	119101792	NM_001382.4	-	non-ATG	1	non-overlapping
chr11	119101690	119101704	NM_001382.4	-	non-ATG	1	non-overlapping
chr11	119101665	119101730	NM_001382.4	-	non-ATG	1	non-overlapping
chr11	119101665	119101754	NM_001382.4	-	non-ATG	1	non-overlapping
chr11	119101619	119101693	NM_001382.4	-	non-ATG	1	overlapping
chr11	118572507	118581315	NM_001655.5	+	non-ATG	2	overlapping
chr11	118572466	118581331	NM_001655.5	+	non-ATG	2	overlapping
chr11	118304908	118304934	NM_000733.4	+	non-ATG	1	non-overlapping
chr11	108227603	108227641	NM_000051.4	+	non-ATG	1	overlapping
chr11	108223167	108227595	NM_000051.4	+	non-ATG	2	non-overlapping
chr11	108223138	108223170	NM_000051.4	+	non-ATG	1	non-overlapping
chr11	102110776	102114154	NM_001130145.3	+	non-ATG	2	overlapping
chr11	102110643	102110720	NM_001130145.3	+	non-ATG	1	non-overlapping
chr11	102110604	102110720	NM_001130145.3	+	non-ATG	1	non-overlapping
chr11	102110545	102114154	NM_001130145.3	+	non-ATG	2	overlapping
chr11	102110540	102110800	NM_001130145.3	+	non-ATG	1	non-overlapping
chr11	102110510	102110800	NM_001130145.3	+	non-ATG	1	non-overlapping
chr11	95924051	95924059	NM_016156.6	-	non-ATG	1	non-overlapping
chr11	95924001	95924006	NM_016156.6	-	non-ATG	1	non-overlapping
chr11	95888163	95923991	NM_016156.6	-	non-ATG	2	overlapping
chr11	95790529	95790657	NM_014679.5	+	non-ATG	1	non-overlapping
chr11	94492872	94493711	NM_005590.3	-	non-ATG	2	non-overlapping
chr11	94492872	94493777	NM_005590.3	-	non-ATG	2	non-overlapping
chr11	94492810	94492833	NM_005590.3	-	non-ATG	1	non-overlapping
chr11	94492810	94493688	NM_005590.3	-	non-ATG	2	non-overlapping
chr11	93784365	93784400	NM_004268.5	+	non-ATG	1	non-overlapping
chr11	86302432	86306425	NM_016401.4	+	non-ATG	2	overlapping
chr11	86302421	86306279	NM_016401.4	+	non-ATG	2	overlapping
chr11	86302356	86302370	NM_016401.4	+	non-ATG	1	non-overlapping
chr11	86302308	86302370	NM_016401.4	+	non-ATG	1	non-overlapping
chr11	86302252	86302380	NM_016401.4	+	non-ATG	1	non-overlapping
chr11	86244886	86244921	NM_003797.5	+	non-ATG	1	non-overlapping
chr11	86244883	86244921	NM_003797.5	+	non-ATG	1	non-overlapping
chr11	78574713	78574727	NM_024678.6	-	non-ATG	1	non-overlapping
chr11	78574640	78574666	NM_024678.6	-	non-ATG	1	non-overlapping
chr11	78574640	78574702	NM_024678.6	-	non-ATG	1	non-overlapping
chr11	78574640	78574744	NM_024678.6	-	non-ATG	1	non-overlapping
chr11	78574566	78574592	NM_024678.6	-	non-ATG	1	non-overlapping
chr11	78574566	78574613	NM_024678.6	-	non-ATG	1	non-overlapping
chr11	78574566	78574643	NM_024678.6	-	non-ATG	1	non-overlapping
chr11	78574566	78574652	NM_024678.6	-	non-ATG	1	non-overlapping
chr11	78574566	78574691	NM_024678.6	-	non-ATG	1	non-overlapping
chr11	78574404	78574532	NM_024678.6	-	non-ATG	1	overlapping
chr11	77473809	77473904	NM_001128620.2	-	non-ATG	1	non-overlapping
chr11	77473652	77473855	NM_001128620.2	-	non-ATG	1	non-overlapping
chr11	76860915	76860977	NM_018367.6	+	non-ATG	1	non-overlapping
chr11	75562147	75562254	NM_001235.5	+	non-ATG	1	non-overlapping
chr11	74170820	74170945	NM_015531.6	-	non-ATG	1	non-overlapping
chr11	71448309	71448356	NM_001360.3	-	non-ATG	1	non-overlapping
chr11	71447633	71447638	NM_001360.3	-	non-ATG	1	non-overlapping
chr11	71447633	71447641	NM_001360.3	-	non-ATG	1	non-overlapping
chr11	70203347	70203520	NM_003824.4	+	non-ATG	1	overlapping
chr11	70203333	70206151	NM_003824.4	+	non-ATG	2	overlapping
chr11	69641292	69643167	NM_053056.3	+	non-ATG	2	overlapping
chr11	68213582	68213587	NM_001300909.1	-	non-ATG	1	non-overlapping
chr11	68190127	68190135	NM_016028.4	-	non-ATG	1	non-overlapping
chr11	68190105	68190143	NM_016028.4	-	non-ATG	1	non-overlapping
chr11	68030699	68032164	NM_002496.4	+	non-ATG	2	overlapping
chr11	68030694	68032971	NM_002496.4	+	non-ATG	4	overlapping
chr11	66954355	66958338	NM_001040716.1	-	non-ATG	2	non-overlapping
chr11	66347592	66347600	NM_006876.3	-	non-ATG	1	non-overlapping
chr11	66002534	66003239	NM_003860.4	+	non-ATG	2	non-overlapping
chr11	66002504	66002512	NM_001143985.1	+	non-ATG	1	non-overlapping
chr11	66002308	66002469	NM_001143985.1	+	non-ATG	1	non-overlapping
chr11	65871346	65872740	NM_016938.5	-	non-ATG	4	overlapping
chr11	65720276	65720780	NM_032193.4	-	non-ATG	2	overlapping
chr11	65557919	65558167	NM_001130144.3	-	non-ATG	1	overlapping
chr11	65557919	65558173	NM_001130144.3	-	non-ATG	1	overlapping
chr11	65557919	65558227	NM_001130144.3	-	non-ATG	1	overlapping
chr11	65557752	65558135	NM_001130144.3	-	non-ATG	1	overlapping
chr11	65557752	65558207	NM_001130144.3	-	non-ATG	1	overlapping
chr11	65181983	65185986	NM_005186.3	+	non-ATG	5	overlapping
chr11	65181956	65185986	NM_005186.3	+	non-ATG	5	overlapping
chr11	64742109	64744770	NM_001098670.2	-	non-ATG	3	overlapping
chr11	63974631	63974651	NM_004074.3	+	non-ATG	1	non-overlapping
chr11	63671443	63671598	NM_015459.5	-	non-ATG	1	non-overlapping
chr11	62709366	62709434	NM_001386027.1	-	non-ATG	1	non-overlapping
chr11	61965502	61967501	NM_002032.3	-	non-ATG	2	overlapping
chr11	59144882	59148802	NM_022074.4	+	non-ATG	3	non-overlapping
chr11	59144863	59148816	NM_022074.4	+	non-ATG	3	non-overlapping
chr11	57762021	57789090	NM_001085458.2	+	non-ATG	2	non-overlapping
chr11	57761943	57789090	NM_001085458.2	+	non-ATG	2	non-overlapping
chr11	57761871	57789090	NM_001085458.2	+	non-ATG	2	non-overlapping
chr11	57761862	57789090	NM_001085458.2	+	non-ATG	2	non-overlapping
chr11	57597699	57598257	NM_000062.3	+	non-ATG	2	non-overlapping
chr11	46700888	46700932	NM_024741.3	+	non-ATG	1	non-overlapping
chr11	45805608	45805658	NM_018389.5	+	non-ATG	1	non-overlapping
chr11	45805409	45805492	NM_018389.5	+	non-ATG	1	non-overlapping
chr11	45805315	45805365	NM_018389.5	+	non-ATG	1	non-overlapping
chr11	45805264	45805365	NM_018389.5	+	non-ATG	1	non-overlapping
chr11	45805209	45805604	NM_018389.5	+	non-ATG	1	non-overlapping
chr11	35662982	35663167	NM_017583.6	+	non-ATG	1	overlapping
chr11	33731462	33736408	NM_203330.2	-	non-ATG	3	non-overlapping
chr11	33731440	33736395	NM_203330.2	-	non-ATG	3	non-overlapping
chr11	18322139	18322162	NM_181507.2	-	non-ATG	1	non-overlapping
chr11	18321965	18322090	NM_181507.2	-	non-ATG	1	non-overlapping
chr11	18321965	18322132	NM_181507.2	-	non-ATG	1	non-overlapping
chr11	18321965	18322024	NM_181507.2	-	non-ATG	1	non-overlapping
chr11	18317904	18321971	NM_181507.2	-	non-ATG	2	non-overlapping
chr11	18317904	18322100	NM_181507.2	-	non-ATG	2	non-overlapping
chr11	12674552	12674620	NM_021961.6	+	non-ATG	1	non-overlapping
chr11	12674484	12675501	NM_021961.6	+	non-ATG	2	non-overlapping
chr11	12674430	12675501	NM_021961.6	+	non-ATG	2	non-overlapping
chr11	9265147	9265311	NM_015213.4	-	non-ATG	1	non-overlapping
chr11	6390582	6390587	NM_000543.5	+	non-ATG	1	non-overlapping
chr11	3856112	3856255	NM_001277961.3	+	non-ATG	1	non-overlapping
chr11	3856096	3856266	NM_001277961.3	+	non-ATG	1	non-overlapping
chr11	3856064	3856108	NM_001277961.3	+	non-ATG	1	non-overlapping
chr11	3856021	3856266	NM_001277961.3	+	non-ATG	1	non-overlapping
chr11	3855997	3856266	NM_001277961.3	+	non-ATG	1	non-overlapping
chr11	3855974	3856108	NM_001277961.3	+	non-ATG	1	non-overlapping
chr11	3855917	3855961	NM_001277961.3	+	non-ATG	1	non-overlapping
chr11	3855806	3855961	NM_001277961.3	+	non-ATG	1	non-overlapping
chr11	3855786	3855977	NM_001277961.3	+	non-ATG	1	non-overlapping
chr11	3855752	3855766	NM_001277961.3	+	non-ATG	1	non-overlapping
chr11	3855709	3856266	NM_001277961.3	+	non-ATG	1	non-overlapping
chr11	2885730	2885759	NM_000076.2	-	non-ATG	1	non-overlapping
chr11	2885119	2885733	NM_000076.2	-	non-ATG	1	overlapping
chr11	2377363	2390458	NM_004356.4	+	non-ATG	2	overlapping
chr11	2377339	2390458	NM_004356.4	+	non-ATG	2	overlapping
chr11	2377330	2390458	NM_004356.4	+	non-ATG	2	overlapping
chr11	2135435	2138421	NM_000612.6	-	non-ATG	2	overlapping
chr11	2133645	2138548	NM_000612.6	-	non-ATG	3	overlapping
chr11	2133645	2138842	NM_000612.6	-	non-ATG	3	overlapping
chr11	1761398	1763915	NM_001909.5	-	non-ATG	2	overlapping
chr11	795130	796080	NM_024698.6	-	non-ATG	2	non-overlapping
chr11	795007	795051	NM_024698.6	-	non-ATG	1	non-overlapping
chr11	709344	710422	NM_022772.4	+	non-ATG	3	overlapping
chr11	534355	534375	NM_005343.4	-	non-ATG	1	non-overlapping
chr12	131929615	131929641	NM_025215.6	+	non-ATG	1	non-overlapping
chr12	131929525	131929641	NM_025215.6	+	non-ATG	1	non-overlapping
chr12	131929411	131929437	NM_025215.6	+	non-ATG	1	non-overlapping
chr12	131929381	131929437	NM_025215.6	+	non-ATG	1	non-overlapping
chr12	123712440	123712496	NM_012463.4	+	non-ATG	1	non-overlapping
chr12	123712398	123712496	NM_012463.4	+	non-ATG	1	non-overlapping
chr12	123712371	123712496	NM_012463.4	+	non-ATG	1	non-overlapping
chr12	123671162	123671179	NM_024809.5	+	non-ATG	1	non-overlapping
chr12	122266458	122266472	NM_022916.6	-	non-ATG	1	non-overlapping
chr12	120725873	120727038	NM_000017.4	+	non-ATG	2	overlapping
chr12	114683918	114683926	NM_005996.4	-	non-ATG	1	non-overlapping
chr12	114683834	114683851	NM_005996.4	-	non-ATG	1	non-overlapping
chr12	114683751	114683837	NM_005996.4	-	non-ATG	1	non-overlapping
chr12	114683510	114683611	NM_005996.4	-	non-ATG	1	non-overlapping
chr12	114683437	114683733	NM_005996.4	-	non-ATG	1	non-overlapping
chr12	114683437	114683928	NM_005996.4	-	non-ATG	1	non-overlapping
chr12	110281705	110281887	NM_001681.4	+	non-ATG	1	overlapping
chr12	110281533	110281862	NM_001681.4	+	non-ATG	1	overlapping
chr12	110281325	110281336	NM_001681.4	+	non-ATG	1	non-overlapping
chr12	110124476	110124559	NM_014055.4	+	non-ATG	1	non-overlapping
chr12	109568854	109573487	NM_052845.4	-	non-ATG	3	overlapping
chr12	109568783	109573515	NM_052845.4	-	non-ATG	3	overlapping
chr12	107093197	107093400	NM_004075.5	-	non-ATG	1	non-overlapping
chr12	107093197	107093421	NM_004075.5	-	non-ATG	1	non-overlapping
chr12	107093051	107093281	NM_004075.5	-	non-ATG	1	non-overlapping
chr12	107093016	107093339	NM_004075.5	-	non-ATG	1	non-overlapping
chr12	104457299	104457415	NM_018413.6	+	non-ATG	1	overlapping
chr12	104457239	104457295	NM_018413.6	+	non-ATG	1	non-overlapping
chr12	104457198	104757037	NM_018413.6	+	non-ATG	3	overlapping
chr12	104457135	104757037	NM_018413.6	+	non-ATG	3	overlapping
chr12	102118563	102120079	NM_024057.4	-	non-ATG	2	non-overlapping
chr12	102118527	102118541	NM_024057.4	-	non-ATG	1	non-overlapping
chr12	94459860	94459877	NM_016122.3	-	non-ATG	1	non-overlapping
chr12	94459772	94459837	NM_016122.3	-	non-ATG	1	non-overlapping
chr12	94459701	94459730	NM_016122.3	-	non-ATG	1	non-overlapping
chr12	89352459	89352488	NM_001946.4	-	non-ATG	1	non-overlapping
chr12	89352360	89352386	NM_001946.4	-	non-ATG	1	non-overlapping
chr12	89352335	89352427	NM_001946.4	-	non-ATG	1	non-overlapping
chr12	89352252	89352260	NM_001946.4	-	non-ATG	1	non-overlapping
chr12	89352143	89352166	NM_001946.4	-	non-ATG	1	non-overlapping
chr12	89352143	89352229	NM_001946.4	-	non-ATG	1	non-overlapping
chr12	88141297	88141921	NM_025114.4	-	non-ATG	2	overlapping
chr12	78864948	78977816	NM_005639.3	+	non-ATG	2	non-overlapping
chr12	78864840	78977816	NM_005639.3	+	non-ATG	2	non-overlapping
chr12	76347701	76348386	NM_024685.4	-	non-ATG	2	overlapping
chr12	68687026	68689551	NM_020401.4	+	non-ATG	3	overlapping
chr12	64759258	64759377	NM_002076.4	-	non-ATG	1	overlapping
chr12	64452164	64455860	NM_013254.4	+	non-ATG	2	non-overlapping
chr12	63779932	63779943	NM_014254.3	+	non-ATG	1	non-overlapping
chr12	63779873	63781040	NM_014254.3	+	non-ATG	2	overlapping
chr12	57128829	57138465	NM_002332.3	+	non-ATG	2	overlapping
chr12	56080223	56080246	NM_001982.4	+	non-ATG	1	non-overlapping
chr12	55997691	55997699	NM_000456.3	+	non-ATG	1	non-overlapping
chr12	55997300	55997311	NM_000456.3	+	non-ATG	1	non-overlapping
chr12	55997268	55997722	NM_000456.3	+	non-ATG	2	non-overlapping
chr12	53321407	53321535	NM_015665.6	-	non-ATG	1	overlapping
chr12	52949148	52949177	NM_000224.3	+	non-ATG	1	overlapping
chr12	50118541	50120065	NM_001257133.2	+	non-ATG	2	overlapping
chr12	50112255	50120069	NM_032901.4	+	non-ATG	2	overlapping
chr12	50112237	50120069	NM_032901.4	+	non-ATG	2	overlapping
chr12	49189040	49189045	NM_006009.4	-	non-ATG	1	non-overlapping
chr12	45216264	45216314	NM_001025356.3	+	non-ATG	1	non-overlapping
chr12	26124905	26124913	NM_030762.3	-	non-ATG	1	non-overlapping
chr12	26124905	26125000	NM_030762.3	-	non-ATG	1	non-overlapping
chr12	26124782	26124811	NM_030762.3	-	non-ATG	1	non-overlapping
chr12	26124782	26124883	NM_030762.3	-	non-ATG	1	non-overlapping
chr12	25250800	25250886	NM_004985.5	-	non-ATG	1	non-overlapping
chr12	15789304	15789318	NM_004447.6	-	non-ATG	1	non-overlapping
chr12	15682960	15789267	NM_004447.6	-	non-ATG	2	non-overlapping
chr12	15682960	15789303	NM_004447.6	-	non-ATG	2	non-overlapping
chr12	15682960	15789183	NM_004447.6	-	non-ATG	2	non-overlapping
chr12	14885788	14885817	NM_000900.5	-	non-ATG	1	overlapping
chr12	12717736	12717801	NM_004064.5	+	non-ATG	1	non-overlapping
chr12	12717693	12717767	NM_004064.5	+	non-ATG	1	non-overlapping
chr12	12717622	12717801	NM_004064.5	+	non-ATG	1	non-overlapping
chr12	12717561	12717767	NM_004064.5	+	non-ATG	1	non-overlapping
chr12	12717534	12717767	NM_004064.5	+	non-ATG	1	non-overlapping
chr12	12717476	12717625	NM_004064.5	+	non-ATG	1	non-overlapping
chr12	12717399	12717410	NM_004064.5	+	non-ATG	1	non-overlapping
chr12	6944061	6944078	NM_138425.4	+	non-ATG	1	non-overlapping
chr12	6943855	6943935	NM_138425.4	+	non-ATG	1	non-overlapping
chr12	6933883	6934005	NM_001007026.2	+	non-ATG	1	overlapping
chr12	6606434	6606439	NM_001273.5	-	non-ATG	1	non-overlapping
chr12	6606327	6607315	NM_001273.5	-	non-ATG	2	overlapping
chr12	6606327	6607342	NM_001273.5	-	non-ATG	2	overlapping
chr12	6375121	6375186	NM_001159576.2	-	non-ATG	1	non-overlapping
chr12	6374881	6375105	NM_001159576.2	-	non-ATG	1	overlapping
chr12	6341824	6342000	NM_001065.4	-	non-ATG	1	non-overlapping
chr12	6341824	6342024	NM_001065.4	-	non-ATG	1	non-overlapping
chr12	6334181	6341906	NM_001065.4	-	non-ATG	2	overlapping
chr12	4536163	4538435	NM_020374.4	-	non-ATG	2	overlapping
chr12	4536163	4538456	NM_020374.4	-	non-ATG	2	overlapping
chr12	4273922	4273927	NM_001759.4	+	non-ATG	1	non-overlapping
chr12	752742	752780	NM_018979.4	+	non-ATG	1	non-overlapping
chr13	108211268	108214604	NM_002312.3	-	non-ATG	2	non-overlapping
chr13	108211180	108214558	NM_002312.3	-	non-ATG	2	overlapping
chr13	102846127	102846162	NM_000123.4	+	non-ATG	1	non-overlapping
chr13	102846062	102846193	NM_000123.4	+	non-ATG	1	non-overlapping
chr13	102846060	102846104	NM_000123.4	+	non-ATG	1	non-overlapping
chr13	102845903	102846058	NM_000123.4	+	non-ATG	1	non-overlapping
chr13	80337738	80340692	NM_005842.4	-	non-ATG	2	non-overlapping
chr13	80337738	80340785	NM_005842.4	-	non-ATG	2	non-overlapping
chr13	80337724	80337735	NM_005842.4	-	non-ATG	1	non-overlapping
chr13	72782327	72782335	NM_006346.4	+	non-ATG	1	non-overlapping
chr13	72782303	72782335	NM_006346.4	+	non-ATG	1	non-overlapping
chr13	50909906	50910031	NM_024570.4	+	non-ATG	1	non-overlapping
chr13	49567290	49585470	NM_018191.4	-	non-ATG	3	non-overlapping
chr13	49567290	49585512	NM_018191.4	-	non-ATG	3	non-overlapping
chr13	38349898	38350016	NM_001286704.2	+	non-ATG	2	non-overlapping
chr13	36879736	36879864	NM_001127217.3	-	non-ATG	1	non-overlapping
chr13	36819332	36819376	NM_000538.4	+	non-ATG	1	overlapping
chr13	36819294	36819353	NM_000538.4	+	non-ATG	1	non-overlapping
chr13	36819274	36819303	NM_000538.4	+	non-ATG	1	non-overlapping
chr13	36819269	36819277	NM_000538.4	+	non-ATG	1	non-overlapping
chr13	36335737	36346401	NM_015087.5	-	non-ATG	2	overlapping
chr13	32315529	32315594	NM_000059.4	+	non-ATG	1	non-overlapping
chr13	28659150	28662410	NM_015932.6	+	non-ATG	2	overlapping
chr13	28659118	28659144	NM_015932.6	+	non-ATG	1	non-overlapping
chr13	24913050	24922781	NM_018451.5	-	non-ATG	2	non-overlapping
chr13	24913016	24913057	NM_018451.5	-	non-ATG	1	overlapping
chr13	24913016	24913078	NM_018451.5	-	non-ATG	1	overlapping
chr13	24913016	24922792	NM_018451.5	-	non-ATG	2	overlapping
chr14	104689721	104703147	NM_022489.4	+	non-ATG	3	overlapping
chr14	104689694	104703147	NM_022489.4	+	non-ATG	3	overlapping
chr14	104689679	104703147	NM_022489.4	+	non-ATG	3	overlapping
chr14	104689640	104703147	NM_022489.4	+	non-ATG	3	overlapping
chr14	103385789	103385887	NM_001128918.3	+	non-ATG	1	non-overlapping
chr14	103385726	103385887	NM_001128918.3	+	non-ATG	1	non-overlapping
chr14	102362995	102376677	NM_014844.5	+	non-ATG	2	non-overlapping
chr14	101964628	101975724	NM_001376.5	+	non-ATG	2	overlapping
chr14	100239165	100239494	NM_003403.5	+	non-ATG	1	overlapping
chr14	99793416	99793424	NM_004434.3	+	non-ATG	1	non-overlapping
chr14	96797416	96833563	NM_003384.3	+	non-ATG	2	overlapping
chr14	94388684	94388692	NM_000295.5	-	non-ATG	1	non-overlapping
chr14	94388563	94388643	NM_000295.5	-	non-ATG	1	non-overlapping
chr14	92039974	92040012	NM_004239.4	-	non-ATG	1	non-overlapping
chr14	92039735	92039791	NM_004239.4	-	non-ATG	1	non-overlapping
chr14	91947343	91947351	NM_006329.4	-	non-ATG	1	non-overlapping
chr14	90397181	90400077	NM_006888.6	+	non-ATG	2	overlapping
chr14	90397148	90400077	NM_006888.6	+	non-ATG	2	overlapping
chr14	90397105	90397125	NM_006888.6	+	non-ATG	1	non-overlapping
chr14	89956580	89956630	NM_018319.4	+	non-ATG	1	non-overlapping
chr14	89955952	89956630	NM_018319.4	+	non-ATG	2	non-overlapping
chr14	77616489	77616626	NM_004863.4	-	non-ATG	1	overlapping
chr14	77597346	77616607	NM_004863.4	-	non-ATG	2	overlapping
chr14	77457178	77457567	NM_022067.4	-	non-ATG	2	non-overlapping
chr14	77321071	77326849	NM_145870.3	+	non-ATG	3	overlapping
chr14	77320752	77320799	NM_013382.7	-	non-ATG	1	non-overlapping
chr14	77028614	77028643	NM_024496.4	-	non-ATG	1	non-overlapping
chr14	77028232	77028495	NM_024496.4	-	non-ATG	1	non-overlapping
chr14	75661312	75663080	NM_015072.5	+	non-ATG	2	non-overlapping
chr14	75578924	75578983	NM_017791.3	+	non-ATG	1	overlapping
chr14	75578863	75578871	NM_017791.3	+	non-ATG	1	non-overlapping
chr14	75578761	75578850	NM_017791.3	+	non-ATG	1	non-overlapping
chr14	75578683	75578850	NM_017791.3	+	non-ATG	1	non-overlapping
chr14	75578639	75578830	NM_017791.3	+	non-ATG	1	non-overlapping
chr14	75126824	75126949	NM_033116.6	-	non-ATG	1	overlapping
chr14	75124187	75126998	NM_033116.6	-	non-ATG	2	overlapping
chr14	75002950	75002973	NM_014239.4	+	non-ATG	1	non-overlapping
chr14	74302994	74303011	NM_005050.4	-	non-ATG	1	non-overlapping
chr14	74299594	74302943	NM_005050.4	-	non-ATG	3	overlapping
chr14	73147852	73147869	NM_000021.4	+	non-ATG	1	non-overlapping
chr14	73136528	73136542	NM_000021.4	+	non-ATG	1	non-overlapping
chr14	68979285	68979299	NM_001130004.2	-	non-ATG	1	non-overlapping
chr14	68979043	68979096	NM_001130004.2	-	non-ATG	1	overlapping
chr14	68979043	68979237	NM_001130004.2	-	non-ATG	1	overlapping
chr14	68925588	68979289	NM_001130004.2	-	non-ATG	2	overlapping
chr14	67360406	67364787	NM_004094.5	+	non-ATG	2	overlapping
chr14	67241528	67279057	NM_022474.4	+	non-ATG	3	non-overlapping
chr14	66508420	66508431	NM_020806.5	+	non-ATG	1	non-overlapping
chr14	66508162	66508311	NM_020806.5	+	non-ATG	1	non-overlapping
chr14	65102473	65102508	NM_002382.5	-	non-ATG	1	non-overlapping
chr14	65102457	65102492	NM_002382.5	-	non-ATG	1	non-overlapping
chr14	65102329	65102364	NM_002382.5	-	non-ATG	1	overlapping
chr14	63853067	63909125	NM_182914.3	+	non-ATG	2	non-overlapping
chr14	60979830	60980998	NM_020810.3	-	non-ATG	2	overlapping
chr14	60648996	60649232	NM_005982.4	-	non-ATG	1	overlapping
chr14	60648996	60649313	NM_005982.4	-	non-ATG	1	overlapping
chr14	60648925	60649239	NM_005982.4	-	non-ATG	1	overlapping
chr14	60648925	60649353	NM_005982.4	-	non-ATG	1	overlapping
chr14	53956699	53956740	NM_001202.6	-	non-ATG	1	non-overlapping
chr14	53956699	53956752	NM_001202.6	-	non-ATG	1	non-overlapping
chr14	53952209	53953353	NM_001202.6	-	non-ATG	2	overlapping
chr14	53153055	53153150	NM_001160147.2	-	non-ATG	1	overlapping
chr14	50204375	50231494	NM_006939.4	-	non-ATG	2	overlapping
chr14	49620859	49620870	NM_002408.4	+	non-ATG	1	non-overlapping
chr14	39170221	39170253	NM_177452.4	-	non-ATG	1	non-overlapping
chr14	34713543	34714569	NM_138638.4	-	non-ATG	2	overlapping
chr14	29927509	29927595	NM_002742.3	-	non-ATG	1	overlapping
chr14	24094375	24096897	NM_004563.4	+	non-ATG	2	overlapping
chr14	24094350	24096911	NM_004563.4	+	non-ATG	2	overlapping
chr14	21536968	21537042	NM_005407.3	-	non-ATG	1	non-overlapping
chr14	21431837	21431848	NM_001170629.2	-	non-ATG	1	non-overlapping
chr14	21431829	21431840	NM_001170629.2	-	non-ATG	1	non-overlapping
chr14	20469478	20472384	NM_000270.4	+	non-ATG	2	overlapping
chr14	20469446	20472319	NM_000270.4	+	non-ATG	2	overlapping
chr14	20469432	20469449	NM_000270.4	+	non-ATG	1	non-overlapping
chr14	20454661	20454729	NM_017807.4	-	non-ATG	1	overlapping
chr15	99566051	99598498	NM_005587.4	+	non-ATG	2	non-overlapping
chr15	98649231	98649551	NM_000875.5	+	non-ATG	1	non-overlapping
chr15	98649200	98649217	NM_000875.5	+	non-ATG	1	non-overlapping
chr15	98649133	98649369	NM_000875.5	+	non-ATG	1	non-overlapping
chr15	98649123	98649551	NM_000875.5	+	non-ATG	1	non-overlapping
chr15	98649067	98649369	NM_000875.5	+	non-ATG	1	non-overlapping
chr15	96331683	96331934	NM_021005.4	+	non-ATG	1	non-overlapping
chr15	96331311	96331352	NM_021005.4	+	non-ATG	1	non-overlapping
chr15	96330909	96331022	NM_021005.4	+	non-ATG	1	non-overlapping
chr15	96330863	96330970	NM_021005.4	+	non-ATG	1	non-overlapping
chr15	96330779	96330970	NM_021005.4	+	non-ATG	1	non-overlapping
chr15	92900494	92900559	NM_001271.4	+	non-ATG	1	non-overlapping
chr15	92900471	92900515	NM_001271.4	+	non-ATG	1	non-overlapping
chr15	91022526	91022549	NM_018668.5	-	non-ATG	1	non-overlapping
chr15	91022457	91022516	NM_018668.5	-	non-ATG	1	non-overlapping
chr15	91022341	91022373	NM_018668.5	-	non-ATG	1	non-overlapping
chr15	91022334	91022417	NM_018668.5	-	non-ATG	1	non-overlapping
chr15	91022218	91022292	NM_018668.5	-	non-ATG	1	overlapping
chr15	90232307	90233913	NM_006384.4	-	non-ATG	3	overlapping
chr15	89334750	89334782	NM_002693.3	-	non-ATG	1	non-overlapping
chr15	89333821	89333850	NM_002693.3	-	non-ATG	1	non-overlapping
chr15	89333821	89334729	NM_002693.3	-	non-ATG	2	non-overlapping
chr15	89330208	89334718	NM_002693.3	-	non-ATG	3	overlapping
chr15	89330208	89334757	NM_002693.3	-	non-ATG	3	overlapping
chr15	89330208	89333809	NM_002693.3	-	non-ATG	2	overlapping
chr15	82261785	82262663	NM_024580.6	-	non-ATG	2	non-overlapping
chr15	82261756	82262706	NM_024580.6	-	non-ATG	2	overlapping
chr15	78131261	78131362	NM_006383.4	-	non-ATG	1	non-overlapping
chr15	78123720	78131312	NM_006383.4	-	non-ATG	2	overlapping
chr15	76311417	76311431	NM_000126.4	-	non-ATG	1	non-overlapping
chr15	75451538	75451549	NM_001145358.2	-	non-ATG	1	non-overlapping
chr15	75451480	75451515	NM_001145358.2	-	non-ATG	1	non-overlapping
chr15	75451446	75451580	NM_001145358.2	-	non-ATG	1	non-overlapping
chr15	75430389	75451465	NM_001145358.2	-	non-ATG	2	non-overlapping
chr15	72117828	72118034	NM_006901.4	-	non-ATG	1	non-overlapping
chr15	72046580	72117960	NM_006901.4	-	non-ATG	2	non-overlapping
chr15	68218637	68229637	NM_017882.3	-	non-ATG	2	overlapping
chr15	67066082	67165017	NM_005902.4	+	non-ATG	2	overlapping
chr15	67066046	67165017	NM_005902.4	+	non-ATG	2	overlapping
chr15	67065987	67066037	NM_005902.4	+	non-ATG	1	non-overlapping
chr15	67065942	67066037	NM_005902.4	+	non-ATG	1	non-overlapping
chr15	67065898	67066191	NM_005902.4	+	non-ATG	1	overlapping
chr15	67065847	67066191	NM_005902.4	+	non-ATG	1	overlapping
chr15	66702681	66702797	NM_005585.5	+	non-ATG	1	non-overlapping
chr15	66702486	66702533	NM_005585.5	+	non-ATG	1	non-overlapping
chr15	65185165	65185215	NM_006660.5	-	non-ATG	1	non-overlapping
chr15	65185165	65185299	NM_006660.5	-	non-ATG	1	non-overlapping
chr15	65185165	65185203	NM_006660.5	-	non-ATG	1	non-overlapping
chr15	64989699	64989722	NM_016630.7	-	non-ATG	1	non-overlapping
chr15	64989699	64989800	NM_016630.7	-	non-ATG	1	non-overlapping
chr15	64983556	64989683	NM_016630.7	-	non-ATG	2	overlapping
chr15	64387845	64393963	NM_016213.5	+	non-ATG	2	overlapping
chr15	63346703	63381787	NM_001218.5	-	non-ATG	3	overlapping
chr15	63346703	63381826	NM_001218.5	-	non-ATG	3	overlapping
chr15	59372844	59372852	NM_004998.4	-	non-ATG	1	non-overlapping
chr15	59372582	59372779	NM_004998.4	-	non-ATG	1	non-overlapping
chr15	58717703	58749691	NM_001110.4	-	non-ATG	2	overlapping
chr15	55270167	55270226	NM_004580.5	-	non-ATG	1	non-overlapping
chr15	50686714	50686752	NM_017672.6	-	non-ATG	1	non-overlapping
chr15	48810995	48811015	NM_014985.4	-	non-ATG	1	non-overlapping
chr15	43371210	43371227	NM_014444.5	+	non-ATG	1	non-overlapping
chr15	43371147	43371227	NM_014444.5	+	non-ATG	1	non-overlapping
chr15	41402216	41402290	NM_016013.4	-	non-ATG	1	non-overlapping
chr15	41402216	41402323	NM_016013.4	-	non-ATG	1	non-overlapping
chr15	41402182	41402220	NM_016013.4	-	non-ATG	1	non-overlapping
chr15	41397004	41397102	NM_016013.4	-	non-ATG	1	overlapping
chr15	40695251	40695310	NM_001164269.2	+	non-ATG	1	non-overlapping
chr15	40471086	40471208	NM_130468.4	+	non-ATG	1	non-overlapping
chr15	40161165	40161206	NM_001211.6	+	non-ATG	1	non-overlapping
chr15	38252941	38253045	NM_152594.3	+	non-ATG	1	non-overlapping
chr15	38252934	38253062	NM_152594.3	+	non-ATG	1	non-overlapping
chr15	38252930	38252944	NM_152594.3	+	non-ATG	1	non-overlapping
chr15	38252856	38253062	NM_152594.3	+	non-ATG	1	non-overlapping
chr15	37099852	37099935	NM_170674.5	-	non-ATG	1	non-overlapping
chr15	36579817	36579864	NM_001130010.3	+	non-ATG	1	overlapping
chr15	34343080	34343109	NM_018648.4	-	non-ATG	1	non-overlapping
chr15	34343022	34343090	NM_018648.4	-	non-ATG	1	overlapping
chr15	34318656	34318769	NM_005135.2	-	non-ATG	1	overlapping
chr15	30903983	30904542	NM_014967.5	+	non-ATG	2	non-overlapping
chr15	29269444	29269749	NM_138704.4	-	non-ATG	1	overlapping
chr15	25438742	25438747	NM_130838.4	-	non-ATG	1	non-overlapping
chr15	25438626	25438709	NM_130838.4	-	non-ATG	1	non-overlapping
chr16	89317068	89418350	NM_013275.6	-	non-ATG	2	non-overlapping
chr16	88841029	88856909	NM_000512.5	-	non-ATG	4	overlapping
chr16	81779356	81786011	NM_002661.5	+	non-ATG	2	overlapping
chr16	81779330	81786030	NM_002661.5	+	non-ATG	2	overlapping
chr16	79599835	79600200	NM_005360.5	-	non-ATG	1	overlapping
chr16	70800930	70801034	NM_018052.5	-	non-ATG	1	non-overlapping
chr16	68737324	68801672	NM_004360.5	+	non-ATG	3	overlapping
chr16	67562680	67571246	NM_006565.4	+	non-ATG	2	non-overlapping
chr16	67562628	67571152	NM_006565.4	+	non-ATG	2	non-overlapping
chr16	67562599	67571246	NM_006565.4	+	non-ATG	2	non-overlapping
chr16	67562589	67571152	NM_006565.4	+	non-ATG	2	non-overlapping
chr16	67562559	67562585	NM_006565.4	+	non-ATG	1	non-overlapping
chr16	57620131	57650272	NM_005682.7	+	non-ATG	3	non-overlapping
chr16	57245265	57245294	NM_012106.4	+	non-ATG	1	non-overlapping
chr16	57245230	57245247	NM_012106.4	+	non-ATG	1	non-overlapping
chr16	57245201	57245263	NM_012106.4	+	non-ATG	1	non-overlapping
chr16	57204545	57204658	NM_001305163.2	+	non-ATG	1	non-overlapping
chr16	57186386	57186637	NM_001305163.2	+	non-ATG	1	non-overlapping
chr16	56514667	56519911	NM_031885.5	-	non-ATG	2	overlapping
chr16	56514667	56519953	NM_031885.5	-	non-ATG	2	overlapping
chr16	56192081	56192251	NM_138736.3	+	non-ATG	1	overlapping
chr16	56192045	56192059	NM_138736.3	+	non-ATG	1	non-overlapping
chr16	56191908	56192141	NM_138736.3	+	non-ATG	1	non-overlapping
chr16	56191516	56192127	NM_138736.3	+	non-ATG	1	non-overlapping
chr16	55479428	55483018	NM_004530.6	+	non-ATG	2	overlapping
chr16	55479276	55479335	NM_004530.6	+	non-ATG	1	non-overlapping
chr16	55479265	55479327	NM_004530.6	+	non-ATG	1	non-overlapping
chr16	55479241	55479252	NM_004530.6	+	non-ATG	1	non-overlapping
chr16	31180172	31182599	NM_004960.4	+	non-ATG	3	overlapping
chr16	30985280	30985288	NM_025193.4	+	non-ATG	1	non-overlapping
chr16	30748466	30748849	NM_000294.3	+	non-ATG	2	overlapping
chr16	30700797	30704131	NM_006662.3	+	non-ATG	2	overlapping
chr16	30065900	30067307	NM_184041.5	+	non-ATG	2	overlapping
chr16	30065836	30065862	NM_184041.5	+	non-ATG	1	non-overlapping
chr16	30065833	30065862	NM_184041.5	+	non-ATG	1	non-overlapping
chr16	23641123	23641284	NM_024675.4	-	non-ATG	1	overlapping
chr16	23638126	23641201	NM_024675.4	-	non-ATG	2	overlapping
chr16	23453027	23453050	NM_153603.4	-	non-ATG	1	non-overlapping
chr16	23453027	23453122	NM_153603.4	-	non-ATG	1	non-overlapping
chr16	23453027	23453158	NM_153603.4	-	non-ATG	1	non-overlapping
chr16	23453027	23453167	NM_153603.4	-	non-ATG	1	non-overlapping
chr16	23452955	23453023	NM_153603.4	-	non-ATG	1	overlapping
chr16	19067640	19073964	NM_016138.5	+	non-ATG	3	overlapping
chr16	18790245	18790283	NM_001019.5	-	non-ATG	1	non-overlapping
chr16	10543641	10580573	NM_001424.6	-	non-ATG	3	overlapping
chr16	10543641	10580579	NM_001424.6	-	non-ATG	3	overlapping
chr16	4802559	4802627	NM_024589.3	-	non-ATG	1	overlapping
chr16	4802559	4802948	NM_024589.3	-	non-ATG	1	overlapping
chr16	4351258	4351299	NM_016069.11	-	non-ATG	1	non-overlapping
chr16	4341486	4351313	NM_016069.11	-	non-ATG	3	overlapping
chr16	3880342	3880434	NM_004380.3	-	non-ATG	1	non-overlapping
chr16	3880278	3880688	NM_004380.3	-	non-ATG	1	non-overlapping
chr16	3024105	3024155	NM_024339.5	+	non-ATG	1	non-overlapping
chr16	2328752	2340656	NM_001089.3	-	non-ATG	3	non-overlapping
chr16	1528788	1534101	NM_001256541.2	+	non-ATG	2	non-overlapping
chr16	1493579	1494260	NM_016111.4	+	non-ATG	2	non-overlapping
chr16	1493556	1493573	NM_016111.4	+	non-ATG	1	non-overlapping
chr16	1493531	1494260	NM_016111.4	+	non-ATG	2	non-overlapping
chr16	1493502	1493573	NM_016111.4	+	non-ATG	1	non-overlapping
chr16	1493474	1494260	NM_016111.4	+	non-ATG	2	non-overlapping
chr16	1493401	1494403	NM_016111.4	+	non-ATG	2	overlapping
chr16	680470	680529	NM_005861.4	+	non-ATG	1	overlapping
chr17	81870657	81870830	NM_001185077.3	-	non-ATG	1	non-overlapping
chr17	81512070	81512771	NM_001614.5	-	non-ATG	3	overlapping
chr17	80146892	80146987	NM_014740.4	-	non-ATG	1	overlapping
chr17	78997878	79009694	NM_138793.4	-	non-ATG	2	non-overlapping
chr17	76726970	76729792	NM_001080510.5	+	non-ATG	2	overlapping
chr17	76726944	76733102	NM_001080510.5	+	non-ATG	3	overlapping
chr17	76726934	76729792	NM_001080510.5	+	non-ATG	2	overlapping
chr17	76726896	76733102	NM_001080510.5	+	non-ATG	3	overlapping
chr17	75978657	75979125	NM_004035.7	-	non-ATG	2	overlapping
chr17	75721507	75724755	NM_001005731.3	+	non-ATG	2	overlapping
chr17	75288422	75289412	NM_021734.5	-	non-ATG	2	non-overlapping
chr17	75261791	75261820	NM_015971.4	+	non-ATG	1	non-overlapping
chr17	75261741	75261779	NM_015971.4	+	non-ATG	1	non-overlapping
chr17	74748827	74748850	NM_004252.5	+	non-ATG	1	overlapping
chr17	74748765	74748830	NM_004252.5	+	non-ATG	1	non-overlapping
chr17	72121212	72121250	NM_000346.4	+	non-ATG	1	non-overlapping
chr17	72121125	72121250	NM_000346.4	+	non-ATG	1	non-overlapping
chr17	72121061	72121210	NM_000346.4	+	non-ATG	1	non-overlapping
chr17	72121045	72121395	NM_000346.4	+	non-ATG	1	overlapping
chr17	69314391	69327095	NM_172232.3	-	non-ATG	2	overlapping
chr17	68512458	68515428	NM_002734.5	+	non-ATG	2	overlapping
chr17	68512434	68515428	NM_002734.5	+	non-ATG	2	overlapping
chr17	68259299	68307000	NM_014960.5	+	non-ATG	2	non-overlapping
chr17	63842632	63842769	NM_001098426.2	-	non-ATG	1	overlapping
chr17	63842632	63842775	NM_001098426.2	-	non-ATG	1	overlapping
chr17	63842632	63842859	NM_001098426.2	-	non-ATG	1	overlapping
chr17	63842632	63842892	NM_001098426.2	-	non-ATG	1	overlapping
chr17	63837211	63842732	NM_001098426.2	-	non-ATG	3	overlapping
chr17	63773528	63773542	NM_020198.3	-	non-ATG	1	non-overlapping
chr17	63766172	63773439	NM_020198.3	-	non-ATG	2	overlapping
chr17	63766172	63773499	NM_020198.3	-	non-ATG	2	overlapping
chr17	63728389	63728397	NM_001003787.4	-	non-ATG	1	non-overlapping
chr17	63601021	63601065	NM_016360.4	+	non-ATG	1	non-overlapping
chr17	63601006	63601065	NM_016360.4	+	non-ATG	1	non-overlapping
chr17	63600974	63601057	NM_016360.4	+	non-ATG	1	non-overlapping
chr17	63600927	63600938	NM_016360.4	+	non-ATG	1	non-overlapping
chr17	61863432	61863455	NM_032043.3	-	non-ATG	1	non-overlapping
chr17	59707389	59707424	NM_001015509.3	-	non-ATG	1	non-overlapping
chr17	59700132	59707417	NM_001015509.3	-	non-ATG	2	non-overlapping
chr17	59620062	59644337	NM_004859.4	+	non-ATG	2	overlapping
chr17	59620023	59644337	NM_004859.4	+	non-ATG	2	overlapping
chr17	59620000	59620026	NM_004859.4	+	non-ATG	1	non-overlapping
chr17	59619951	59644337	NM_004859.4	+	non-ATG	2	overlapping
chr17	59619932	59620117	NM_004859.4	+	non-ATG	1	non-overlapping
chr17	51153594	51153650	NM_000269.3	+	non-ATG	1	non-overlapping
chr17	51153576	51153650	NM_000269.3	+	non-ATG	1	non-overlapping
chr17	50056403	50064175	NM_002204.4	+	non-ATG	2	overlapping
chr17	50056280	50056372	NM_002204.4	+	non-ATG	1	non-overlapping
chr17	50056274	50056372	NM_002204.4	+	non-ATG	1	non-overlapping
chr17	50056173	50056277	NM_002204.4	+	non-ATG	1	non-overlapping
chr17	50056130	50056372	NM_002204.4	+	non-ATG	1	non-overlapping
chr17	46171960	46172169	NM_001193466.2	-	non-ATG	1	overlapping
chr17	44899380	44899397	NM_004247.4	-	non-ATG	1	non-overlapping
chr17	44557634	44558032	NM_001466.4	+	non-ATG	1	overlapping
chr17	44557567	44557902	NM_001466.4	+	non-ATG	1	overlapping
chr17	44220736	44220849	NM_014233.4	-	non-ATG	1	non-overlapping
chr17	44218281	44218295	NM_014233.4	-	non-ATG	1	non-overlapping
chr17	44218226	44218273	NM_014233.4	-	non-ATG	1	overlapping
chr17	44070928	44070996	NM_138387.4	+	non-ATG	1	overlapping
chr17	42682754	42682783	NM_003632.3	+	non-ATG	1	non-overlapping
chr17	42562287	42562415	NM_025233.7	+	non-ATG	1	non-overlapping
chr17	42562278	42562415	NM_025233.7	+	non-ATG	1	non-overlapping
chr17	42562237	42562260	NM_025233.7	+	non-ATG	1	non-overlapping
chr17	42562195	42562212	NM_025233.7	+	non-ATG	1	non-overlapping
chr17	42562186	42562212	NM_025233.7	+	non-ATG	1	non-overlapping
chr17	42423100	42423225	NM_012232.6	-	non-ATG	1	non-overlapping
chr17	42422643	42423167	NM_012232.6	-	non-ATG	1	overlapping
chr17	40645828	40647773	NM_003079.5	-	non-ATG	2	non-overlapping
chr17	40288004	40288045	NM_001254.4	+	non-ATG	1	non-overlapping
chr17	40287964	40287999	NM_001254.4	+	non-ATG	1	non-overlapping
chr17	40287947	40287973	NM_001254.4	+	non-ATG	1	non-overlapping
chr17	40287944	40287973	NM_001254.4	+	non-ATG	1	non-overlapping
chr17	40074290	40077520	NM_199334.5	+	non-ATG	3	overlapping
chr17	35578295	35578432	NM_000286.3	-	non-ATG	1	non-overlapping
chr17	35578295	35578543	NM_000286.3	-	non-ATG	1	non-overlapping
chr17	35578281	35578298	NM_000286.3	-	non-ATG	1	non-overlapping
chr17	34255324	34255353	NM_002982.4	+	non-ATG	1	overlapping
chr17	34255310	34255327	NM_002982.4	+	non-ATG	1	non-overlapping
chr17	28406039	28406191	NM_080669.6	-	non-ATG	1	overlapping
chr17	19648838	19648852	NM_000382.3	+	non-ATG	1	non-overlapping
chr17	19648808	19648834	NM_000382.3	+	non-ATG	1	non-overlapping
chr17	19377881	19377958	NM_139033.3	+	non-ATG	1	non-overlapping
chr17	19343459	19362634	NM_015681.5	-	non-ATG	7	overlapping
chr17	18314888	18314902	NM_004618.5	-	non-ATG	1	non-overlapping
chr17	18314888	18314974	NM_004618.5	-	non-ATG	1	non-overlapping
chr17	18038965	18039093	NM_145691.4	-	non-ATG	1	overlapping
chr17	18028617	18039068	NM_145691.4	-	non-ATG	2	overlapping
chr17	17681621	17681779	NM_030665.4	+	non-ATG	1	non-overlapping
chr17	17681568	17681636	NM_030665.4	+	non-ATG	1	non-overlapping
chr17	17681554	17793103	NM_030665.4	+	non-ATG	3	overlapping
chr17	17232804	17236954	NM_144606.7	-	non-ATG	2	non-overlapping
chr17	8909160	8965647	NM_001142633.3	-	non-ATG	3	overlapping
chr17	8909160	8965668	NM_001142633.3	-	non-ATG	3	overlapping
chr17	8383196	8383201	NM_001315530.2	-	non-ATG	1	non-overlapping
chr17	8383005	8383118	NM_001315530.2	-	non-ATG	1	non-overlapping
chr17	7688493	7688594	NM_018081.2	+	non-ATG	1	non-overlapping
chr17	7687395	7687421	NM_000546.6	-	non-ATG	1	non-overlapping
chr17	7676552	7687398	NM_000546.6	-	non-ATG	2	overlapping
chr17	7676552	7687401	NM_000546.6	-	non-ATG	2	overlapping
chr17	7676552	7687413	NM_000546.6	-	non-ATG	2	overlapping
chr17	7219942	7220498	NM_000018.4	+	non-ATG	3	overlapping
chr17	5584306	5584347	NM_033004.4	-	non-ATG	1	non-overlapping
chr17	5584289	5584309	NM_033004.4	-	non-ATG	1	non-overlapping
chr17	4998130	5000293	NM_006612.6	+	non-ATG	3	overlapping
chr17	4998112	5000293	NM_006612.6	+	non-ATG	3	overlapping
chr17	4998096	5000223	NM_006612.6	+	non-ATG	3	non-overlapping
chr17	4998076	5000293	NM_006612.6	+	non-ATG	3	overlapping
chr17	2638171	2638233	NM_000430.4	+	non-ATG	1	non-overlapping
chr17	2593806	2593964	NM_000430.4	+	non-ATG	1	non-overlapping
chr17	1684791	1684823	NM_006445.4	-	non-ATG	1	non-overlapping
chr17	1684791	1684832	NM_006445.4	-	non-ATG	1	non-overlapping
chr17	748014	752221	NM_015721.3	-	non-ATG	2	overlapping
chr17	748014	752242	NM_015721.3	-	non-ATG	2	overlapping
chr18	79988467	79988499	NM_006701.5	-	non-ATG	1	non-overlapping
chr18	79988467	79988526	NM_006701.5	-	non-ATG	1	non-overlapping
chr18	79977697	79988444	NM_006701.5	-	non-ATG	2	overlapping
chr18	79977697	79988549	NM_006701.5	-	non-ATG	2	overlapping
chr18	79679865	79679900	NM_004715.5	+	non-ATG	1	non-overlapping
chr18	62186975	62186983	NM_176787.5	-	non-ATG	1	non-overlapping
chr18	58671597	58681177	NM_006785.4	+	non-ATG	2	overlapping
chr18	58671544	58671597	NM_006785.4	+	non-ATG	1	non-overlapping
chr18	58671513	58681177	NM_006785.4	+	non-ATG	2	overlapping
chr18	57573343	57586631	NM_000140.5	-	non-ATG	3	overlapping
chr18	51030497	51047023	NM_005359.6	+	non-ATG	2	non-overlapping
chr18	51030236	51030280	NM_005359.6	+	non-ATG	1	non-overlapping
chr18	50055356	50195016	NM_001080467.3	-	non-ATG	2	overlapping
chr18	50055324	50194903	NM_001080467.3	-	non-ATG	2	overlapping
chr18	50055324	50195002	NM_001080467.3	-	non-ATG	2	overlapping
chr18	49460517	49460576	NM_017653.6	-	non-ATG	1	non-overlapping
chr18	49430403	49460598	NM_017653.6	-	non-ATG	2	non-overlapping
chr18	47157483	47176347	NM_016097.5	-	non-ATG	2	overlapping
chr18	31102387	31102407	NM_024422.6	-	non-ATG	1	non-overlapping
chr18	31102297	31102380	NM_024422.6	-	non-ATG	1	non-overlapping
chr18	22933512	22936781	NM_002894.3	+	non-ATG	2	non-overlapping
chr18	22933444	22933458	NM_002894.3	+	non-ATG	1	non-overlapping
chr18	22933411	22933458	NM_002894.3	+	non-ATG	1	non-overlapping
chr18	22169606	22171114	NM_005257.6	+	non-ATG	2	non-overlapping
chr18	12371640	12377132	NM_006796.3	-	non-ATG	2	overlapping
chr18	3450461	3450493	NM_173208.3	+	non-ATG	1	overlapping
chr18	2656027	2656125	NM_015295.3	+	non-ATG	1	overlapping
chr18	2655948	2666932	NM_015295.3	+	non-ATG	3	overlapping
chr18	2655901	2656125	NM_015295.3	+	non-ATG	1	overlapping
chr19	54189494	54189571	NM_024298.5	-	non-ATG	1	non-overlapping
chr19	54189471	54189491	NM_024298.5	-	non-ATG	1	non-overlapping
chr19	54188498	54189395	NM_024298.5	-	non-ATG	2	overlapping
chr19	54115362	54115592	NM_013342.4	-	non-ATG	1	non-overlapping
chr19	52190061	52190075	NM_014225.6	+	non-ATG	1	non-overlapping
chr19	51366344	51366355	NM_001985.3	-	non-ATG	1	non-overlapping
chr19	49927703	49929362	NM_153719.4	-	non-ATG	2	non-overlapping
chr19	49866424	49867507	NM_007254.4	-	non-ATG	3	overlapping
chr19	49813129	49813206	NM_025129.5	-	non-ATG	1	non-overlapping
chr19	49157833	49158244	NM_017636.4	+	non-ATG	2	overlapping
chr19	48993103	48993246	NM_002103.5	-	non-ATG	1	overlapping
chr19	48752597	48752629	NM_000148.4	-	non-ATG	1	non-overlapping
chr19	48696052	48703687	NM_000511.6	+	non-ATG	2	overlapping
chr19	48696030	48696083	NM_000511.6	+	non-ATG	1	non-overlapping
chr19	47484166	47484177	NM_007059.4	-	non-ATG	1	non-overlapping
chr19	46846142	46850789	NM_004069.6	-	non-ATG	2	overlapping
chr19	46748051	46748527	NM_024301.5	+	non-ATG	2	non-overlapping
chr19	46413430	46413543	NM_032040.5	-	non-ATG	1	non-overlapping
chr19	46413281	46413514	NM_032040.5	-	non-ATG	1	non-overlapping
chr19	46413231	46413317	NM_032040.5	-	non-ATG	1	non-overlapping
chr19	46413231	46413419	NM_032040.5	-	non-ATG	1	non-overlapping
chr19	46413137	46413235	NM_032040.5	-	non-ATG	1	non-overlapping
chr19	46413137	46413241	NM_032040.5	-	non-ATG	1	non-overlapping
chr19	46412857	46413144	NM_032040.5	-	non-ATG	1	non-overlapping
chr19	45178825	45179727	NM_212550.5	+	non-ATG	2	overlapping
chr19	45178768	45178794	NM_212550.5	+	non-ATG	1	non-overlapping
chr19	45001533	45001685	NM_006509.4	+	non-ATG	1	overlapping
chr19	43780882	43780956	NM_002250.3	-	non-ATG	1	non-overlapping
chr19	43754654	43754743	NM_019108.4	-	non-ATG	1	non-overlapping
chr19	43754654	43754755	NM_019108.4	-	non-ATG	1	non-overlapping
chr19	43754654	43754905	NM_019108.4	-	non-ATG	1	non-overlapping
chr19	43750744	43754799	NM_019108.4	-	non-ATG	2	non-overlapping
chr19	43750734	43754702	NM_019108.4	-	non-ATG	2	overlapping
chr19	43750734	43754771	NM_019108.4	-	non-ATG	2	overlapping
chr19	43750734	43754837	NM_019108.4	-	non-ATG	2	overlapping
chr19	43575460	43575486	NM_006297.3	-	non-ATG	1	non-overlapping
chr19	42325785	42325910	NM_001410.3	+	non-ATG	1	non-overlapping
chr19	42325729	42325803	NM_001410.3	+	non-ATG	1	non-overlapping
chr19	42325700	42325726	NM_001410.3	+	non-ATG	1	non-overlapping
chr19	42325646	42325684	NM_001410.3	+	non-ATG	1	non-overlapping
chr19	42254996	42255070	NM_006494.4	-	non-ATG	1	overlapping
chr19	42250406	42255081	NM_006494.4	-	non-ATG	2	overlapping
chr19	41364010	41364051	NM_030578.4	-	non-ATG	1	non-overlapping
chr19	41353224	41353235	NM_000660.7	-	non-ATG	1	non-overlapping
chr19	41353175	41353321	NM_000660.7	-	non-ATG	1	non-overlapping
chr19	40366429	40366494	NM_012268.4	+	non-ATG	1	overlapping
chr19	40365873	40366432	NM_012268.4	+	non-ATG	2	non-overlapping
chr19	40365858	40366432	NM_012268.4	+	non-ATG	2	non-overlapping
chr19	40348729	40365767	NM_012268.4	+	non-ATG	2	non-overlapping
chr19	40285184	40285273	NM_001626.6	-	non-ATG	1	non-overlapping
chr19	39834069	39834116	NM_004714.3	-	non-ATG	1	non-overlapping
chr19	39830482	39831956	NM_004714.3	-	non-ATG	3	overlapping
chr19	39413112	39413219	NM_022835.3	+	non-ATG	1	non-overlapping
chr19	39413083	39413196	NM_022835.3	+	non-ATG	1	non-overlapping
chr19	39413036	39413110	NM_022835.3	+	non-ATG	1	non-overlapping
chr19	39413025	39413219	NM_022835.3	+	non-ATG	1	non-overlapping
chr19	39412976	39413110	NM_022835.3	+	non-ATG	1	non-overlapping
chr19	39412928	39413110	NM_022835.3	+	non-ATG	1	non-overlapping
chr19	39412808	39413110	NM_022835.3	+	non-ATG	1	non-overlapping
chr19	38264852	38264914	NM_021102.4	+	non-ATG	1	overlapping
chr19	38264817	38264885	NM_021102.4	+	non-ATG	1	non-overlapping
chr19	38264718	38264885	NM_021102.4	+	non-ATG	1	non-overlapping
chr19	38264686	38264721	NM_021102.4	+	non-ATG	1	non-overlapping
chr19	38264667	38264885	NM_021102.4	+	non-ATG	1	non-overlapping
chr19	38264643	38264885	NM_021102.4	+	non-ATG	1	non-overlapping
chr19	38264629	38264670	NM_021102.4	+	non-ATG	1	non-overlapping
chr19	38264620	38264670	NM_021102.4	+	non-ATG	1	non-overlapping
chr19	38264577	38264612	NM_021102.4	+	non-ATG	1	non-overlapping
chr19	38264576	38264623	NM_021102.4	+	non-ATG	1	non-overlapping
chr19	38081278	38081328	NM_015073.3	+	non-ATG	1	non-overlapping
chr19	38029100	38029144	NM_015073.3	+	non-ATG	1	non-overlapping
chr19	37907309	38029137	NM_015073.3	+	non-ATG	2	non-overlapping
chr19	37907254	38029103	NM_015073.3	+	non-ATG	2	non-overlapping
chr19	35995249	35995266	NM_001042631.3	+	non-ATG	1	non-overlapping
chr19	35995217	35995252	NM_001042631.3	+	non-ATG	1	non-overlapping
chr19	35995211	35995252	NM_001042631.3	+	non-ATG	1	non-overlapping
chr19	35995201	35995266	NM_001042631.3	+	non-ATG	1	non-overlapping
chr19	35745688	35745872	NM_172341.4	+	non-ATG	2	non-overlapping
chr19	35745655	35745872	NM_172341.4	+	non-ATG	2	non-overlapping
chr19	35648383	35648403	NM_001863.5	+	non-ATG	1	non-overlapping
chr19	35648371	35648403	NM_001863.5	+	non-ATG	1	non-overlapping
chr19	35648359	35648403	NM_001863.5	+	non-ATG	1	non-overlapping
chr19	35648347	35648403	NM_001863.5	+	non-ATG	1	non-overlapping
chr19	29715141	29715218	NM_001031726.3	-	non-ATG	1	non-overlapping
chr19	19192974	19193033	NM_001278728.2	+	non-ATG	1	non-overlapping
chr19	19192970	19193053	NM_001278728.2	+	non-ATG	1	non-overlapping
chr19	19192948	19192977	NM_001278728.2	+	non-ATG	1	non-overlapping
chr19	19192941	19193033	NM_001278728.2	+	non-ATG	1	non-overlapping
chr19	18599835	18606712	NM_004750.5	-	non-ATG	2	overlapping
chr19	17555688	17555696	NM_024656.4	+	non-ATG	1	non-overlapping
chr19	13906339	13909839	NM_017721.5	+	non-ATG	2	overlapping
chr19	12891181	12891314	NM_000159.4	+	non-ATG	2	overlapping
chr19	12806657	12806722	NM_006397.3	+	non-ATG	1	overlapping
chr19	12806637	12806777	NM_006397.3	+	non-ATG	1	overlapping
chr19	12806630	12806641	NM_006397.3	+	non-ATG	1	non-overlapping
chr19	11436066	11436071	NM_002743.3	+	non-ATG	1	non-overlapping
chr19	11435678	11436071	NM_002743.3	+	non-ATG	2	non-overlapping
chr19	11384122	11384277	NM_000121.4	-	non-ATG	1	overlapping
chr19	11194587	11195788	NM_001136191.3	-	non-ATG	2	non-overlapping
chr19	11194559	11195670	NM_001136191.3	-	non-ATG	2	non-overlapping
chr19	11194559	11195766	NM_001136191.3	-	non-ATG	2	non-overlapping
chr19	11194540	11195645	NM_001136191.3	-	non-ATG	2	non-overlapping
chr19	11194540	11195738	NM_001136191.3	-	non-ATG	2	non-overlapping
chr19	11194520	11194543	NM_001136191.3	-	non-ATG	1	non-overlapping
chr19	10961156	10984149	NM_001128849.3	+	non-ATG	2	non-overlapping
chr19	10961085	10984243	NM_001128849.3	+	non-ATG	2	overlapping
chr19	10718166	10718270	NM_001005361.3	+	non-ATG	1	overlapping
chr19	10379760	10380428	NM_003331.5	-	non-ATG	2	non-overlapping
chr19	10379760	10380446	NM_003331.5	-	non-ATG	2	non-overlapping
chr19	8364264	8364317	NM_139314.3	+	non-ATG	1	non-overlapping
chr19	7522708	7526461	NM_020533.3	+	non-ATG	3	overlapping
chr19	7395228	7441676	NM_015318.3	+	non-ATG	3	overlapping
chr19	7395213	7441676	NM_015318.3	+	non-ATG	3	overlapping
chr19	7395201	7441676	NM_015318.3	+	non-ATG	3	overlapping
chr19	7395161	7440418	NM_015318.3	+	non-ATG	2	overlapping
chr19	7395143	7440418	NM_015318.3	+	non-ATG	2	overlapping
chr19	5896992	5903746	NM_175614.5	-	non-ATG	2	overlapping
chr19	5679359	5680502	NM_205767.3	-	non-ATG	3	overlapping
chr19	4818516	4831642	NM_182919.4	-	non-ATG	2	non-overlapping
chr19	4818479	4818490	NM_182919.4	-	non-ATG	1	non-overlapping
chr19	4818479	4831695	NM_182919.4	-	non-ATG	2	non-overlapping
chr19	4818479	4818514	NM_182919.4	-	non-ATG	1	non-overlapping
chr19	4400350	4400460	NM_003025.4	-	non-ATG	1	overlapping
chr19	4400350	4400478	NM_003025.4	-	non-ATG	1	overlapping
chr19	3600670	3606613	NM_001060.6	-	non-ATG	2	non-overlapping
chr19	3094537	3094692	NM_002067.5	+	non-ATG	1	overlapping
chr19	2151255	2151464	NM_001261826.3	-	non-ATG	1	overlapping
chr19	2151255	2151482	NM_001261826.3	-	non-ATG	1	overlapping
chr19	2151255	2151548	NM_001261826.3	-	non-ATG	1	overlapping
chr19	1905404	1911916	NM_138422.4	+	non-ATG	2	non-overlapping
chr19	1241811	1244367	NM_001687.5	+	non-ATG	4	overlapping
chr19	1205843	1206088	NM_000455.5	+	non-ATG	1	non-overlapping
chr2	237487357	237487365	NM_024101.7	+	non-ATG	1	non-overlapping
chr2	227328686	227328715	NM_020194.5	+	non-ATG	1	non-overlapping
chr2	219498918	219498926	NM_205847.3	+	non-ATG	1	non-overlapping
chr2	219252226	219253901	NM_006000.3	-	non-ATG	2	overlapping
chr2	218660189	218660242	NM_004328.5	+	non-ATG	1	non-overlapping
chr2	218659720	218660058	NM_001371450.1	+	non-ATG	1	non-overlapping
chr2	215435891	215435977	NM_212482.4	-	non-ATG	1	non-overlapping
chr2	215435891	215436052	NM_212482.4	-	non-ATG	1	non-overlapping
chr2	215434789	215435885	NM_212482.4	-	non-ATG	2	overlapping
chr2	215434789	215436002	NM_212482.4	-	non-ATG	2	overlapping
chr2	206766656	206766700	NM_014929.4	+	non-ATG	1	overlapping
chr2	206159371	206159388	NM_005006.7	-	non-ATG	1	non-overlapping
chr2	201072010	201078893	NM_002491.3	+	non-ATG	2	overlapping
chr2	201071802	201071858	NM_002491.3	+	non-ATG	1	non-overlapping
chr2	197500246	197500311	NM_002157.3	+	non-ATG	1	non-overlapping
chr2	197497373	197499819	NM_002156.5	-	non-ATG	3	overlapping
chr2	191013611	191013622	NM_007315.4	-	non-ATG	1	non-overlapping
chr2	191013589	191013645	NM_007315.4	-	non-ATG	1	non-overlapping
chr2	190881068	190881088	NM_014905.5	+	non-ATG	1	overlapping
chr2	190881046	190881060	NM_014905.5	+	non-ATG	1	non-overlapping
chr2	190880986	190881060	NM_014905.5	+	non-ATG	1	non-overlapping
chr2	190880966	190881088	NM_014905.5	+	non-ATG	1	overlapping
chr2	190880931	190881071	NM_014905.5	+	non-ATG	1	non-overlapping
chr2	190880926	190881060	NM_014905.5	+	non-ATG	1	non-overlapping
chr2	190880863	190881060	NM_014905.5	+	non-ATG	1	non-overlapping
chr2	177264573	177264650	NM_006164.5	-	non-ATG	1	overlapping
chr2	172427694	172427888	NM_001079818.3	+	non-ATG	1	overlapping
chr2	165770768	165794126	NM_004482.4	-	non-ATG	2	non-overlapping
chr2	149582261	149587125	NM_015702.3	-	non-ATG	2	overlapping
chr2	149582261	149587122	NM_015702.3	-	non-ATG	2	overlapping
chr2	142877655	142877684	NM_003937.3	+	non-ATG	1	non-overlapping
chr2	97713969	97724109	NM_001079.4	+	non-ATG	2	overlapping
chr2	97713656	97724109	NM_001079.4	+	non-ATG	3	overlapping
chr2	88627274	88627357	NM_004836.7	-	non-ATG	1	non-overlapping
chr2	88627274	88627363	NM_004836.7	-	non-ATG	1	non-overlapping
chr2	70248496	70248507	NM_022173.4	-	non-ATG	1	non-overlapping
chr2	70236147	70248492	NM_022173.4	-	non-ATG	2	overlapping
chr2	60553414	60553464	NM_022893.4	-	non-ATG	1	non-overlapping
chr2	55922905	55922925	NM_001039348.3	-	non-ATG	1	non-overlapping
chr2	55922905	55922928	NM_001039348.3	-	non-ATG	1	non-overlapping
chr2	55419740	55419769	NM_001135597.2	-	non-ATG	1	non-overlapping
chr2	46617224	46617262	NM_014171.6	+	non-ATG	1	non-overlapping
chr2	44361186	44361428	NM_006036.4	-	non-ATG	1	non-overlapping
chr2	28752032	28752037	NM_002709.3	+	non-ATG	1	non-overlapping
chr2	28751868	28752041	NM_002709.3	+	non-ATG	1	non-overlapping
chr2	27217481	27217540	NM_004341.5	+	non-ATG	1	non-overlapping
chr2	27217452	27217919	NM_004341.5	+	non-ATG	2	overlapping
chr2	27217410	27217919	NM_004341.5	+	non-ATG	2	overlapping
chr2	9555740	9555763	NM_003183.6	-	non-ATG	1	non-overlapping
chr2	9555602	9555643	NM_003183.6	-	non-ATG	1	overlapping
chr20	63981209	63983091	NM_012469.4	+	non-ATG	2	overlapping
chr20	63981202	63981225	NM_012469.4	+	non-ATG	1	non-overlapping
chr20	63981154	63981225	NM_012469.4	+	non-ATG	1	non-overlapping
chr20	63981149	63983091	NM_012469.4	+	non-ATG	2	overlapping
chr20	63658367	63658423	NM_001283009.2	+	non-ATG	1	non-overlapping
chr20	62952722	62957452	NM_022082.4	+	non-ATG	3	overlapping
chr20	62256071	62256115	NM_144498.4	+	non-ATG	1	non-overlapping
chr20	58891641	58891667	NM_000516.7	+	non-ATG	1	non-overlapping
chr20	58891599	58891667	NM_000516.7	+	non-ATG	1	non-overlapping
chr20	58651943	58651963	NM_001001433.3	+	non-ATG	1	non-overlapping
chr20	58651883	58651963	NM_001001433.3	+	non-ATG	1	non-overlapping
chr20	58651668	58651679	NM_001001433.3	+	non-ATG	1	non-overlapping
chr20	58651491	58651544	NM_001001433.3	+	non-ATG	1	non-overlapping
chr20	58389440	58389454	NM_004738.5	+	non-ATG	1	non-overlapping
chr20	58389411	58418280	NM_004738.5	+	non-ATG	2	overlapping
chr20	58389392	58389454	NM_004738.5	+	non-ATG	1	non-overlapping
chr20	58389285	58389329	NM_004738.5	+	non-ATG	1	non-overlapping
chr20	56388725	56392195	NM_198433.3	-	non-ATG	3	non-overlapping
chr20	50931271	50931378	NM_015339.5	-	non-ATG	1	non-overlapping
chr20	50931271	50931420	NM_015339.5	-	non-ATG	1	non-overlapping
chr20	50928820	50930924	NM_015339.5	-	non-ATG	2	non-overlapping
chr20	50510518	50561376	NM_002827.4	+	non-ATG	2	overlapping
chr20	50510488	50561376	NM_002827.4	+	non-ATG	2	overlapping
chr20	50510461	50561376	NM_002827.4	+	non-ATG	2	overlapping
chr20	46689527	46689544	NM_033550.4	-	non-ATG	1	non-overlapping
chr20	46689527	46689553	NM_033550.4	-	non-ATG	1	non-overlapping
chr20	46689527	46689583	NM_033550.4	-	non-ATG	1	non-overlapping
chr20	46689443	46689469	NM_033550.4	-	non-ATG	1	non-overlapping
chr20	46689443	46689490	NM_033550.4	-	non-ATG	1	non-overlapping
chr20	46689315	46689446	NM_033550.4	-	non-ATG	1	overlapping
chr20	44186975	44187082	NM_020433.5	-	non-ATG	1	non-overlapping
chr20	36154780	36173781	NM_012156.2	+	non-ATG	2	overlapping
chr20	35664798	35664878	NM_152927.3	-	non-ATG	1	non-overlapping
chr20	35655234	35664842	NM_001198838.2	-	non-ATG	3	overlapping
chr20	35655234	35664878	NM_001198838.2	-	non-ATG	3	overlapping
chr20	35455383	35455520	NM_007186.6	+	non-ATG	1	non-overlapping
chr20	34951860	34955779	NM_000178.4	-	non-ATG	2	non-overlapping
chr20	34303314	34303343	NM_000687.4	-	non-ATG	1	non-overlapping
chr20	34295517	34303317	NM_000687.4	-	non-ATG	2	overlapping
chr20	32358421	32358468	NM_015338.6	+	non-ATG	1	non-overlapping
chr20	25407769	25407777	NM_021067.5	+	non-ATG	1	non-overlapping
chr20	25407741	25407848	NM_021067.5	+	non-ATG	1	overlapping
chr20	25407713	25407724	NM_021067.5	+	non-ATG	1	non-overlapping
chr20	25390666	25390755	NM_001042472.3	-	non-ATG	1	overlapping
chr20	23637915	23637920	NM_000099.4	-	non-ATG	1	non-overlapping
chr20	23637799	23637939	NM_000099.4	-	non-ATG	1	overlapping
chr20	23362213	23364430	NM_022482.5	+	non-ATG	2	overlapping
chr20	23362194	23364483	NM_022482.5	+	non-ATG	2	overlapping
chr20	18507949	18507972	NM_006363.6	+	non-ATG	1	non-overlapping
chr20	18507934	18507972	NM_006363.6	+	non-ATG	1	non-overlapping
chr20	18507650	18507802	NM_006363.6	+	non-ATG	1	non-overlapping
chr20	17969811	17969837	NM_052865.4	+	non-ATG	1	non-overlapping
chr20	17969130	17969842	NM_052865.4	+	non-ATG	2	non-overlapping
chr20	10673866	10673919	NM_000214.3	-	non-ATG	1	non-overlapping
chr20	10673639	10673758	NM_000214.3	-	non-ATG	1	non-overlapping
chr20	10673639	10673851	NM_000214.3	-	non-ATG	1	non-overlapping
chr20	10673488	10673706	NM_000214.3	-	non-ATG	1	overlapping
chr20	10672873	10673645	NM_000214.3	-	non-ATG	2	overlapping
chr20	6767908	6768081	NM_001200.4	+	non-ATG	1	non-overlapping
chr20	6767857	6768081	NM_001200.4	+	non-ATG	1	non-overlapping
chr20	6767784	6768017	NM_001200.4	+	non-ATG	1	non-overlapping
chr20	6123352	6123393	NM_017671.5	-	non-ATG	1	non-overlapping
chr20	6119538	6122801	NM_017671.5	-	non-ATG	2	overlapping
chr20	5950762	5950779	NM_032485.6	+	non-ATG	1	non-overlapping
chr20	5950755	5950796	NM_182802.3	+	non-ATG	1	non-overlapping
chr20	5950735	5950779	NM_182802.3	+	non-ATG	1	non-overlapping
chr20	5950705	5950719	NM_182802.3	+	non-ATG	1	non-overlapping
chr20	5119938	5119949	NM_182649.2	-	non-ATG	1	non-overlapping
chr20	5119875	5119895	NM_002592.2	-	non-ATG	1	non-overlapping
chr20	5119823	5119828	NM_182649.2	-	non-ATG	1	non-overlapping
chr20	5119707	5119832	NM_002592.2	-	non-ATG	1	overlapping
chr20	5119693	5119869	NM_002592.2	-	non-ATG	1	overlapping
chr20	5119693	5119878	NM_002592.2	-	non-ATG	1	overlapping
chr20	3209532	3209591	NM_033453.4	+	non-ATG	1	overlapping
chr20	3209523	3209591	NM_033453.4	+	non-ATG	1	overlapping
chr20	3209502	3209591	NM_033453.4	+	non-ATG	1	overlapping
chr20	3204638	3204652	NM_023935.3	-	non-ATG	1	non-overlapping
chr20	3204638	3204661	NM_023935.3	-	non-ATG	1	non-overlapping
chr20	508553	527935	NM_177559.3	-	non-ATG	2	non-overlapping
chr21	45405220	45468505	NM_001379500.1	+	non-ATG	3	overlapping
chr21	45405211	45468505	NM_001379500.1	+	non-ATG	3	overlapping
chr21	45405200	45405214	NM_001379500.1	+	non-ATG	1	non-overlapping
chr21	45405176	45405214	NM_001379500.1	+	non-ATG	1	non-overlapping
chr21	44339191	44339316	NM_004928.3	-	non-ATG	1	overlapping
chr21	37072563	37072724	NM_153681.2	-	non-ATG	1	overlapping
chr21	36946040	36962070	NM_000411.8	-	non-ATG	2	non-overlapping
chr21	33403473	33403478	NM_005534.4	+	non-ATG	1	non-overlapping
chr21	33230129	33241844	NM_001289125.1	+	non-ATG	2	non-overlapping
chr21	33229986	33230006	NM_001289125.1	+	non-ATG	1	non-overlapping
chr21	32612477	32612521	NM_021254.4	-	non-ATG	1	non-overlapping
chr21	32612455	32612469	NM_021254.4	-	non-ATG	1	non-overlapping
chr21	32612455	32612565	NM_021254.4	-	non-ATG	1	non-overlapping
chr21	32612345	32612374	NM_021254.4	-	non-ATG	1	non-overlapping
chr21	32612137	32612331	NM_021254.4	-	non-ATG	1	overlapping
chr21	31659755	31659763	NM_000454.5	+	non-ATG	1	non-overlapping
chr21	31659654	31659701	NM_000454.5	+	non-ATG	1	non-overlapping
chr21	26112136	26170675	NM_000484.4	-	non-ATG	2	overlapping
chr21	15014451	15043544	NM_003489.4	-	non-ATG	2	non-overlapping
chr22	50628102	50628116	NM_000487.6	-	non-ATG	1	non-overlapping
chr22	50628060	50628077	NM_000487.6	-	non-ATG	1	non-overlapping
chr22	50627698	50627826	NM_000487.6	-	non-ATG	1	overlapping
chr22	50627698	50628063	NM_000487.6	-	non-ATG	1	overlapping
chr22	50627556	50627996	NM_000487.6	-	non-ATG	1	overlapping
chr22	50627556	50628017	NM_000487.6	-	non-ATG	1	overlapping
chr22	50529660	50529945	NM_001953.5	-	non-ATG	2	overlapping
chr22	50529660	50529990	NM_001953.5	-	non-ATG	2	overlapping
chr22	50524170	50525528	NM_005138.3	-	non-ATG	2	overlapping
chr22	50244750	50244761	NM_020461.4	-	non-ATG	1	non-overlapping
chr22	50244750	50244869	NM_020461.4	-	non-ATG	1	non-overlapping
chr22	50244742	50244753	NM_020461.4	-	non-ATG	1	non-overlapping
chr22	50244635	50244706	NM_020461.4	-	non-ATG	1	non-overlapping
chr22	45671975	45672055	NM_013236.4	+	non-ATG	1	non-overlapping
chr22	45671942	45671947	NM_013236.4	+	non-ATG	1	non-overlapping
chr22	45671940	45689780	NM_013236.4	+	non-ATG	2	overlapping
chr22	42070754	42070774	NM_000262.3	-	non-ATG	1	non-overlapping
chr22	42070616	42070633	NM_000262.3	-	non-ATG	1	non-overlapping
chr22	42070553	42070567	NM_000262.3	-	non-ATG	1	non-overlapping
chr22	42070546	42070680	NM_000262.3	-	non-ATG	1	non-overlapping
chr22	42070546	42070695	NM_000262.3	-	non-ATG	1	non-overlapping
chr22	42070401	42070532	NM_000262.3	-	non-ATG	1	non-overlapping
chr22	42070401	42070556	NM_000262.3	-	non-ATG	1	non-overlapping
chr22	42070308	42070343	NM_000262.3	-	non-ATG	1	non-overlapping
chr22	42070288	42070350	NM_000262.3	-	non-ATG	1	overlapping
chr22	42070288	42070395	NM_000262.3	-	non-ATG	1	overlapping
chr22	40346537	40346650	NM_000026.4	+	non-ATG	1	overlapping
chr22	38782793	38794118	NM_005740.3	-	non-ATG	2	non-overlapping
chr22	38779598	38782742	NM_005740.3	-	non-ATG	3	overlapping
chr22	38779598	38782751	NM_005740.3	-	non-ATG	3	overlapping
chr22	35400162	35400191	NM_006739.4	+	non-ATG	1	non-overlapping
chr22	35400156	35400191	NM_006739.4	+	non-ATG	1	non-overlapping
chr22	32474847	32474897	NM_012179.4	+	non-ATG	1	non-overlapping
chr22	32474830	32475006	NM_012179.4	+	non-ATG	1	overlapping
chr22	29603780	29603914	NM_000268.4	+	non-ATG	1	non-overlapping
chr22	26482220	26483736	NM_022081.6	-	non-ATG	2	non-overlapping
chr22	24270913	24276724	NM_015330.6	+	non-ATG	2	non-overlapping
chr22	23767469	23767939	NM_001301339.2	-	non-ATG	2	overlapping
chr22	23766184	23767917	NM_001301339.2	-	non-ATG	3	overlapping
chr22	20982361	20982444	NM_006767.4	+	non-ATG	1	overlapping
chr22	19961262	19962684	NM_000754.4	+	non-ATG	2	overlapping
chr22	18157614	18157667	NM_017414.4	+	non-ATG	1	overlapping
chr22	18157568	18157657	NM_017414.4	+	non-ATG	1	non-overlapping
chr22	18150199	18157584	NM_017414.4	+	non-ATG	2	non-overlapping
chr22	18150179	18157657	NM_017414.4	+	non-ATG	2	non-overlapping
chr22	17619523	17628664	NM_001696.4	-	non-ATG	2	overlapping
chr22	17085046	17097797	NM_014339.7	+	non-ATG	3	overlapping
chr22	17084992	17097797	NM_014339.7	+	non-ATG	3	overlapping
chr3	197950207	197950959	NM_000996.4	+	non-ATG	2	non-overlapping
chr3	197950204	197950959	NM_000996.4	+	non-ATG	2	non-overlapping
chr3	196712023	196712139	NM_032898.5	-	non-ATG	1	non-overlapping
chr3	196708626	196711967	NM_032898.5	-	non-ATG	2	overlapping
chr3	196503715	196503726	NM_152617.4	-	non-ATG	1	non-overlapping
chr3	196503715	196503747	NM_152617.4	-	non-ATG	1	non-overlapping
chr3	196503715	196503759	NM_152617.4	-	non-ATG	1	non-overlapping
chr3	196503662	196503739	NM_152617.4	-	non-ATG	1	non-overlapping
chr3	196503549	196503659	NM_152617.4	-	non-ATG	1	non-overlapping
chr3	196503277	196503552	NM_152617.4	-	non-ATG	1	non-overlapping
chr3	196318193	196318237	NM_152773.5	-	non-ATG	1	non-overlapping
chr3	196283499	196287652	NM_005017.4	-	non-ATG	2	non-overlapping
chr3	196283499	196287670	NM_005017.4	-	non-ATG	2	non-overlapping
chr3	196077083	196077112	NM_003234.4	-	non-ATG	1	overlapping
chr3	191329574	191329630	NM_178335.3	+	non-ATG	1	non-overlapping
chr3	190120759	190120866	NM_018192.4	-	non-ATG	1	non-overlapping
chr3	190120740	190120784	NM_018192.4	-	non-ATG	1	non-overlapping
chr3	186570857	186570862	NM_016306.6	+	non-ATG	1	non-overlapping
chr3	184315522	184315780	NM_198241.3	+	non-ATG	2	non-overlapping
chr3	184315248	184315466	NM_182917.4	+	non-ATG	1	non-overlapping
chr3	184314669	184315780	NM_198241.3	+	non-ATG	3	non-overlapping
chr3	184155531	184155539	NM_004423.4	+	non-ATG	1	non-overlapping
chr3	184155507	184155539	NM_004423.4	+	non-ATG	1	non-overlapping
chr3	183092443	183099474	NM_020166.5	-	non-ATG	3	overlapping
chr3	180989643	180989651	NM_145261.4	-	non-ATG	1	non-overlapping
chr3	180989643	180989678	NM_145261.4	-	non-ATG	1	non-overlapping
chr3	180987000	180989630	NM_145261.4	-	non-ATG	4	overlapping
chr3	179426226	179451403	NM_021629.4	-	non-ATG	2	non-overlapping
chr3	179426219	179451360	NM_021629.4	-	non-ATG	2	non-overlapping
chr3	179426214	179426222	NM_021629.4	-	non-ATG	1	non-overlapping
chr3	177064980	177098497	NM_024665.7	-	non-ATG	2	non-overlapping
chr3	171810446	171810469	NM_002662.5	-	non-ATG	1	non-overlapping
chr3	167735794	167735883	NM_005025.5	+	non-ATG	1	non-overlapping
chr3	158644604	158644615	NM_024996.7	+	non-ATG	1	non-overlapping
chr3	158571251	158571316	NM_022443.5	+	non-ATG	1	overlapping
chr3	146124226	146161062	NM_182943.3	-	non-ATG	2	overlapping
chr3	146124226	146161164	NM_182943.3	-	non-ATG	2	overlapping
chr3	139389586	139389600	NM_004766.3	-	non-ATG	1	non-overlapping
chr3	132660438	132665867	NM_024818.6	+	non-ATG	2	overlapping
chr3	132660414	132660422	NM_024818.6	+	non-ATG	1	non-overlapping
chr3	132660392	132660667	NM_024818.6	+	non-ATG	1	overlapping
chr3	132660372	132660422	NM_024818.6	+	non-ATG	1	non-overlapping
chr3	130894742	130930441	NM_014382.5	+	non-ATG	2	overlapping
chr3	130894715	130930441	NM_014382.5	+	non-ATG	2	overlapping
chr3	130894334	130894390	NM_014382.5	+	non-ATG	1	non-overlapping
chr3	129171766	129183820	NM_001127192.2	-	non-ATG	2	non-overlapping
chr3	128726323	128795364	NM_004637.6	+	non-ATG	2	non-overlapping
chr3	128726282	128726296	NM_004637.6	+	non-ATG	1	non-overlapping
chr3	128726266	128795364	NM_004637.6	+	non-ATG	2	non-overlapping
chr3	128726253	128795378	NM_004637.6	+	non-ATG	2	overlapping
chr3	128493101	128493121	NM_032638.5	-	non-ATG	1	non-overlapping
chr3	128493058	128493132	NM_032638.5	-	non-ATG	1	non-overlapping
chr3	128052518	128055570	NM_013336.4	+	non-ATG	3	overlapping
chr3	128052513	128052521	NM_013336.4	+	non-ATG	1	non-overlapping
chr3	128052500	128055570	NM_013336.4	+	non-ATG	3	overlapping
chr3	128052476	128055570	NM_013336.4	+	non-ATG	3	overlapping
chr3	128052456	128052521	NM_013336.4	+	non-ATG	1	non-overlapping
chr3	128052440	128055570	NM_013336.4	+	non-ATG	3	overlapping
chr3	127598441	127599483	NM_004526.4	+	non-ATG	2	overlapping
chr3	125375127	125375216	NM_021964.3	-	non-ATG	1	non-overlapping
chr3	125331197	125375149	NM_021964.3	-	non-ATG	2	non-overlapping
chr3	123876561	123884298	NM_053025.4	-	non-ATG	2	non-overlapping
chr3	123448524	123448772	NM_183357.3	-	non-ATG	1	overlapping
chr3	121835019	121835024	NM_001023570.4	-	non-ATG	1	non-overlapping
chr3	121828914	121834406	NM_001023570.4	-	non-ATG	2	overlapping
chr3	119498696	119498719	NM_016589.4	+	non-ATG	1	non-overlapping
chr3	119498583	119498621	NM_016589.4	+	non-ATG	1	non-overlapping
chr3	119294673	119294828	NM_020754.4	+	non-ATG	1	non-overlapping
chr3	108222374	108222400	NM_018010.4	-	non-ATG	1	non-overlapping
chr3	108222374	108222409	NM_018010.4	-	non-ATG	1	non-overlapping
chr3	101561933	101564803	NM_017819.4	+	non-ATG	2	overlapping
chr3	101561921	101564803	NM_017819.4	+	non-ATG	2	overlapping
chr3	101561895	101564810	NM_017819.4	+	non-ATG	2	overlapping
chr3	101561883	101564810	NM_017819.4	+	non-ATG	2	overlapping
chr3	100713656	100713667	NM_006070.6	+	non-ATG	1	non-overlapping
chr3	100709686	100713768	NM_006070.6	+	non-ATG	2	overlapping
chr3	100709673	100713653	NM_006070.6	+	non-ATG	2	non-overlapping
chr3	100709642	100713667	NM_006070.6	+	non-ATG	2	non-overlapping
chr3	100709589	100713653	NM_006070.6	+	non-ATG	2	non-overlapping
chr3	100709540	100713667	NM_006070.6	+	non-ATG	2	non-overlapping
chr3	100709507	100713667	NM_006070.6	+	non-ATG	2	non-overlapping
chr3	98593517	98593543	NM_000097.7	-	non-ATG	1	non-overlapping
chr3	98593517	98593570	NM_000097.7	-	non-ATG	1	non-overlapping
chr3	97764877	97768091	NM_177976.3	+	non-ATG	3	non-overlapping
chr3	93980191	93980259	NM_182896.3	+	non-ATG	1	non-overlapping
chr3	87227404	87227520	NM_014043.4	+	non-ATG	1	non-overlapping
chr3	69012729	69012743	NM_001278689.2	-	non-ATG	1	non-overlapping
chr3	69012567	69012704	NM_001278689.2	-	non-ATG	1	non-overlapping
chr3	57227837	57235581	NM_012096.3	+	non-ATG	2	overlapping
chr3	53161404	53165189	NM_006254.4	+	non-ATG	2	non-overlapping
chr3	53161322	53165167	NM_006254.4	+	non-ATG	2	non-overlapping
chr3	53161257	53165189	NM_006254.4	+	non-ATG	2	non-overlapping
chr3	53125979	53130414	NM_052859.4	-	non-ATG	2	overlapping
chr3	52409898	52409972	NM_004656.4	-	non-ATG	1	non-overlapping
chr3	52409875	52409988	NM_004656.4	-	non-ATG	1	overlapping
chr3	52409875	52409997	NM_004656.4	-	non-ATG	1	overlapping
chr3	51983552	51984068	NM_000666.3	+	non-ATG	2	overlapping
chr3	50236262	50236351	NM_002070.4	+	non-ATG	1	overlapping
chr3	49903710	49903802	NM_002447.4	-	non-ATG	1	non-overlapping
chr3	49903627	49903707	NM_002447.4	-	non-ATG	1	non-overlapping
chr3	49903627	49903773	NM_002447.4	-	non-ATG	1	non-overlapping
chr3	49903627	49903821	NM_002447.4	-	non-ATG	1	non-overlapping
chr3	49723723	49723863	NM_013334.4	-	non-ATG	1	overlapping
chr3	49723723	49723923	NM_013334.4	-	non-ATG	1	overlapping
chr3	49470430	49510459	NM_004393.6	+	non-ATG	2	non-overlapping
chr3	49470384	49510500	NM_004393.6	+	non-ATG	2	non-overlapping
chr3	49470329	49510517	NM_004393.6	+	non-ATG	2	non-overlapping
chr3	49470323	49510517	NM_004393.6	+	non-ATG	2	non-overlapping
chr3	49470277	49510459	NM_004393.6	+	non-ATG	2	non-overlapping
chr3	49470186	49470320	NM_004393.6	+	non-ATG	1	non-overlapping
chr3	49470179	49510517	NM_004393.6	+	non-ATG	2	non-overlapping
chr3	49358260	49358322	NM_000581.4	-	non-ATG	1	overlapping
chr3	49358132	49358338	NM_000581.4	-	non-ATG	1	overlapping
chr3	49172679	49172696	NM_173546.3	+	non-ATG	1	non-overlapping
chr3	49172651	49172734	NM_173546.3	+	non-ATG	1	non-overlapping
chr3	49171662	49172734	NM_173546.3	+	non-ATG	2	non-overlapping
chr3	45391620	45394499	NM_015340.4	+	non-ATG	2	overlapping
chr3	45388634	45388651	NM_015340.4	+	non-ATG	1	non-overlapping
chr3	45388609	45391600	NM_015340.4	+	non-ATG	2	non-overlapping
chr3	43081508	43105866	NM_032806.6	-	non-ATG	2	non-overlapping
chr3	43081508	43105974	NM_032806.6	-	non-ATG	2	non-overlapping
chr3	43081498	43106015	NM_032806.6	-	non-ATG	2	non-overlapping
chr3	43081498	43106021	NM_032806.6	-	non-ATG	2	non-overlapping
chr3	41224026	41224052	NM_001904.4	+	non-ATG	1	non-overlapping
chr3	41199630	41224534	NM_001904.4	+	non-ATG	3	overlapping
chr3	41199583	41199669	NM_001904.4	+	non-ATG	1	non-overlapping
chr3	39406734	39407670	NM_002295.6	+	non-ATG	2	overlapping
chr3	39406716	39407670	NM_002295.6	+	non-ATG	2	overlapping
chr3	38029578	38029595	NM_006225.3	-	non-ATG	1	non-overlapping
chr3	38024502	38024510	NM_001130964.2	-	non-ATG	1	non-overlapping
chr3	38024366	38024491	NM_001130964.2	-	non-ATG	1	overlapping
chr3	36993880	37004456	NM_001167617.3	+	non-ATG	4	overlapping
chr3	30606847	30644750	NM_003242.6	+	non-ATG	2	overlapping
chr3	30606847	30623226	NM_001024847.2	+	non-ATG	2	overlapping
chr3	30606726	30644761	NM_003242.6	+	non-ATG	2	overlapping
chr3	30606726	30623267	NM_001024847.2	+	non-ATG	2	overlapping
chr3	30606664	30644750	NM_003242.6	+	non-ATG	2	overlapping
chr3	30606664	30623226	NM_001024847.2	+	non-ATG	2	overlapping
chr3	30606619	30644750	NM_003242.6	+	non-ATG	2	overlapping
chr3	30606619	30623226	NM_001024847.2	+	non-ATG	2	overlapping
chr3	23917179	23917187	NM_001253383.2	+	non-ATG	1	non-overlapping
chr3	23917157	23917177	NM_001253383.2	+	non-ATG	1	non-overlapping
chr3	23917130	23917177	NM_001253383.2	+	non-ATG	1	non-overlapping
chr3	14125154	14129452	NM_024334.3	+	non-ATG	2	overlapping
chr3	14125126	14129487	NM_024334.3	+	non-ATG	2	overlapping
chr3	14125103	14125153	NM_024334.3	+	non-ATG	1	non-overlapping
chr3	14125097	14125153	NM_024334.3	+	non-ATG	1	non-overlapping
chr3	14125072	14129487	NM_024334.3	+	non-ATG	2	overlapping
chr3	12484637	12489797	NM_025265.4	+	non-ATG	2	non-overlapping
chr3	10026453	10028636	NM_033084.6	+	non-ATG	2	non-overlapping
chr3	9934160	9934216	NM_015513.6	+	non-ATG	1	non-overlapping
chr3	9933908	9934436	NM_001031717.4	+	non-ATG	2	non-overlapping
chr3	9890674	9892932	NM_032492.4	+	non-ATG	2	overlapping
chr3	9890668	9892932	NM_032492.4	+	non-ATG	2	overlapping
chr3	9890653	9892932	NM_032492.4	+	non-ATG	2	overlapping
chr3	9732010	9734136	NM_001003694.2	+	non-ATG	2	non-overlapping
chr3	9731965	9734136	NM_001003694.2	+	non-ATG	2	non-overlapping
chr3	9731796	9734162	NM_001003694.2	+	non-ATG	2	overlapping
chr3	9731788	9731916	NM_001003694.2	+	non-ATG	1	non-overlapping
chr3	9424492	9424524	NM_001080517.3	+	non-ATG	1	non-overlapping
chr3	9397912	9424490	NM_001080517.3	+	non-ATG	2	non-overlapping
chr3	9397883	9397903	NM_001080517.3	+	non-ATG	1	non-overlapping
chr4	186191640	186194521	NM_207352.4	+	non-ATG	2	overlapping
chr4	184649874	184657091	NM_152683.4	+	non-ATG	3	non-overlapping
chr4	183659399	183663857	NM_021942.6	+	non-ATG	2	non-overlapping
chr4	177442266	177442421	NM_000027.4	-	non-ATG	1	overlapping
chr4	169612101	169612532	NM_012224.4	-	non-ATG	1	non-overlapping
chr4	165873293	165873313	NM_012464.5	+	non-ATG	1	non-overlapping
chr4	165327748	165333367	NM_006745.5	+	non-ATG	2	non-overlapping
chr4	165327715	165333367	NM_006745.5	+	non-ATG	2	non-overlapping
chr4	165327706	165333367	NM_006745.5	+	non-ATG	2	non-overlapping
chr4	158672160	158672225	NM_004453.4	+	non-ATG	1	non-overlapping
chr4	158672130	158672225	NM_004453.4	+	non-ATG	1	non-overlapping
chr4	151014673	151014828	NM_006726.4	-	non-ATG	1	non-overlapping
chr4	151014673	151014852	NM_006726.4	-	non-ATG	1	non-overlapping
chr4	151014650	151014676	NM_006726.4	-	non-ATG	1	non-overlapping
chr4	151014650	151014727	NM_006726.4	-	non-ATG	1	non-overlapping
chr4	151014645	151014749	NM_006726.4	-	non-ATG	1	non-overlapping
chr4	151014645	151014767	NM_006726.4	-	non-ATG	1	non-overlapping
chr4	147481238	147485634	NM_001957.4	+	non-ATG	2	non-overlapping
chr4	146521841	146521918	NM_001300842.3	-	non-ATG	1	non-overlapping
chr4	139454130	139454138	NM_031296.3	+	non-ATG	1	non-overlapping
chr4	139453884	139453934	NM_031296.3	+	non-ATG	1	non-overlapping
chr4	139301728	139301790	NM_057175.5	+	non-ATG	1	overlapping
chr4	139301687	139301731	NM_057175.5	+	non-ATG	1	non-overlapping
chr4	139301655	139301690	NM_057175.5	+	non-ATG	1	non-overlapping
chr4	139301636	139301731	NM_057175.5	+	non-ATG	1	non-overlapping
chr4	139301620	139301631	NM_057175.5	+	non-ATG	1	non-overlapping
chr4	139301585	139301731	NM_057175.5	+	non-ATG	1	non-overlapping
chr4	139301560	139301631	NM_057175.5	+	non-ATG	1	non-overlapping
chr4	139301547	139301588	NM_057175.5	+	non-ATG	1	non-overlapping
chr4	139301536	139301631	NM_057175.5	+	non-ATG	1	non-overlapping
chr4	122152474	122154033	NM_001384125.1	+	non-ATG	2	non-overlapping
chr4	122152408	122152443	NM_001384125.1	+	non-ATG	1	non-overlapping
chr4	121870332	121870355	NM_176824.3	-	non-ATG	1	non-overlapping
chr4	121870332	121870364	NM_176824.3	-	non-ATG	1	non-overlapping
chr4	121870319	121870426	NM_176824.3	-	non-ATG	1	non-overlapping
chr4	121801368	121801415	NM_001034194.2	+	non-ATG	1	non-overlapping
chr4	121696604	121696880	NM_001154.4	-	non-ATG	2	non-overlapping
chr4	121696599	121696866	NM_001154.4	-	non-ATG	2	non-overlapping
chr4	118836072	118836086	NM_014822.4	-	non-ATG	1	non-overlapping
chr4	118836072	118836119	NM_014822.4	-	non-ATG	1	non-overlapping
chr4	118836072	118836167	NM_014822.4	-	non-ATG	1	non-overlapping
chr4	118833696	118835958	NM_014822.4	-	non-ATG	2	non-overlapping
chr4	109766748	109802023	NM_000204.5	-	non-ATG	2	overlapping
chr4	107931565	107931933	NM_183075.3	+	non-ATG	1	overlapping
chr4	106316190	106316330	NM_004757.4	+	non-ATG	1	non-overlapping
chr4	106316100	106316330	NM_004757.4	+	non-ATG	1	non-overlapping
chr4	106316049	106316330	NM_004757.4	+	non-ATG	1	non-overlapping
chr4	106316045	106325020	NM_004757.4	+	non-ATG	2	overlapping
chr4	102869035	102869115	NM_001008388.5	+	non-ATG	1	overlapping
chr4	102760723	102760938	NM_005908.4	-	non-ATG	1	overlapping
chr4	102501481	102501738	NM_003998.4	+	non-ATG	1	non-overlapping
chr4	102501423	102501548	NM_003998.4	+	non-ATG	1	non-overlapping
chr4	102344780	102344992	NM_022154.5	-	non-ATG	1	non-overlapping
chr4	101347270	101347386	NM_000944.5	-	non-ATG	1	non-overlapping
chr4	101347059	101347208	NM_000944.5	-	non-ATG	1	non-overlapping
chr4	101346995	101347021	NM_000944.5	-	non-ATG	1	non-overlapping
chr4	88523725	88523733	NM_001042616.3	-	non-ATG	1	non-overlapping
chr4	88158573	88158683	NM_004827.3	-	non-ATG	1	non-overlapping
chr4	80072636	80072998	NM_058172.6	-	non-ATG	1	non-overlapping
chr4	80072636	80072818	NM_058172.6	-	non-ATG	1	non-overlapping
chr4	80072430	80072612	NM_058172.6	-	non-ATG	1	overlapping
chr4	80071584	80072802	NM_058172.6	-	non-ATG	2	overlapping
chr4	76213805	76213828	NM_005506.4	-	non-ATG	1	non-overlapping
chr4	76213556	76213795	NM_005506.4	-	non-ATG	1	non-overlapping
chr4	76213489	76213845	NM_005506.4	-	non-ATG	1	overlapping
chr4	76195839	76213688	NM_005506.4	-	non-ATG	2	overlapping
chr4	76195839	76213652	NM_005506.4	-	non-ATG	2	overlapping
chr4	54657972	54695608	NM_000222.3	+	non-ATG	2	overlapping
chr4	54064503	54064550	NM_012110.4	-	non-ATG	1	non-overlapping
chr4	44678525	44680528	NM_021927.3	+	non-ATG	2	overlapping
chr4	44678463	44678603	NM_021927.3	+	non-ATG	1	non-overlapping
chr4	25160366	25160386	NM_016955.4	-	non-ATG	1	overlapping
chr4	25160366	25160422	NM_016955.4	-	non-ATG	1	overlapping
chr4	17509300	17512068	NM_000320.3	-	non-ATG	2	overlapping
chr4	6269893	6277619	NM_006005.3	+	non-ATG	2	overlapping
chr4	4859746	4859916	NM_002448.3	+	non-ATG	1	overlapping
chr4	4859698	4859916	NM_002448.3	+	non-ATG	1	overlapping
chr4	1241443	1241487	NM_001012614.2	-	non-ATG	1	non-overlapping
chr5	174724606	174724647	NM_002449.5	+	non-ATG	1	non-overlapping
chr5	172454322	172454408	NM_001017995.3	-	non-ATG	1	overlapping
chr5	172454322	172454465	NM_001017995.3	-	non-ATG	1	overlapping
chr5	170385450	170389290	NM_004137.4	-	non-ATG	2	non-overlapping
chr5	169637287	169637349	NM_004946.3	+	non-ATG	1	overlapping
chr5	150521150	150521209	NM_001543.5	+	non-ATG	1	non-overlapping
chr5	150520878	150520895	NM_001543.5	+	non-ATG	1	non-overlapping
chr5	149960926	149977669	NM_000112.4	+	non-ATG	2	overlapping
chr5	148826683	148826730	NM_000024.6	+	non-ATG	1	non-overlapping
chr5	148826642	148826671	NM_000024.6	+	non-ATG	1	non-overlapping
chr5	148394760	148394801	NM_030793.5	+	non-ATG	1	overlapping
chr5	148384016	148384039	NM_030793.5	+	non-ATG	1	non-overlapping
chr5	146177632	146182588	NM_020117.11	-	non-ATG	2	overlapping
chr5	143403377	143403565	NM_001024094.2	-	non-ATG	1	non-overlapping
chr5	140691516	140691590	NM_012208.4	+	non-ATG	1	non-overlapping
chr5	139482679	139482702	NM_198282.4	-	non-ATG	1	non-overlapping
chr5	139307341	139307367	NM_018834.6	+	non-ATG	1	non-overlapping
chr5	139127846	139198284	NM_022464.5	-	non-ATG	2	non-overlapping
chr5	139127846	139198299	NM_022464.5	-	non-ATG	2	non-overlapping
chr5	139127846	139198308	NM_022464.5	-	non-ATG	2	non-overlapping
chr5	139127846	139198350	NM_022464.5	-	non-ATG	2	non-overlapping
chr5	138753440	138781971	NM_001903.5	+	non-ATG	2	overlapping
chr5	138439157	138444432	NM_001271803.2	+	non-ATG	4	overlapping
chr5	138439100	138444432	NM_001271803.2	+	non-ATG	4	overlapping
chr5	136029011	136029028	NM_000358.3	+	non-ATG	1	non-overlapping
chr5	135034133	135034273	NM_002653.5	-	non-ATG	1	non-overlapping
chr5	135034098	135034139	NM_002653.5	-	non-ATG	1	non-overlapping
chr5	135033973	135034074	NM_002653.5	-	non-ATG	1	non-overlapping
chr5	135033973	135034101	NM_002653.5	-	non-ATG	1	non-overlapping
chr5	135033973	135034218	NM_002653.5	-	non-ATG	1	non-overlapping
chr5	135033973	135034251	NM_002653.5	-	non-ATG	1	non-overlapping
chr5	134632089	134632749	NM_001033503.3	-	non-ATG	2	non-overlapping
chr5	132963547	132963621	NM_014423.4	-	non-ATG	1	non-overlapping
chr5	132866667	132866979	NM_014402.5	+	non-ATG	2	overlapping
chr5	132369875	132369994	NM_003060.4	+	non-ATG	1	overlapping
chr5	132369824	132369994	NM_003060.4	+	non-ATG	1	overlapping
chr5	132369781	132369795	NM_003060.4	+	non-ATG	1	non-overlapping
chr5	132227195	132227819	NM_001142598.1	-	non-ATG	2	non-overlapping
chr5	132227195	132227221	NM_004199.3	-	non-ATG	1	non-overlapping
chr5	128537691	128537954	NM_001999.4	-	non-ATG	1	non-overlapping
chr5	126777391	126777630	NM_005573.4	+	non-ATG	1	overlapping
chr5	126777294	126777305	NM_005573.4	+	non-ATG	1	non-overlapping
chr5	126777249	126777305	NM_005573.4	+	non-ATG	1	non-overlapping
chr5	126777241	126777630	NM_005573.4	+	non-ATG	1	overlapping
chr5	126777227	126777298	NM_005573.4	+	non-ATG	1	non-overlapping
chr5	126777163	126777630	NM_005573.4	+	non-ATG	1	overlapping
chr5	123422953	123423051	NM_001375407.1	-	non-ATG	1	overlapping
chr5	123418461	123423230	NM_001375407.1	-	non-ATG	2	overlapping
chr5	123418461	123423296	NM_001375407.1	-	non-ATG	2	overlapping
chr5	122078159	122078206	NM_002317.7	-	non-ATG	1	non-overlapping
chr5	122078078	122078113	NM_002317.7	-	non-ATG	1	non-overlapping
chr5	122078055	122078162	NM_002317.7	-	non-ATG	1	non-overlapping
chr5	122078055	122078237	NM_002317.7	-	non-ATG	1	non-overlapping
chr5	119452539	119473914	NM_000414.4	+	non-ATG	3	overlapping
chr5	119452512	119473914	NM_000414.4	+	non-ATG	3	overlapping
chr5	110739044	110739148	NM_138773.4	+	non-ATG	1	overlapping
chr5	98926399	98926434	NM_001270.4	-	non-ATG	1	non-overlapping
chr5	98926383	98926454	NM_001270.4	-	non-ATG	1	overlapping
chr5	93584577	93584822	NM_005654.6	+	non-ATG	1	non-overlapping
chr5	93583968	93584426	NM_005654.6	+	non-ATG	1	non-overlapping
chr5	93583860	93583877	NM_005654.6	+	non-ATG	1	non-overlapping
chr5	93583704	93583877	NM_005654.6	+	non-ATG	1	non-overlapping
chr5	93583668	93583697	NM_005654.6	+	non-ATG	1	non-overlapping
chr5	93583498	93583518	NM_005654.6	+	non-ATG	1	non-overlapping
chr5	93583494	93583658	NM_005654.6	+	non-ATG	1	non-overlapping
chr5	93583478	93583600	NM_005654.6	+	non-ATG	1	non-overlapping
chr5	93583430	93583600	NM_005654.6	+	non-ATG	1	non-overlapping
chr5	93583387	93583518	NM_005654.6	+	non-ATG	1	non-overlapping
chr5	82277748	82278337	NM_001025.5	-	non-ATG	2	overlapping
chr5	78985083	78985310	NM_198709.3	-	non-ATG	1	overlapping
chr5	78294566	78294640	NM_003664.5	-	non-ATG	1	overlapping
chr5	74640342	74640689	NM_003633.4	-	non-ATG	1	non-overlapping
chr5	74636466	74640327	NM_003633.4	-	non-ATG	2	overlapping
chr5	71587394	71587441	NM_022132.5	+	non-ATG	1	overlapping
chr5	69504204	69509283	NM_002538.4	+	non-ATG	2	overlapping
chr5	69415156	69419376	NM_001038603.3	+	non-ATG	2	non-overlapping
chr5	68215869	68226379	NM_181523.3	+	non-ATG	2	non-overlapping
chr5	68215817	68226345	NM_181523.3	+	non-ATG	2	non-overlapping
chr5	64769064	64769075	NM_005869.4	+	non-ATG	1	non-overlapping
chr5	64769029	64774722	NM_005869.4	+	non-ATG	2	overlapping
chr5	62306282	62306473	NM_001098511.3	+	non-ATG	1	non-overlapping
chr5	60945161	60945313	NM_174889.5	+	non-ATG	1	overlapping
chr5	52989417	53026820	NM_002203.4	+	non-ATG	2	overlapping
chr5	43609162	43609248	NM_012343.4	+	non-ATG	1	overlapping
chr5	43602813	43609145	NM_012343.4	+	non-ATG	2	non-overlapping
chr5	43602739	43609248	NM_012343.4	+	non-ATG	2	overlapping
chr5	38846348	38869045	NM_003999.3	+	non-ATG	2	non-overlapping
chr5	38846273	38869045	NM_003999.3	+	non-ATG	2	non-overlapping
chr5	38846257	38869032	NM_003999.3	+	non-ATG	2	non-overlapping
chr5	38846216	38869045	NM_003999.3	+	non-ATG	2	non-overlapping
chr5	38846168	38869045	NM_003999.3	+	non-ATG	2	non-overlapping
chr5	38846127	38869115	NM_003999.3	+	non-ATG	2	overlapping
chr5	38846106	38869115	NM_003999.3	+	non-ATG	2	overlapping
chr5	38846078	38869045	NM_003999.3	+	non-ATG	2	non-overlapping
chr5	37371012	37371044	NM_004298.4	-	non-ATG	1	non-overlapping
chr5	36606678	36608420	NM_004172.5	+	non-ATG	2	non-overlapping
chr5	36606596	36608341	NM_004172.5	+	non-ATG	2	non-overlapping
chr5	34929644	34929823	NM_001012339.3	+	non-ATG	1	overlapping
chr5	14664798	14673644	NM_138348.6	+	non-ATG	2	overlapping
chr5	14664756	14673644	NM_138348.6	+	non-ATG	2	overlapping
chr6	170556907	170556960	NM_003194.5	+	non-ATG	1	non-overlapping
chr6	170554443	170556923	NM_003194.5	+	non-ATG	2	non-overlapping
chr6	170554433	170556904	NM_003194.5	+	non-ATG	2	non-overlapping
chr6	166956435	166956461	NM_003730.6	-	non-ATG	1	non-overlapping
chr6	166956435	166956485	NM_003730.6	-	non-ATG	1	non-overlapping
chr6	166956435	166956527	NM_003730.6	-	non-ATG	1	non-overlapping
chr6	166956435	166956533	NM_003730.6	-	non-ATG	1	non-overlapping
chr6	166956350	166956358	NM_003730.6	-	non-ATG	1	non-overlapping
chr6	166956350	166956496	NM_003730.6	-	non-ATG	1	non-overlapping
chr6	166952546	166956438	NM_003730.6	-	non-ATG	2	overlapping
chr6	158999708	159000088	NM_031924.8	-	non-ATG	1	non-overlapping
chr6	151445711	151452047	NM_017909.4	-	non-ATG	2	overlapping
chr6	143450994	143459187	NM_003630.3	+	non-ATG	2	overlapping
chr6	142836999	142837019	NM_006734.4	-	non-ATG	1	non-overlapping
chr6	142302136	142302180	NM_198569.3	+	non-ATG	1	non-overlapping
chr6	142302092	142302322	NM_198569.3	+	non-ATG	1	non-overlapping
chr6	139373929	139374529	NM_006079.5	-	non-ATG	2	overlapping
chr6	139373929	139374577	NM_006079.5	-	non-ATG	2	overlapping
chr6	138987812	138988117	NM_001286611.2	-	non-ATG	1	non-overlapping
chr6	138987783	138987824	NM_001286611.2	-	non-ATG	1	non-overlapping
chr6	136822620	136825247	NM_000288.4	+	non-ATG	2	overlapping
chr6	135497231	135497653	NM_017651.5	-	non-ATG	2	non-overlapping
chr6	135490727	135497639	NM_017651.5	-	non-ATG	4	overlapping
chr6	131628058	131628087	NM_015979.4	-	non-ATG	1	non-overlapping
chr6	121435806	121446855	NM_000165.5	+	non-ATG	2	overlapping
chr6	121435801	121435809	NM_000165.5	+	non-ATG	1	non-overlapping
chr6	121435694	121435738	NM_000165.5	+	non-ATG	1	non-overlapping
chr6	118934899	118934982	NM_017696.3	-	non-ATG	1	non-overlapping
chr6	116279827	116279850	NM_003309.4	-	non-ATG	1	overlapping
chr6	116279827	116279856	NM_003309.4	-	non-ATG	1	overlapping
chr6	116279827	116279868	NM_003309.4	-	non-ATG	1	overlapping
chr6	116279827	116279877	NM_003309.4	-	non-ATG	1	overlapping
chr6	109482049	109483121	NM_014797.3	-	non-ATG	2	non-overlapping
chr6	109482042	109483180	NM_014797.3	-	non-ATG	2	non-overlapping
chr6	109382430	109382441	NM_006016.6	-	non-ATG	1	non-overlapping
chr6	107958149	107958169	NM_007214.5	-	non-ATG	1	non-overlapping
chr6	107957981	107958079	NM_007214.5	-	non-ATG	1	overlapping
chr6	107957928	107958110	NM_007214.5	-	non-ATG	1	overlapping
chr6	107334318	107459325	NM_020381.4	-	non-ATG	2	overlapping
chr6	107334318	107459403	NM_020381.4	-	non-ATG	2	overlapping
chr6	106325537	106325581	NM_004849.4	-	non-ATG	1	non-overlapping
chr6	106325537	106325740	NM_004849.4	-	non-ATG	1	non-overlapping
chr6	106325537	106325785	NM_004849.4	-	non-ATG	1	non-overlapping
chr6	106325527	106325661	NM_004849.4	-	non-ATG	1	non-overlapping
chr6	106316252	106325720	NM_004849.4	-	non-ATG	2	non-overlapping
chr6	104859609	104859797	NM_020771.4	-	non-ATG	1	overlapping
chr6	98947841	98947858	NM_001278716.1	-	non-ATG	1	non-overlapping
chr6	98934808	98947847	NM_001278716.1	-	non-ATG	2	non-overlapping
chr6	98934808	98947910	NM_001278716.1	-	non-ATG	2	non-overlapping
chr6	98934776	98934805	NM_001278716.1	-	non-ATG	1	non-overlapping
chr6	98934776	98934844	NM_001278716.1	-	non-ATG	1	non-overlapping
chr6	96897814	96897825	NM_014165.4	-	non-ATG	1	non-overlapping
chr6	96897814	96897861	NM_014165.4	-	non-ATG	1	non-overlapping
chr6	90586829	90586975	NM_145331.3	-	non-ATG	1	overlapping
chr6	90586829	90587011	NM_145331.3	-	non-ATG	1	overlapping
chr6	90586829	90587035	NM_145331.3	-	non-ATG	1	overlapping
chr6	85593682	85593768	NM_153816.6	-	non-ATG	1	overlapping
chr6	85593682	85593852	NM_153816.6	-	non-ATG	1	overlapping
chr6	83193198	83193233	NM_001199919.2	-	non-ATG	1	non-overlapping
chr6	83193198	83193236	NM_001199919.2	-	non-ATG	1	non-overlapping
chr6	83193184	83193201	NM_001199919.2	-	non-ATG	1	non-overlapping
chr6	79947387	79947467	NM_022726.4	-	non-ATG	1	non-overlapping
chr6	79947387	79947530	NM_022726.4	-	non-ATG	1	non-overlapping
chr6	79947251	79947325	NM_022726.4	-	non-ATG	1	overlapping
chr6	79078083	79078199	NM_017934.7	-	non-ATG	1	non-overlapping
chr6	75749346	75749387	NM_004999.4	+	non-ATG	1	non-overlapping
chr6	75749301	75749387	NM_004999.4	+	non-ATG	1	non-overlapping
chr6	75749290	75817504	NM_004999.4	+	non-ATG	2	non-overlapping
chr6	75749256	75749387	NM_004999.4	+	non-ATG	1	non-overlapping
chr6	75202782	75205991	NM_004370.6	-	non-ATG	2	overlapping
chr6	57222141	57222209	NM_183227.3	-	non-ATG	1	non-overlapping
chr6	57221570	57222151	NM_183227.3	-	non-ATG	1	non-overlapping
chr6	53544718	53544834	NM_001498.4	-	non-ATG	1	non-overlapping
chr6	53544615	53544776	NM_001498.4	-	non-ATG	1	overlapping
chr6	53544497	53544859	NM_001498.4	-	non-ATG	1	overlapping
chr6	53544497	53545021	NM_001498.4	-	non-ATG	1	overlapping
chr6	53295686	53348920	NM_021814.5	-	non-ATG	2	overlapping
chr6	53060937	53061641	NM_016513.5	-	non-ATG	2	non-overlapping
chr6	44387813	44387839	NM_001253.4	+	non-ATG	1	overlapping
chr6	44387766	44387783	NM_001253.4	+	non-ATG	1	non-overlapping
chr6	43770500	43770697	NM_001025366.3	+	non-ATG	1	non-overlapping
chr6	43770246	43770356	NM_001025366.3	+	non-ATG	1	non-overlapping
chr6	43576393	43583027	NM_001291969.2	+	non-ATG	2	overlapping
chr6	43576393	43582414	NM_006502.3	+	non-ATG	2	overlapping
chr6	43576363	43583027	NM_001291969.2	+	non-ATG	2	overlapping
chr6	43576363	43582414	NM_006502.3	+	non-ATG	2	overlapping
chr6	43576345	43583027	NM_001291969.2	+	non-ATG	2	overlapping
chr6	43576345	43582414	NM_006502.3	+	non-ATG	2	overlapping
chr6	43576318	43576332	NM_001291969.2	+	non-ATG	1	non-overlapping
chr6	43576301	43576378	NM_001291969.2	+	non-ATG	1	non-overlapping
chr6	43576297	43576332	NM_001291969.2	+	non-ATG	1	non-overlapping
chr6	43576265	43576300	NM_001291969.2	+	non-ATG	1	non-overlapping
chr6	43576262	43576300	NM_001291969.2	+	non-ATG	1	non-overlapping
chr6	43576255	43576332	NM_001291969.2	+	non-ATG	1	non-overlapping
chr6	43576238	43576300	NM_001291969.2	+	non-ATG	1	non-overlapping
chr6	43576232	43576300	NM_001291969.2	+	non-ATG	1	non-overlapping
chr6	42984611	42984688	NM_006245.4	+	non-ATG	1	overlapping
chr6	42984584	42984688	NM_006245.4	+	non-ATG	1	overlapping
chr6	35452497	35452580	NM_021922.3	+	non-ATG	1	overlapping
chr6	35452466	35452495	NM_021922.3	+	non-ATG	1	non-overlapping
chr6	35452435	35452500	NM_021922.3	+	non-ATG	1	non-overlapping
chr6	35452429	35452500	NM_021922.3	+	non-ATG	1	non-overlapping
chr6	35452417	35452422	NM_021922.3	+	non-ATG	1	non-overlapping
chr6	35452403	35452495	NM_021922.3	+	non-ATG	1	non-overlapping
chr6	34237210	34240784	NM_145899.3	+	non-ATG	2	overlapping
chr6	33621554	33621565	NM_002224.4	+	non-ATG	1	non-overlapping
chr6	33621542	33621565	NM_002224.4	+	non-ATG	1	non-overlapping
chr6	33621495	33621545	NM_002224.4	+	non-ATG	1	non-overlapping
chr6	33621488	33621565	NM_002224.4	+	non-ATG	1	non-overlapping
chr6	33621441	33621545	NM_002224.4	+	non-ATG	1	non-overlapping
chr6	33621394	33621606	NM_002224.4	+	non-ATG	1	overlapping
chr6	32838237	32838723	NM_001290043.2	-	non-ATG	2	non-overlapping
chr6	32838237	32838714	NM_001290043.2	-	non-ATG	2	non-overlapping
chr6	32838237	32838696	NM_001290043.2	-	non-ATG	2	non-overlapping
chr6	32666637	32666645	NM_002123.5	-	non-ATG	1	non-overlapping
chr6	31795582	31795647	NM_006295.3	-	non-ATG	1	non-overlapping
chr6	31795582	31795668	NM_006295.3	-	non-ATG	1	non-overlapping
chr6	31795220	31795580	NM_006295.3	-	non-ATG	2	non-overlapping
chr6	30720467	30722556	NM_178014.4	+	non-ATG	2	overlapping
chr6	30720366	30720479	NM_178014.4	+	non-ATG	1	non-overlapping
chr6	24775044	24775073	NM_015895.5	+	non-ATG	1	non-overlapping
chr6	24775021	24775116	NM_015895.5	+	non-ATG	1	non-overlapping
chr6	24774991	24775116	NM_015895.5	+	non-ATG	1	non-overlapping
chr6	16657887	16761448	NM_000332.3	-	non-ATG	4	non-overlapping
chr6	16657855	16761428	NM_000332.3	-	non-ATG	4	non-overlapping
chr6	5260874	5260885	NM_020408.6	-	non-ATG	1	non-overlapping
chr6	5216694	5260806	NM_020408.6	-	non-ATG	2	overlapping
chr6	5216694	5260836	NM_020408.6	-	non-ATG	2	overlapping
chr6	5216694	5260857	NM_020408.6	-	non-ATG	2	overlapping
chr6	3227536	3227607	NM_178012.5	-	non-ATG	1	overlapping
chr6	3000004	3006484	NM_000904.6	+	non-ATG	2	non-overlapping
chr7	157337104	157358589	NM_058246.4	+	non-ATG	2	overlapping
chr7	157337073	157337084	NM_058246.4	+	non-ATG	1	non-overlapping
chr7	157337014	157358589	NM_058246.4	+	non-ATG	2	overlapping
chr7	151057885	151057905	NM_004935.4	-	non-ATG	1	non-overlapping
chr7	134646871	134658358	NM_199186.3	+	non-ATG	2	non-overlapping
chr7	129055062	129055073	NM_012470.4	-	non-ATG	1	non-overlapping
chr7	129054956	129054970	NM_012470.4	-	non-ATG	1	non-overlapping
chr7	128830431	128830469	NM_001458.5	+	non-ATG	1	non-overlapping
chr7	128409479	128409914	NM_000883.4	-	non-ATG	2	overlapping
chr7	124928939	124928953	NM_015450.3	-	non-ATG	1	non-overlapping
chr7	124928939	124928992	NM_015450.3	-	non-ATG	1	non-overlapping
chr7	122133710	122144221	NM_005763.4	-	non-ATG	2	overlapping
chr7	116672494	116699085	NM_001127500.3	+	non-ATG	2	non-overlapping
chr7	116526360	116526377	NM_001172896.2	+	non-ATG	1	non-overlapping
chr7	105508535	105522152	NM_019042.5	-	non-ATG	2	non-overlapping
chr7	105508515	105522102	NM_019042.5	-	non-ATG	2	non-overlapping
chr7	105508515	105522168	NM_019042.5	-	non-ATG	2	non-overlapping
chr7	101217412	101217477	NM_001084.5	-	non-ATG	1	non-overlapping
chr7	101216753	101217338	NM_001084.5	-	non-ATG	2	overlapping
chr7	101154486	101156594	NM_001283.5	+	non-ATG	2	overlapping
chr7	101154477	101156594	NM_001283.5	+	non-ATG	2	overlapping
chr7	101127232	101128424	NM_000602.5	+	non-ATG	2	overlapping
chr7	101127152	101127172	NM_000602.5	+	non-ATG	1	non-overlapping
chr7	100824240	100827286	NM_004444.5	-	non-ATG	2	overlapping
chr7	100824240	100827427	NM_004444.5	-	non-ATG	2	overlapping
chr7	100158561	100158575	NM_018275.5	-	non-ATG	1	non-overlapping
chr7	100157756	100158588	NM_018275.5	-	non-ATG	3	overlapping
chr7	97872142	97872405	NM_133436.3	-	non-ATG	1	non-overlapping
chr7	97869169	97869796	NM_133436.3	-	non-ATG	2	non-overlapping
chr7	93106081	93114835	NM_017654.4	-	non-ATG	2	overlapping
chr7	92447645	92448756	NM_021167.5	+	non-ATG	2	overlapping
chr7	92447635	92447745	NM_021167.5	+	non-ATG	1	overlapping
chr7	92447609	92448756	NM_021167.5	+	non-ATG	2	overlapping
chr7	92447567	92448756	NM_021167.5	+	non-ATG	2	overlapping
chr7	92447503	92447745	NM_021167.5	+	non-ATG	1	overlapping
chr7	92245931	92246014	NM_194456.1	-	non-ATG	1	non-overlapping
chr7	92245575	92245751	NM_004912.4	-	non-ATG	1	non-overlapping
chr7	92245000	92245110	NM_194456.1	-	non-ATG	1	non-overlapping
chr7	76330217	76358848	NM_012479.4	-	non-ATG	2	overlapping
chr7	76330217	76358890	NM_012479.4	-	non-ATG	2	overlapping
chr7	76330217	76358914	NM_012479.4	-	non-ATG	2	overlapping
chr7	76048127	76054840	NM_005918.4	+	non-ATG	2	overlapping
chr7	76048088	76054840	NM_005918.4	+	non-ATG	2	overlapping
chr7	66995574	66995579	NM_016038.4	-	non-ATG	1	non-overlapping
chr7	66995563	66995577	NM_016038.4	-	non-ATG	1	non-overlapping
chr7	66995381	66995566	NM_016038.4	-	non-ATG	1	overlapping
chr7	66076065	66081992	NM_000048.4	+	non-ATG	2	overlapping
chr7	66075841	66081992	NM_000048.4	+	non-ATG	3	overlapping
chr7	56106430	56106456	NM_016139.4	-	non-ATG	1	non-overlapping
chr7	56031949	56051158	NM_004577.4	-	non-ATG	3	non-overlapping
chr7	56021191	56031962	NM_004577.4	-	non-ATG	2	overlapping
chr7	44104562	44104753	NM_001129.5	+	non-ATG	1	overlapping
chr7	44104450	44104623	NM_001129.5	+	non-ATG	1	non-overlapping
chr7	44104404	44104808	NM_001129.5	+	non-ATG	1	overlapping
chr7	43758694	43771162	NM_000712.4	+	non-ATG	2	overlapping
chr7	39950385	39950687	NM_003718.5	+	non-ATG	1	overlapping
chr7	39950142	39950204	NM_003718.5	+	non-ATG	1	non-overlapping
chr7	36389951	36389959	NM_018685.5	+	non-ATG	1	non-overlapping
chr7	26292063	26361006	NM_001199835.1	+	non-ATG	3	overlapping
chr7	26291976	26361006	NM_001199835.1	+	non-ATG	3	overlapping
chr7	25124112	25125219	NM_018947.6	-	non-ATG	2	overlapping
chr7	25124112	25125249	NM_018947.6	-	non-ATG	2	overlapping
chr7	23246829	23253351	NM_001005340.2	+	non-ATG	2	overlapping
chr7	23246793	23246825	NM_001005340.2	+	non-ATG	1	non-overlapping
chr7	19117381	19117392	NM_000474.4	-	non-ATG	1	non-overlapping
chr7	17299065	17299268	NM_001621.5	+	non-ATG	1	overlapping
chr7	17298958	17298984	NM_001621.5	+	non-ATG	1	non-overlapping
chr7	17298884	17298913	NM_001621.5	+	non-ATG	1	non-overlapping
chr7	17298798	17298887	NM_001621.5	+	non-ATG	1	non-overlapping
chr7	17298762	17298887	NM_001621.5	+	non-ATG	1	non-overlapping
chr7	17298726	17298731	NM_001621.5	+	non-ATG	1	non-overlapping
chr7	6374701	6374736	NM_018890.4	+	non-ATG	1	non-overlapping
chr7	6009321	6015156	NM_006303.4	+	non-ATG	2	overlapping
chr7	6005955	6009066	NM_000535.7	-	non-ATG	2	overlapping
chr7	5781560	5781571	NM_207111.4	-	non-ATG	1	non-overlapping
chr7	5781544	5781618	NM_207111.4	-	non-ATG	1	non-overlapping
chr7	3043676	3043855	NM_032415.7	-	non-ATG	1	non-overlapping
chr7	2559135	2571618	NM_152558.5	+	non-ATG	4	overlapping
chr8	144359246	144359293	XM_006716658.2	+	non-ATG	1	non-overlapping
chr8	144358938	144359187	XM_006716658.2	+	non-ATG	2	non-overlapping
chr8	144358877	144359255	XM_006716658.2	+	non-ATG	2	non-overlapping
chr8	144358869	144358904	XM_006716658.2	+	non-ATG	1	non-overlapping
chr8	144358833	144358904	XM_006716658.2	+	non-ATG	1	non-overlapping
chr8	144358726	144358872	XM_006716658.2	+	non-ATG	1	non-overlapping
chr8	144358710	144358781	XM_006716658.2	+	non-ATG	1	non-overlapping
chr8	144358693	144358872	XM_006716658.2	+	non-ATG	1	non-overlapping
chr8	144358659	144358781	XM_006716658.2	+	non-ATG	1	non-overlapping
chr8	144358630	144358872	XM_006716658.2	+	non-ATG	1	non-overlapping
chr8	144358623	144358781	XM_006716658.2	+	non-ATG	1	non-overlapping
chr8	144358574	144358657	XM_006716658.2	+	non-ATG	1	non-overlapping
chr8	144326720	144326737	NM_012079.6	-	non-ATG	1	non-overlapping
chr8	144082666	144082686	NM_003801.4	+	non-ATG	1	non-overlapping
chr8	143939498	143939536	NM_201384.3	-	non-ATG	1	non-overlapping
chr8	143939361	143939534	NM_201384.3	-	non-ATG	1	overlapping
chr8	143937068	143939505	NM_201384.3	-	non-ATG	5	overlapping
chr8	143937068	143939580	NM_201384.3	-	non-ATG	5	overlapping
chr8	143730390	143733725	NM_198488.5	-	non-ATG	2	overlapping
chr8	133297134	133297232	NM_006096.4	-	non-ATG	1	non-overlapping
chr8	125091936	125102078	NM_173685.4	+	non-ATG	2	non-overlapping
chr8	125091926	125102122	NM_173685.4	+	non-ATG	2	non-overlapping
chr8	125091618	125091698	NM_014846.4	-	non-ATG	1	non-overlapping
chr8	125083952	125091723	NM_014846.4	-	non-ATG	2	non-overlapping
chr8	125083914	125083955	NM_014846.4	-	non-ATG	1	non-overlapping
chr8	124539140	124539187	NM_005005.3	+	non-ATG	1	non-overlapping
chr8	118621904	118621909	NM_207506.3	-	non-ATG	1	non-overlapping
chr8	118111584	118111769	NM_000127.3	-	non-ATG	1	non-overlapping
chr8	118111544	118111621	NM_000127.3	-	non-ATG	1	non-overlapping
chr8	118111544	118111630	NM_000127.3	-	non-ATG	1	non-overlapping
chr8	116874762	116874812	NM_006265.3	-	non-ATG	1	non-overlapping
chr8	103298960	103299958	NM_003506.4	+	non-ATG	2	non-overlapping
chr8	103298933	103298953	NM_003506.4	+	non-ATG	1	non-overlapping
chr8	103298855	103298953	NM_003506.4	+	non-ATG	1	non-overlapping
chr8	102238921	102238929	NM_015713.5	-	non-ATG	1	non-overlapping
chr8	102232271	102238924	NM_015713.5	-	non-ATG	2	overlapping
chr8	102232271	102238951	NM_015713.5	-	non-ATG	2	overlapping
chr8	101492694	101543243	NM_024915.4	+	non-ATG	2	overlapping
chr8	101492643	101543243	NM_024915.4	+	non-ATG	2	overlapping
chr8	101492502	101543243	NM_024915.4	+	non-ATG	2	overlapping
chr8	99013319	99038466	NM_017890.5	+	non-ATG	3	overlapping
chr8	98117359	98123423	NM_001145860.1	+	non-ATG	2	overlapping
chr8	98117331	98123377	NM_001145860.1	+	non-ATG	2	overlapping
chr8	98117323	98123423	NM_001145860.1	+	non-ATG	2	overlapping
chr8	96261965	96262081	NM_014754.3	+	non-ATG	1	overlapping
chr8	96261941	96261958	NM_014754.3	+	non-ATG	1	non-overlapping
chr8	94941057	94949313	NM_001135733.2	-	non-ATG	2	non-overlapping
chr8	93917020	93922111	NM_018444.4	+	non-ATG	2	overlapping
chr8	93754883	93759870	NM_001142301.1	+	non-ATG	4	overlapping
chr8	85464059	85465370	NM_000067.3	+	non-ATG	2	overlapping
chr8	73976235	73976282	NM_017866.6	+	non-ATG	1	non-overlapping
chr8	73976199	73976282	NM_017866.6	+	non-ATG	1	non-overlapping
chr8	61714358	61714525	NM_004318.4	-	non-ATG	1	overlapping
chr8	60741275	60741340	NM_001316690.1	+	non-ATG	1	non-overlapping
chr8	60678934	60741340	NM_017780.4	+	non-ATG	2	non-overlapping
chr8	60678885	60741282	NM_017780.4	+	non-ATG	2	non-overlapping
chr8	60678871	60741340	NM_017780.4	+	non-ATG	2	non-overlapping
chr8	60678859	60741340	NM_017780.4	+	non-ATG	2	non-overlapping
chr8	60678832	60741340	NM_017780.4	+	non-ATG	2	non-overlapping
chr8	60281135	60281185	NM_004056.6	-	non-ATG	1	overlapping
chr8	60281135	60281311	NM_004056.6	-	non-ATG	1	overlapping
chr8	60281135	60281341	NM_004056.6	-	non-ATG	1	overlapping
chr8	56993689	56993769	NM_017813.5	-	non-ATG	1	non-overlapping
chr8	56993689	56993772	NM_017813.5	-	non-ATG	1	non-overlapping
chr8	56993689	56993799	NM_017813.5	-	non-ATG	1	non-overlapping
chr8	56993342	56993803	NM_017813.5	-	non-ATG	1	overlapping
chr8	43097534	43097548	NM_032237.5	+	non-ATG	1	non-overlapping
chr8	42896401	42896544	NM_001160223.2	-	non-ATG	1	non-overlapping
chr8	42896401	42896619	NM_001160223.2	-	non-ATG	1	non-overlapping
chr8	42843266	42843283	NM_018105.3	-	non-ATG	1	non-overlapping
chr8	42843152	42843205	NM_018105.3	-	non-ATG	1	non-overlapping
chr8	42839352	42843155	NM_018105.3	-	non-ATG	2	overlapping
chr8	42541990	42542274	NM_001135674.2	+	non-ATG	1	non-overlapping
chr8	42541939	42542274	NM_001135674.2	+	non-ATG	1	non-overlapping
chr8	42541706	42541987	NM_001135674.2	+	non-ATG	1	non-overlapping
chr8	42272090	42272104	NM_001556.3	+	non-ATG	1	overlapping
chr8	38468474	38468503	NM_023110.3	-	non-ATG	1	non-overlapping
chr8	38232140	38233065	NM_001164232.2	+	non-ATG	2	overlapping
chr8	38231707	38231787	NM_015214.3	+	non-ATG	1	non-overlapping
chr8	38231696	38233065	NM_015214.3	+	non-ATG	2	overlapping
chr8	38231669	38233065	NM_015214.3	+	non-ATG	2	overlapping
chr8	33512603	33512680	NM_025115.5	-	non-ATG	1	overlapping
chr8	31033959	31058455	NM_000553.6	+	non-ATG	2	overlapping
chr8	30658074	30658133	NM_002095.6	-	non-ATG	1	non-overlapping
chr8	30653580	30658120	NM_002095.6	-	non-ATG	2	overlapping
chr8	30653510	30658077	NM_002095.6	-	non-ATG	2	overlapping
chr8	30653510	30658209	NM_002095.6	-	non-ATG	2	overlapping
chr8	28715959	28715976	NM_001440.4	+	non-ATG	1	non-overlapping
chr8	28715655	28715732	NM_001440.4	+	non-ATG	1	non-overlapping
chr8	28715616	28715732	NM_001440.4	+	non-ATG	1	non-overlapping
chr8	28713468	28713509	NM_001440.4	+	non-ATG	1	non-overlapping
chr8	28701650	28713509	NM_001440.4	+	non-ATG	2	non-overlapping
chr8	28701589	28701648	NM_001440.4	+	non-ATG	1	non-overlapping
chr8	27772585	27772602	NM_018246.3	-	non-ATG	1	non-overlapping
chr8	22999895	23000038	NM_015178.3	+	non-ATG	1	non-overlapping
chr8	22165353	22173643	NM_006129.5	+	non-ATG	2	overlapping
chr8	18084031	18084102	NM_177924.5	-	non-ATG	1	overlapping
chr8	17247020	17247109	NM_152415.3	+	non-ATG	1	non-overlapping
chr8	17247010	17247066	NM_152415.3	+	non-ATG	1	non-overlapping
chr8	17246959	17247066	NM_152415.3	+	non-ATG	1	non-overlapping
chr8	15540352	15540462	NM_006765.4	+	non-ATG	1	overlapping
chr8	11853369	11868042	NM_001908.5	-	non-ATG	2	overlapping
chr8	11853369	11868057	NM_001908.5	-	non-ATG	2	overlapping
chr8	11852665	11868085	NM_001908.5	-	non-ATG	3	overlapping
chr9	136677013	136687388	NM_006412.4	-	non-ATG	3	overlapping
chr9	136439474	136439635	NM_019892.6	-	non-ATG	1	non-overlapping
chr9	136439474	136439761	NM_019892.6	-	non-ATG	1	non-overlapping
chr9	133732574	133738269	NM_001134707.2	-	non-ATG	3	overlapping
chr9	129824082	129824102	NM_000113.3	-	non-ATG	1	overlapping
chr9	129110606	129110623	NM_000755.5	-	non-ATG	1	non-overlapping
chr9	129110503	129110553	NM_000755.5	-	non-ATG	1	overlapping
chr9	129110503	129110646	NM_000755.5	-	non-ATG	1	overlapping
chr9	128947510	128947524	NM_014908.4	-	non-ATG	1	non-overlapping
chr9	128947510	128947530	NM_014908.4	-	non-ATG	1	non-overlapping
chr9	128947396	128947431	NM_014908.4	-	non-ATG	1	non-overlapping
chr9	128947308	128947370	NM_014908.4	-	non-ATG	1	non-overlapping
chr9	128947308	128947451	NM_014908.4	-	non-ATG	1	non-overlapping
chr9	128882195	128886105	NM_019594.4	+	non-ATG	2	non-overlapping
chr9	128689277	128689504	NM_003011.4	+	non-ATG	1	non-overlapping
chr9	128552665	128566810	NM_001130438.3	+	non-ATG	2	overlapping
chr9	128552605	128566810	NM_001130438.3	+	non-ATG	2	overlapping
chr9	127873053	127877655	NM_000476.3	-	non-ATG	3	overlapping
chr9	127854387	127854401	NM_001114753.3	-	non-ATG	1	non-overlapping
chr9	127854387	127854494	NM_001114753.3	-	non-ATG	1	non-overlapping
chr9	127612376	127651615	NM_001032221.6	+	non-ATG	2	overlapping
chr9	127612334	127651615	NM_001032221.6	+	non-ATG	2	overlapping
chr9	127452017	127454562	NM_138361.5	+	non-ATG	2	overlapping
chr9	127451984	127454562	NM_138361.5	+	non-ATG	2	overlapping
chr9	127451623	127451673	NM_138361.5	+	non-ATG	1	non-overlapping
chr9	127451563	127451673	NM_138361.5	+	non-ATG	1	non-overlapping
chr9	127451558	127451566	NM_138361.5	+	non-ATG	1	non-overlapping
chr9	121281546	121281566	NM_000177.5	+	non-ATG	1	non-overlapping
chr9	121268180	121268275	NM_000177.5	+	non-ATG	1	non-overlapping
chr9	120579981	120580085	NM_018249.6	-	non-ATG	1	non-overlapping
chr9	115091120	115091134	NM_002160.4	-	non-ATG	1	non-overlapping
chr9	114155695	114155856	NM_032888.4	+	non-ATG	1	non-overlapping
chr9	113401220	113401249	NM_000031.6	-	non-ATG	1	non-overlapping
chr9	108934016	108934078	NM_003640.5	-	non-ATG	1	non-overlapping
chr9	108934016	108934087	NM_003640.5	-	non-ATG	1	non-overlapping
chr9	108933932	108933955	NM_003640.5	-	non-ATG	1	non-overlapping
chr9	108933922	108933969	NM_003640.5	-	non-ATG	1	non-overlapping
chr9	108931061	108933929	NM_003640.5	-	non-ATG	2	overlapping
chr9	108931061	108933980	NM_003640.5	-	non-ATG	2	overlapping
chr9	108931061	108934016	NM_003640.5	-	non-ATG	2	overlapping
chr9	108931061	108934046	NM_003640.5	-	non-ATG	2	overlapping
chr9	105558151	105573678	NM_001079802.2	+	non-ATG	2	non-overlapping
chr9	99105146	99105154	NM_004612.4	+	non-ATG	1	non-overlapping
chr9	99105126	99128905	NM_004612.4	+	non-ATG	2	overlapping
chr9	98056775	98060795	NM_018946.4	+	non-ATG	2	overlapping
chr9	97412181	97428521	NM_014290.3	+	non-ATG	2	overlapping
chr9	97412172	97428521	NM_014290.3	+	non-ATG	2	overlapping
chr9	95875891	95880914	NM_020207.7	+	non-ATG	2	overlapping
chr9	95875768	95875857	NM_020207.7	+	non-ATG	1	non-overlapping
chr9	95249321	95317623	NM_000136.3	-	non-ATG	2	non-overlapping
chr9	95249260	95317583	NM_000136.3	-	non-ATG	2	overlapping
chr9	92764629	92764772	NM_001003800.2	-	non-ATG	1	overlapping
chr9	92764629	92764802	NM_001003800.2	-	non-ATG	1	overlapping
chr9	92293516	92293563	NM_013417.3	-	non-ATG	1	non-overlapping
chr9	91950038	91950148	NM_004560.4	-	non-ATG	1	non-overlapping
chr9	91775783	91950028	NM_004560.4	-	non-ATG	2	overlapping
chr9	83978279	83978440	NM_031263.4	-	non-ATG	2	non-overlapping
chr9	83978262	83978273	NM_031263.4	-	non-ATG	1	non-overlapping
chr9	37422719	37422754	NM_012203.2	+	non-ATG	1	overlapping
chr9	35748970	35749131	NM_020944.3	-	non-ATG	1	non-overlapping
chr9	35748970	35749176	NM_020944.3	-	non-ATG	1	non-overlapping
chr9	35748840	35749118	NM_020944.3	-	non-ATG	1	non-overlapping
chr9	35689784	35689903	NM_003289.4	-	non-ATG	1	overlapping
chr9	35546466	35546498	NM_001135999.1	+	non-ATG	1	non-overlapping
chr9	35072402	35072533	NM_007126.5	-	non-ATG	1	non-overlapping
chr9	35068351	35072417	NM_007126.5	-	non-ATG	2	overlapping
chr9	35068351	35072450	NM_007126.5	-	non-ATG	2	overlapping
chr9	35068351	35072474	NM_007126.5	-	non-ATG	2	overlapping
chr9	35068351	35072561	NM_007126.5	-	non-ATG	2	overlapping
chr9	33167201	33167326	NM_001497.4	-	non-ATG	1	non-overlapping
chr9	33167201	33167206	NM_001497.4	-	non-ATG	1	non-overlapping
chr9	33167185	33167253	NM_001497.4	-	non-ATG	1	non-overlapping
chr9	26956492	26962028	NM_025103.4	+	non-ATG	2	overlapping
chr9	26956450	26962028	NM_025103.4	+	non-ATG	2	overlapping
chr9	26956444	26962028	NM_025103.4	+	non-ATG	2	overlapping
chr9	26947042	26947080	NM_001031689.3	-	non-ATG	1	overlapping
chr9	26935123	26947100	NM_001031689.3	-	non-ATG	2	overlapping
chr9	21802730	21815464	NM_002451.4	+	non-ATG	2	overlapping
chrX	155612813	155612833	NM_018196.4	-	non-ATG	1	non-overlapping
chrX	155612813	155612845	NM_018196.4	-	non-ATG	1	non-overlapping
chrX	155545225	155612864	NM_018196.4	-	non-ATG	2	overlapping
chrX	154762886	154764901	NM_001363.5	+	non-ATG	2	overlapping
chrX	154547722	154547742	NM_001099857.5	+	non-ATG	1	non-overlapping
chrX	154478960	154479175	NM_006014.4	-	non-ATG	1	non-overlapping
chrX	154478878	154479063	NM_006014.4	-	non-ATG	1	overlapping
chrX	154478878	154479114	NM_006014.4	-	non-ATG	1	overlapping
chrX	154478878	154479141	NM_006014.4	-	non-ATG	1	overlapping
chrX	154478878	154479198	NM_006014.4	-	non-ATG	1	overlapping
chrX	154411756	154414128	NM_000116.5	+	non-ATG	5	overlapping
chrX	154411676	154411786	NM_000116.5	+	non-ATG	1	non-overlapping
chrX	154411612	154414128	NM_000116.5	+	non-ATG	5	overlapping
chrX	154379359	154379442	NM_000117.3	+	non-ATG	1	non-overlapping
chrX	154379337	154379471	NM_000117.3	+	non-ATG	1	non-overlapping
chrX	154379318	154379362	NM_000117.3	+	non-ATG	1	non-overlapping
chrX	154371303	154374536	NM_001110556.2	-	non-ATG	2	non-overlapping
chrX	153934901	153934936	NM_003491.4	-	non-ATG	1	overlapping
chrX	153934901	153934939	NM_003491.4	-	non-ATG	1	overlapping
chrX	153873239	153875882	NM_000425.5	-	non-ATG	2	overlapping
chrX	153725066	153725164	NM_000033.4	+	non-ATG	1	non-overlapping
chrX	153725040	153725312	NM_000033.4	+	non-ATG	1	overlapping
chrX	153724874	153725164	NM_000033.4	+	non-ATG	1	non-overlapping
chrX	153723734	153723844	NM_001139457.2	-	non-ATG	1	non-overlapping
chrX	153723287	153724345	NM_005745.7	-	non-ATG	2	non-overlapping
chrX	151397298	151397336	NM_001017980.4	+	non-ATG	1	overlapping
chrX	150568632	150596564	NM_000252.3	+	non-ATG	3	overlapping
chrX	147912169	147921942	NM_002024.6	+	non-ATG	2	overlapping
chrX	147912040	147921942	NM_002024.6	+	non-ATG	2	overlapping
chrX	147912016	147921942	NM_002024.6	+	non-ATG	2	overlapping
chrX	147911958	147911975	NM_002024.6	+	non-ATG	1	non-overlapping
chrX	139932952	139933020	NM_001353811.2	-	non-ATG	1	non-overlapping
chrX	139932586	139932951	NM_001353811.2	-	non-ATG	1	non-overlapping
chrX	139932575	139932733	NM_001353811.2	-	non-ATG	1	non-overlapping
chrX	139932230	139932322	NM_001353811.2	-	non-ATG	1	non-overlapping
chrX	139932076	139932102	NM_001353811.2	-	non-ATG	1	non-overlapping
chrX	136880649	136880711	NM_002139.4	-	non-ATG	1	non-overlapping
chrX	136879420	136880655	NM_002139.4	-	non-ATG	2	overlapping
chrX	136879325	136880626	NM_002139.4	-	non-ATG	2	overlapping
chrX	136147604	136206520	NM_001449.5	+	non-ATG	3	overlapping
chrX	134460277	134473359	NM_000194.3	+	non-ATG	2	overlapping
chrX	134460182	134460280	NM_000194.3	+	non-ATG	1	non-overlapping
chrX	134377590	134377601	NM_032458.3	+	non-ATG	1	non-overlapping
chrX	134373390	134377601	NM_032458.3	+	non-ATG	2	non-overlapping
chrX	133953137	133985490	NM_004484.4	-	non-ATG	2	overlapping
chrX	133953137	133985505	NM_004484.4	-	non-ATG	2	overlapping
chrX	133953137	133985511	NM_004484.4	-	non-ATG	2	overlapping
chrX	133953137	133985553	NM_004484.4	-	non-ATG	2	overlapping
chrX	133953137	133985565	NM_004484.4	-	non-ATG	2	overlapping
chrX	129540385	129540823	NM_000276.4	+	non-ATG	2	overlapping
chrX	129540330	129540422	NM_000276.4	+	non-ATG	1	non-overlapping
chrX	123860192	123885666	NM_001167.4	+	non-ATG	2	overlapping
chrX	119871901	119871963	NM_004541.4	+	non-ATG	1	overlapping
chrX	119871889	119871897	NM_004541.4	+	non-ATG	1	non-overlapping
chrX	119871674	119871682	NM_006978.3	-	non-ATG	1	non-overlapping
chrX	119871615	119871638	NM_006978.3	-	non-ATG	1	non-overlapping
chrX	119871430	119871642	NM_006978.3	-	non-ATG	1	overlapping
chrX	119574626	119574956	NM_003336.4	+	non-ATG	2	overlapping
chrX	110762759	110795764	NM_001143981.2	-	non-ATG	3	overlapping
[truncated: 74 more rows]
