# Supplementary material for: Annotation of uORFs in the OMIM genes allows to reveal pathogenic variants in 5′UTRs
Source: Nucleic Acids Res. 2023 Jan 18;51(3):1229–44. doi: 10.1093/nar/gkac1247 (PMC9943669; doi:10.1093/nar/gkac1247)
Supplement: gkac1247_Supplemental_Files [file gkac1247_supplemental_files.zip › Supplemental data S4. ClinVar Path and LP variants in uORF.xlsx]

## Sheet: ATG uORFs
#CHROM	POS	REF	ALT	Gene	uORF_start	uORF_end	strand	Trancript ID	codon_type	uORF overlapping_type	dist_from_ORF_to_SNV	Consequence	main_cds_effect
chr11	8038921	CGAGACAGG	C	TUB	8038873	8039032	+	NM_177972	ATG	non-overlapping	47	frameshift	main_CDS_unaffected
chr11	8039018	C	T	TUB	8038873	8039032	+	NM_177972	ATG	non-overlapping	144	stop_gained	main_CDS_unaffected
chr11	31806913	TAA	T	PAX6	31806911	31810840	-	NM_000280	ATG	non-overlapping	3927	frameshift	out-of-frame_overlap
chr11	31806918	T	TC	PAX6	31806911	31810840	-	NM_000280	ATG	non-overlapping	3922	frameshift	out-of-frame_overlap
chr11	31806926	CT	C	PAX6	31806911	31810840	-	NM_000280	ATG	non-overlapping	3914	splice_variant
chr11	31810826	A	T	PAX6	31806911	31810840	-	NM_000280	ATG	non-overlapping	14	splice_variant
chr11	31810827	C	T	PAX6	31806911	31810840	-	NM_000280	ATG	non-overlapping	13	splice_variant
chr14	58427638	G	A	KIAA0586	58427628	58427685	+	NM_014749	ATG	non-overlapping	9	missense_variant
chr19	45370534	A	T	ERCC2	45370531	45370540	-	NM_001130867	ATG	non-overlapping	6	stop_lost	main_CDS_unaffected
chr19	46746071	G	A	FKRP	46746068	46748085	+	NM_024301	ATG	non-overlapping	2	missense_variant
chr2	38076063	G	A	CYP1B1	38075911	38076163	-	NM_000104	ATG	non-overlapping	100	missense_variant
chr2	38076063	G	A	CYP1B1	38076038	38076089	-	NM_000104	ATG	non-overlapping	26	synonymous_variant
chr2	144517420	C	T	ZEB2	144517363	144519990	-	NM_014795	ATG	non-overlapping	2570	splice_variant
chr2	144517420	C	G	ZEB2	144517363	144519990	-	NM_014795	ATG	non-overlapping	2570	splice_variant
chr2	201768947	T	C	ALS2	201768924	201780909	-	NM_020919	ATG	non-overlapping	11962	splice_variant
chr2	218660131	C	G	BCS1L	218660080	218660182	+	NM_001371450	ATG	non-overlapping	50	synonymous_variant
chr2	218660131	C	G	BCS1L	218660105	218660222	+	NM_001371450	ATG	non-overlapping	25	missense_variant
chr20	50904002	C	G	ADNP	50903959	50928818	-	NM_015339	ATG	overlapping	24816	splice_variant
chr5	36876937	CC	A	NIPBL	36876933	36876948	+	NM_133433	ATG	non-overlapping	3	frameshift	main_CDS_unaffected
chr5	112707526	A	G	APC	112707525	112707543	+	NM_001127511	ATG	non-overlapping	0	missense_variant
chr5	112707526	A	T	APC	112707525	112707543	+	NM_001127511	ATG	non-overlapping	0	missense_variant
chr5	112707526	AT	TAGCAAGGG	APC	112707525	112707543	+	NM_001127511	ATG	non-overlapping	0	multinucleotide_polymorphism
chr5	112707527	T	C	APC	112707525	112707543	+	NM_001127511	ATG	non-overlapping	1	missense_variant
chr5	112707528	G	A	APC	112707525	112707543	+	NM_001127511	ATG	non-overlapping	2	missense_variant
chr8	22130605	T	C	HR	22130603	22130708	-	NM_005144	ATG	non-overlapping	103	stop_lost	N-terminal_extension
chr8	22130636	G	C	HR	22130603	22130708	-	NM_005144	ATG	non-overlapping	72	missense_variant
chr8	22130702	G	A	HR	22130603	22130708	-	NM_005144	ATG	non-overlapping	6	stop_gained	main_CDS_unaffected
chr8	22130706	C	T	HR	22130603	22130708	-	NM_005144	ATG	non-overlapping	2	missense_variant
chr8	22130707	A	T	HR	22130603	22130708	-	NM_005144	ATG	non-overlapping	1	missense_variant
chr8	22130707	A	G	HR	22130603	22130708	-	NM_005144	ATG	non-overlapping	1	missense_variant
chr9	85741806	GC	G	AGTPBP1	85712544	85741878	-	NM_001330701	ATG	non-overlapping	72	frameshift	main_CDS_unaffected
chrX	130165779	C	G	AIFM1	130165764	130165800	-	NM_004208	ATG	non-overlapping	21	missense_variant
chrX	153971810	A	G	HCFC1	153971784	153971811	-	NM_005334	ATG	non-overlapping	1	missense_variant

## Sheet: non-ATG uORFs
#CHROM	POS	REF	ALT	Gene	uORF_start	uORF_end	strand	Trancript ID	codon_type	uORF overlapping_type	dist_from_ORF_to_SNV	Consequence	main_cds_effect
chr1	45340218	C	T	TOE1	45340196	45341111	+	NM_025077	non-ATG	overlapping	21	missense_variant
chr1	45340219	C	T	TOE1	45340196	45341111	+	NM_025077	non-ATG	overlapping	22	missense_variant
chr1	45340220	C	T	TOE1	45340196	45341111	+	NM_025077	non-ATG	overlapping	23	synonymous_variant
chr1	45340247	G	GGTGTCAT	TOE1	45340196	45341111	+	NM_025077	non-ATG	overlapping	50	frameshift	N-terminal_extension
chr10	27100442	G	C	ANKRD26	27100309	27100453	-	NM_014915	non-ATG	overlapping	11	synonymous_variant
chr10	27100444	G	C	ANKRD26	27100309	27100453	-	NM_014915	non-ATG	overlapping	9	missense_variant
chr10	27100444	G	A	ANKRD26	27100309	27100453	-	NM_014915	non-ATG	overlapping	9	missense_variant
chr10	27100444	G	T	ANKRD26	27100309	27100453	-	NM_014915	non-ATG	overlapping	9	missense_variant
chr10	27100452	A	G	ANKRD26	27100309	27100453	-	NM_014915	non-ATG	overlapping	1	missense_variant
chr10	27100453	T	G	ANKRD26	27100309	27100453	-	NM_014915	non-ATG	overlapping	0	missense_variant
chr10	27100453	T	C	ANKRD26	27100309	27100453	-	NM_014915	non-ATG	overlapping	0	missense_variant
chr10	27100453	T	A	ANKRD26	27100309	27100453	-	NM_014915	non-ATG	overlapping	0	missense_variant
chr10	86756637	CGGCGGCCGCTGCAGAGATTGGAATCCGCCTGCCGGGCTTGGCGAAGGAGAAGGGAGGAGGCAGGAGCGAGGAGGGAGGAGGGCCAAGGGCGGGCAGGAAGGCTTAGGCTCGGCGCGTCCGTCCGCGCGCGGCGAAGATCGCACGGCCCGATCGAGGGGCGACCGGGTCGGGGCCGCTGCACGCCAAGGGCGAAGGCCGATTCGGGCCCCACTTCGCCCCGGCGGCTCGCCGCGCCCACCCGCTCCGCGCCGAGGGCTGGAGGATGCGTTCCCTGGGGTCCG	C	BMPR1A	86756632	86756743	+	NM_004329	non-ATG	non-overlapping	4	frameshift	main_CDS_unaffected
chr10	125823205	A	G	UROS	125816498	125823211	-	NM_000375	non-ATG	non-overlapping	6	missense_variant
chr11	31806913	TAA	T	PAX6	31806907	31810920	-	NM_000280	non-ATG	non-overlapping	4007	frameshift	main_CDS_unaffected
chr11	31806913	TAA	T	PAX6	31806907	31810974	-	NM_000280	non-ATG	non-overlapping	4061	frameshift	main_CDS_unaffected
chr11	31806918	T	TC	PAX6	31806907	31810920	-	NM_000280	non-ATG	non-overlapping	4002	frameshift	main_CDS_unaffected
chr11	31806918	T	TC	PAX6	31806907	31810974	-	NM_000280	non-ATG	non-overlapping	4056	frameshift	main_CDS_unaffected
chr11	31806926	CT	C	PAX6	31806907	31810920	-	NM_000280	non-ATG	non-overlapping	3994	splice_variant
chr11	31806926	CT	C	PAX6	31806907	31810974	-	NM_000280	non-ATG	non-overlapping	4048	splice_variant
chr11	31810826	A	T	PAX6	31806907	31810920	-	NM_000280	non-ATG	non-overlapping	94	splice_variant
chr11	31810826	A	T	PAX6	31806907	31810974	-	NM_000280	non-ATG	non-overlapping	148	splice_variant
chr11	31810827	C	T	PAX6	31806907	31810920	-	NM_000280	non-ATG	non-overlapping	93	splice_variant
chr11	31810827	C	T	PAX6	31806907	31810974	-	NM_000280	non-ATG	non-overlapping	147	splice_variant
chr11	61967589	T	A	FTH1	61967536	61967629	-	NM_002032	non-ATG	non-overlapping	40	missense_variant
chr11	108227594	G	T	ATM	108223076	108227595	+	NM_000051	non-ATG	non-overlapping	4517	splice_variant
chr11	108227594	G	T	ATM	108223166	108227595	+	NM_000051	non-ATG	non-overlapping	4427	splice_variant
chr12	6943856	T	G	C12orf57	6943854	6943935	+	NM_138425	non-ATG	non-overlapping	1	missense_variant
chr13	20189605	T	G	GJB2	20189584	20192829	-	NM_004004	non-ATG	non-overlapping	3224	splice_variant
chr13	20189605	T	G	GJB2	20189584	20192853	-	NM_004004	non-ATG	non-overlapping	3248	splice_variant
chr13	20192782	C	T	GJB2	20189584	20192829	-	NM_004004	non-ATG	non-overlapping	47	splice_variant
chr13	20192782	C	T	GJB2	20189584	20192853	-	NM_004004	non-ATG	non-overlapping	71	splice_variant
chr13	20192783	C	A	GJB2	20189584	20192829	-	NM_004004	non-ATG	non-overlapping	46	missense_variant
chr13	20192783	C	A	GJB2	20189584	20192853	-	NM_004004	non-ATG	non-overlapping	70	missense_variant
chr13	32316420	A	G	BRCA2	32315606	32316498	+	NM_000059	non-ATG	overlapping	813	splice_variant
chr13	32316420	A	G	BRCA2	32315650	32316458	+	NM_000059	non-ATG	non-overlapping	769	splice_variant
chr13	32316421	G	C	BRCA2	32315606	32316498	+	NM_000059	non-ATG	overlapping	814	splice_variant
chr13	32316421	G	C	BRCA2	32315650	32316458	+	NM_000059	non-ATG	non-overlapping	770	splice_variant
chr13	32316421	G	A	BRCA2	32315606	32316498	+	NM_000059	non-ATG	overlapping	814	splice_variant
chr13	32316421	G	A	BRCA2	32315650	32316458	+	NM_000059	non-ATG	non-overlapping	770	splice_variant
chr17	43124117	T	C	BRCA1	43124029	43125280	-	NM_007294	non-ATG	overlapping	1163	splice_variant
chr17	68512549	G	A	PRKAR1A	68512433	68515428	+	NM_002734	non-ATG	overlapping	115	splice_variant
chr17	68512549	G	A	PRKAR1A	68512457	68515428	+	NM_002734	non-ATG	overlapping	91	splice_variant
chr17	68515392	A	G	PRKAR1A	68512433	68515428	+	NM_002734	non-ATG	overlapping	2958	splice_variant
chr17	68515392	A	G	PRKAR1A	68512457	68515428	+	NM_002734	non-ATG	overlapping	2934	splice_variant
chr17	79009663	C	T	CANT1	78997877	79009694	-	NM_138793	non-ATG	non-overlapping	31	splice_variant
chr17	80104553	A	G	GAA	80101874	80104562	+	NM_001079803	non-ATG	non-overlapping	2678	splice_variant
chr17	80104554	G	C	GAA	80101874	80104562	+	NM_001079803	non-ATG	non-overlapping	2679	splice_variant
chr2	96265399	G	A	TMEM127	96265140	96265458	-	NM_017849	non-ATG	overlapping	59	synonymous_variant
chr2	96265399	G	A	TMEM127	96265140	96265476	-	NM_017849	non-ATG	overlapping	77	synonymous_variant
chr2	96265399	G	A	TMEM127	96265292	96265885	-	NM_017849	non-ATG	overlapping	486	missense_variant
chr2	96265399	G	A	TMEM127	96265292	96265894	-	NM_017849	non-ATG	overlapping	495	missense_variant
chr2	96265399	G	A	TMEM127	96265292	96265906	-	NM_017849	non-ATG	overlapping	507	missense_variant
chr2	96265399	G	A	TMEM127	96265292	96265915	-	NM_017849	non-ATG	overlapping	516	missense_variant
chr2	189580665	T	G	SLC40A1	189580528	189580675	-	NM_014585	non-ATG	non-overlapping	10	missense_variant
chr2	190880872	C	CGCAGCAGCAGCAGCAGCAGCAGCAGCAGCAGCAGCAGCAGCAGCAGCAGCAGCAGCAGCAGCAGCAGCAGCAGCAGCAGCAGCAGCAGCAGCAGCAGCAGCAGCAGCAGCAGCAGCAGCAGCAGCAGCAGCAGCAGCAGCAGCAGCAGCAGCAGCAGCAGCAGCAGCAGCAGCAGCAGCAGCAGCAGCAGCAGCAGCAGCAGCAGCAGCAGCAGCAGCAGCAGCAGCAGCAGCAGCAGCAGCAGCAGCAGCAGCAGCAGCAGCAGCAGCAGCAGCAGCAGCAGCAGCAGCAGCAGCAGCAGCAGCAGCAGCAGCAGCAGCAGCAGCAGCAGCAGCAGCAGCAGCAGCAGCAGCAGCAGCAGCAGCAGCAGCAGCAGCAGCAGCAGCAGCAGCAGCAGC…	GLS	190880862	190881060	+	NM_014905	non-ATG	non-overlapping	9	inframe_insertion
chr2	202376528	GC	AT	BMPR2	202376361	202376577	+	NM_001204	non-ATG	non-overlapping	166	multinucleotide_polymorphism
chr2	202376528	GC	AT	BMPR2	202376469	202376577	+	NM_001204	non-ATG	non-overlapping	58	multinucleotide_polymorphism
chr20	6122775	T	C	FERMT1	6119537	6122801	-	NM_017671	non-ATG	overlapping	26	synonymous_variant
chr20	6122775	T	C	FERMT1	6119537	6122831	-	NM_017671	non-ATG	overlapping	56	synonymous_variant
chr20	25407761	A	G	GINS1	25407740	25407848	+	NM_021067	non-ATG	overlapping	20	synonymous_variant
chr20	25407773	C	G	GINS1	25407740	25407848	+	NM_021067	non-ATG	overlapping	32	synonymous_variant
chr20	25407773	C	G	GINS1	25407768	25407777	+	NM_021067	non-ATG	non-overlapping	4	missense_variant
chr22	20982334	T	A	LZTR1	20982322	20982469	+	NM_006767	non-ATG	overlapping	11	missense_variant
chr22	38179733	ATTGCATTCCAGCCTGGGTGACAGAGTGAGACTCTGTCTCAAAAAATAAATAAATCAATAAATAAATACTTCAAGTTTGAAAAGCCTAAGTTTGAGGTGCTGAGTAAGCAACTAGATTTGAGTATGTCATTCCAGGGAAAGGTCTGGACTGGACTGGGGATATAAATTTGTGGGCTGACAGAATAGAGACGGCACTTAAAGAAATAAGACTGGATGAGATCACCATCCGAAAACGAGAAGAGGCATTTAAGACATGACCCTATCAAAATCCACTGTGAAAGACACAGAACATATTCTCCCAGGGAGCCACCCTCTACAAAGTGAAGTTTGTAACACACTCTTCACTACGGCCCCTTACTCCTTGCCTACCTACTTCCCCCAGCACACACACCCAATAGA…	GAGATCG	PLA2G6	38169353	38181680	-	NM_003560	non-ATG	overlapping	1947	multinucleotide_polymorphism
chr3	49171662	C	T	KLHDC8B	49171661	49172734	+	NM_173546	non-ATG	non-overlapping	0	synonymous_variant
chr5	36876937	CC	A	NIPBL	36876883	36877123	+	NM_133433	non-ATG	non-overlapping	53	frameshift	main_CDS_unaffected
chr5	36876937	CC	A	NIPBL	36876891	36876948	+	NM_133433	non-ATG	non-overlapping	45	frameshift	main_CDS_unaffected
chr5	83104909	G	T	XRCC4	83077583	83104916	+	NM_022406	non-ATG	non-overlapping	27325	splice_variant
chr5	149960981	T	C	SLC26A2	149960925	149977669	+	NM_000112	non-ATG	overlapping	55	splice_variant
chr6	136822621	C	T	PEX7	136822601	136825247	+	NM_000288	non-ATG	overlapping	19	missense_variant
chr6	136822621	C	T	PEX7	136822619	136825247	+	NM_000288	non-ATG	overlapping	1	missense_variant
chr6	158999692	CG	C	RSPH3	158999606	158999714	-	NM_031924	non-ATG	non-overlapping	22	frameshift	out-of-frame_overlap
chr6	158999753	CCA	C	RSPH3	158999707	159000088	-	NM_031924	non-ATG	non-overlapping	335	frameshift	main_CDS_unaffected
chr6	158999809	T	TG	RSPH3	158999707	159000088	-	NM_031924	non-ATG	non-overlapping	279	frameshift	main_CDS_unaffected
chr9	36249361	G	A	GNE	36249204	36258355	-	NM_005476	non-ATG	overlapping	8994	synonymous_variant
chr9	36249386	AAAATAGAG	A	GNE	36249204	36258355	-	NM_005476	non-ATG	overlapping	8969	frameshift	N-terminal_extension
chr9	36249386	AAAATAGAG	A	GNE	36249383	36258390	-	NM_005476	non-ATG	non-overlapping	9004	frameshift	out-of-frame_overlap
chr9	37422747	GC	AT	GRHPR	37422718	37422754	+	NM_012203	non-ATG	overlapping	28	multinucleotide_polymorphism
chr9	95317525	C	T	FANCC	95249259	95317583	-	NM_000136	non-ATG	overlapping	58	splice_variant
chr9	95317525	C	T	FANCC	95249320	95317623	-	NM_000136	non-ATG	non-overlapping	98	splice_variant
chr9	127854365	G	A	ENG	127843185	127854393	-	NM_001114753	non-ATG	overlapping	28	missense_variant
chr9	127854482	G	A	ENG	127854386	127854494	-	NM_001114753	non-ATG	non-overlapping	12	missense_variant
chrX	147912049	C	CGCGGCGGCGGCGGCGGCGGCGGCGGCGGCGGCGGCGGCGGCGGCGGCGGCGGCGGCGGCGGCGGCGGCGGCGGCGGCGGCGGCGGCGGCGGCGGCGGCGGCGGCGGCGGCGGCGGCGGCGGCGGCGGCGGCGGCGGCGGCGGCGGCGGCGGCGGCGGCGGCGGCGGCGGCGGCGGCGGCGGCGGCGGCGGCGGCGGCGGCGGCGGCGGCGGCGGCGGCGGCGGCGGCGGCGGCGGCGGCGGCGGCGGCGGCGGCGGCGGCGGCGGCGGCGGCGGCGGCGGCGGCGGCGGCGGCGGCGGCGGCGGCGGCGGCGGCGGCGGCGGCGGCGGCGGCGGCGGCGGCGGCGGCGGCGGCGGCGGCGGCGGCGGCGGCGGCGGCGGCGGCGGCGGCGGCGGCGGC…	FMR1	147912015	147921942	+	NM_002024	non-ATG	overlapping	33	inframe_insertion
chrX	147912049	C	CGCGGCGGCGGCGGCGGCGGCGGCGGCGGCGGCGGCGGCGGCGGCGGCGGCGGCGGCGGCGGCGGCGGCGGCGGCGGCGGCGGCGGCGGCGGCGGCGGCGGCGGCGGCGGCGGCGGCGGCGGCGGCGGCGGCGGCGGCGGCGGCGGCGGCGGCGGCGGCGGCGGCGGCGGCGGCGGCGGCGGCGGCGGCGGCGGCGGCGGCGGCGGCGGCGGCGGCGGCGGCGGCGGCGGCGGCGGCGGCGGCGGCGGCGGCGGCGGCGGCGGCGGCGGCGGCGGCGGCGGCGGCGGCGGCGGCGGCGGCGGCGGCGGCGGCGGCGGCGGCGGCGGCGGCGGCGGCGGCGGCGGCGGCGGCGGCGGCGGCGGCGGCGGCGGCGGCGGCGGCGGCGGCGGCGGCGGCGGC…	FMR1	147912039	147921942	+	NM_002024	non-ATG	overlapping	9	inframe_insertion
