# Supplementary material for: Annotation of uORFs in the OMIM genes allows to reveal pathogenic variants in 5′UTRs
Source: Nucleic Acids Res. 2023 Jan 18;51(3):1229–44. doi: 10.1093/nar/gkac1247 (PMC9943669; doi:10.1093/nar/gkac1247)
Supplement: gkac1247_Supplemental_Files [file gkac1247_supplemental_files.zip › Supplemental data S5. ClinVar VUS variants in uORF.xlsx]

## Sheet: ATG uORFs
#CHROM	POS	REF	ALT	Gene	uORF_start	uORF_end	strand	Trancript ID	codon_type	uORF overlapping_type	dist_from_ORF_to_SNV	Consequence	main_cds_effect
chr1	10210812	C	T	KIF1B	10210739	10210844	+	NM_015074	ATG	non-overlapping	72	missense_variant
chr1	18902691	T	TA	ALDH4A1	18902676	18902712	-	NM_003748	ATG	non-overlapping	21	frameshift	main_CDS_unaffected
chr1	34781573	G	A	GJB3	34781521	34781626	+	NM_024009	ATG	non-overlapping	51	missense_variant
chr1	75724738	A	T	ACADM	75724732	75724747	+	NM_000016	ATG	non-overlapping	5	synonymous_variant
chr1	77888598	A	ACGG	NEXN	77888577	77888661	+	NM_144573	ATG	non-overlapping	20	inframe_insertion
chr1	108885278	T	A	GPSM2	108885276	108885297	+	NM_013296	ATG	non-overlapping	1	missense_variant
chr1	108885521	C	T	GPSM2	108885514	108885538	+	NM_013296	ATG	overlapping	6	stop_gained	main_CDS_unaffected
chr1	162632505	C	T	DDR2	162632493	162632589	+	NM_006182	ATG	non-overlapping	11	synonymous_variant
chr1	162632565	G	A	DDR2	162632493	162632589	+	NM_006182	ATG	non-overlapping	71	synonymous_variant
chr1	162632576	G	A	DDR2	162632493	162632589	+	NM_006182	ATG	non-overlapping	82	missense_variant
chr1	173825083	A	G	DARS2	173825082	173825142	+	NM_018122	ATG	non-overlapping	0	missense_variant
chr1	180230309	G	A	LHX4	180230293	180230533	+	NM_033343	ATG	overlapping	15	missense_variant
chr1	180230358	A	G	LHX4	180230293	180230533	+	NM_033343	ATG	overlapping	64	missense_variant
chr1	180230396	G	C	LHX4	180230293	180230533	+	NM_033343	ATG	overlapping	102	missense_variant
chr1	180230409	T	G	LHX4	180230293	180230533	+	NM_033343	ATG	overlapping	115	missense_variant
chr1	182388752	T	C	GLUL	182388705	182391207	-	NM_001033056	ATG	overlapping	2455	splice_variant
chr1	182390745	G	C	GLUL	182390728	182390800	-	NM_002065	ATG	non-overlapping	55	missense_variant
chr1	182390745	G	C	GLUL	182390728	182390809	-	NM_002065	ATG	non-overlapping	64	missense_variant
chr1	182390763	G	A	GLUL	182390728	182390800	-	NM_002065	ATG	non-overlapping	37	missense_variant
chr1	182390763	G	A	GLUL	182390728	182390809	-	NM_002065	ATG	non-overlapping	46	missense_variant
chr1	231241226	A	C	GNPAT	231241225	231241339	+	NM_014236	ATG	non-overlapping	0	missense_variant
chr1	231241232	G	C	GNPAT	231241225	231241339	+	NM_014236	ATG	non-overlapping	6	missense_variant
chr1	231241258	C	T	GNPAT	231241225	231241339	+	NM_014236	ATG	non-overlapping	32	synonymous_variant
chr1	231241297	G	T	GNPAT	231241225	231241339	+	NM_014236	ATG	non-overlapping	71	synonymous_variant
chr1	231241325	A	G	GNPAT	231241225	231241339	+	NM_014236	ATG	non-overlapping	99	missense_variant
chr1	231241332	C	A	GNPAT	231241225	231241339	+	NM_014236	ATG	non-overlapping	106	missense_variant
chr1	231421999	C	T	EGLN1	231421992	231422004	-	NM_022051	ATG	non-overlapping	5	synonymous_variant
chr1	231422262	G	A	EGLN1	231422219	231422267	-	NM_022051	ATG	non-overlapping	5	synonymous_variant
chr1	231422265	C	T	EGLN1	231422219	231422267	-	NM_022051	ATG	non-overlapping	2	missense_variant
chr1	236795325	C	T	MTR	236795320	236803436	+	NM_000254	ATG	overlapping	4	missense_variant
chr1	236795348	C	G	MTR	236795343	236795436	+	NM_000254	ATG	non-overlapping	4	stop_gained	main_CDS_unaffected
chr1	236795348	C	G	MTR	236795320	236803436	+	NM_000254	ATG	overlapping	27	missense_variant
chr1	236795360	C	T	MTR	236795343	236795436	+	NM_000254	ATG	non-overlapping	16	missense_variant
chr1	236795360	C	T	MTR	236795320	236803436	+	NM_000254	ATG	overlapping	39	missense_variant
chr1	236795376	T	G	MTR	236795343	236795436	+	NM_000254	ATG	non-overlapping	32	synonymous_variant
chr1	236795376	T	G	MTR	236795320	236803436	+	NM_000254	ATG	overlapping	55	missense_variant
chr1	236795395	G	A	MTR	236795343	236795436	+	NM_000254	ATG	non-overlapping	51	missense_variant
chr1	236795395	G	A	MTR	236795320	236803436	+	NM_000254	ATG	overlapping	74	synonymous_variant
chr1	236795455	C	T	MTR	236795320	236803436	+	NM_000254	ATG	overlapping	134	synonymous_variant
chr1	236795506	C	G	MTR	236795320	236803436	+	NM_000254	ATG	overlapping	185	synonymous_variant
chr1	236795531	G	A	MTR	236795320	236803436	+	NM_000254	ATG	overlapping	210	missense_variant
chr1	236795571	G	A	MTR	236795320	236803436	+	NM_000254	ATG	overlapping	250	missense_variant
chr1	236795596	G	C	MTR	236795320	236803436	+	NM_000254	ATG	overlapping	275	missense_variant
chr1	236795608	C	A	MTR	236795320	236803436	+	NM_000254	ATG	overlapping	287	synonymous_variant
chr1	236795698	G	C	MTR	236795320	236803436	+	NM_000254	ATG	overlapping	377	synonymous_variant
chr10	8054743	T	TAA	GATA3	8054730	8054745	+	NM_001002295	ATG	non-overlapping	12	frameshift	main_CDS_unaffected
chr10	25935811	A	G	MYO3A	25935803	25952123	+	NM_017433	ATG	overlapping	7	missense_variant
chr10	25935818	A	G	MYO3A	25935803	25952123	+	NM_017433	ATG	overlapping	14	synonymous_variant
chr10	27100379	G	A	ANKRD26	27100373	27100397	-	NM_014915	ATG	non-overlapping	18	missense_variant
chr10	71964638	C	T	CHST3	71964629	72005757	+	NM_004273	ATG	non-overlapping	8	synonymous_variant
chr10	71964671	G	A	CHST3	71964629	72005757	+	NM_004273	ATG	non-overlapping	41	synonymous_variant
chr10	72005745	G	A	CHST3	71964629	72005757	+	NM_004273	ATG	non-overlapping	41115	synonymous_variant
chr10	74826685	A	AGCGGTG	KAT6B	74826605	74838730	+	NM_012330	ATG	non-overlapping	79	inframe_insertion
chr10	77637667	G	A	KCNMA1	77637644	77637725	-	NM_002247	ATG	non-overlapping	58	missense_variant
chr10	77637699	C	A	KCNMA1	77637644	77637725	-	NM_002247	ATG	non-overlapping	26	missense_variant
chr10	78033855	T	G	RPS24	78033838	78033886	+	NM_033022	ATG	non-overlapping	16	missense_variant
chr10	87863651	A	G	PTEN	87863650	87863665	+	NM_000314	ATG	non-overlapping	0	missense_variant
chr10	87863654	A	G	PTEN	87863650	87863665	+	NM_000314	ATG	non-overlapping	3	missense_variant
chr10	87863655	T	C	PTEN	87863650	87863665	+	NM_000314	ATG	non-overlapping	4	missense_variant
chr10	87863656	G	A	PTEN	87863650	87863665	+	NM_000314	ATG	non-overlapping	5	missense_variant
chr10	87863658	A	G	PTEN	87863650	87863665	+	NM_000314	ATG	non-overlapping	7	missense_variant
chr10	87863664	G	A	PTEN	87863650	87863665	+	NM_000314	ATG	non-overlapping	13	synonymous_variant
chr10	87863716	A	G	PTEN	87863708	87863846	+	NM_000314	ATG	non-overlapping	7	missense_variant
chr10	87863717	C	T	PTEN	87863708	87863846	+	NM_000314	ATG	non-overlapping	8	synonymous_variant
chr10	87863718	G	A	PTEN	87863708	87863846	+	NM_000314	ATG	non-overlapping	9	missense_variant
chr10	87863721	G	A	PTEN	87863708	87863846	+	NM_000314	ATG	non-overlapping	12	missense_variant
chr10	87863726	C	T	PTEN	87863708	87863846	+	NM_000314	ATG	non-overlapping	17	synonymous_variant
chr10	87863728	G	A	PTEN	87863708	87863846	+	NM_000314	ATG	non-overlapping	19	missense_variant
chr10	87863729	C	T	PTEN	87863708	87863846	+	NM_000314	ATG	non-overlapping	20	synonymous_variant
chr10	87863730	G	A	PTEN	87863708	87863846	+	NM_000314	ATG	non-overlapping	21	missense_variant
chr10	87863733	C	G	PTEN	87863708	87863846	+	NM_000314	ATG	non-overlapping	24	missense_variant
chr10	87863734	C	CG	PTEN	87863708	87863846	+	NM_000314	ATG	non-overlapping	25	frameshift	N-terminal_extension
chr10	87863735	G	A	PTEN	87863708	87863846	+	NM_000314	ATG	non-overlapping	26	synonymous_variant
chr10	87863735	G	C	PTEN	87863708	87863846	+	NM_000314	ATG	non-overlapping	26	synonymous_variant
chr10	87863736	G	A	PTEN	87863708	87863846	+	NM_000314	ATG	non-overlapping	27	missense_variant
chr10	87863738	G	C	PTEN	87863708	87863846	+	NM_000314	ATG	non-overlapping	29	missense_variant
chr10	87863739	C	T	PTEN	87863708	87863846	+	NM_000314	ATG	non-overlapping	30	missense_variant
chr10	87863740	C	G	PTEN	87863708	87863846	+	NM_000314	ATG	non-overlapping	31	missense_variant
chr10	87863741	C	T	PTEN	87863708	87863846	+	NM_000314	ATG	non-overlapping	32	synonymous_variant
chr10	87863742	C	T	PTEN	87863708	87863846	+	NM_000314	ATG	non-overlapping	33	missense_variant
chr10	87863749	C	T	PTEN	87863708	87863846	+	NM_000314	ATG	non-overlapping	40	missense_variant
chr10	87863750	G	A	PTEN	87863708	87863846	+	NM_000314	ATG	non-overlapping	41	synonymous_variant
chr10	87863756	G	A	PTEN	87863708	87863846	+	NM_000314	ATG	non-overlapping	47	synonymous_variant
chr10	87863766	G	C	PTEN	87863708	87863846	+	NM_000314	ATG	non-overlapping	57	missense_variant
chr10	87863769	G	A	PTEN	87863708	87863846	+	NM_000314	ATG	non-overlapping	60	missense_variant
chr10	87863774	C	G	PTEN	87863708	87863846	+	NM_000314	ATG	non-overlapping	65	missense_variant
chr10	87863778	C	T	PTEN	87863708	87863846	+	NM_000314	ATG	non-overlapping	69	missense_variant
chr10	87863781	G	C	PTEN	87863708	87863846	+	NM_000314	ATG	non-overlapping	72	missense_variant
chr10	87863781	G	A	PTEN	87863708	87863846	+	NM_000314	ATG	non-overlapping	72	missense_variant
chr10	87863784	G	A	PTEN	87863708	87863846	+	NM_000314	ATG	non-overlapping	75	missense_variant
chr10	87863787	C	G	PTEN	87863708	87863846	+	NM_000314	ATG	non-overlapping	78	missense_variant
chr10	87863791	C	T	PTEN	87863708	87863846	+	NM_000314	ATG	non-overlapping	82	missense_variant
chr10	87863795	C	A	PTEN	87863708	87863846	+	NM_000314	ATG	non-overlapping	86	synonymous_variant
chr10	87863797	T	C	PTEN	87863708	87863846	+	NM_000314	ATG	non-overlapping	88	missense_variant
chr10	87863797	T	TGCG	PTEN	87863708	87863846	+	NM_000314	ATG	non-overlapping	88	inframe_insertion
chr10	87863799	C	T	PTEN	87863708	87863846	+	NM_000314	ATG	non-overlapping	90	missense_variant
chr10	87863802	C	A	PTEN	87863708	87863846	+	NM_000314	ATG	non-overlapping	93	synonymous_variant
chr10	87863802	C	T	PTEN	87863708	87863846	+	NM_000314	ATG	non-overlapping	93	missense_variant
chr10	87863806	G	A	PTEN	87863708	87863846	+	NM_000314	ATG	non-overlapping	97	missense_variant
chr10	98445327	C	T	HPS1	98443214	98445378	-	NM_000195	ATG	overlapping	51	missense_variant
chr10	98445327	C	T	HPS1	98443214	98445396	-	NM_000195	ATG	overlapping	69	missense_variant
chr10	98445390	A	T	HPS1	98443214	98445396	-	NM_000195	ATG	overlapping	6	missense_variant
chr10	99782756	G	A	ABCC2	99782739	99782808	+	NM_000392	ATG	non-overlapping	16	missense_variant
chr10	99782802	A	G	ABCC2	99782739	99782808	+	NM_000392	ATG	non-overlapping	62	synonymous_variant
chr10	99782805	T	C	ABCC2	99782739	99782808	+	NM_000392	ATG	non-overlapping	65	synonymous_variant
chr10	100987567	A	T	TWNK	100987566	100987617	+	NM_021830	ATG	non-overlapping	0	missense_variant
chr10	100987589	C	T	TWNK	100987566	100987617	+	NM_021830	ATG	non-overlapping	22	missense_variant
chr10	110919638	C	T	SHOC2	110919633	110964133	+	NM_007373	ATG	non-overlapping	4	missense_variant
chr10	121598346	C	G	FGFR2	121598246	121598348	-	NM_000141	ATG	non-overlapping	2	missense_variant
chr11	534324	G	T	HRAS	534308	535504	-	NM_176795	ATG	overlapping	1180	missense_variant
chr11	534327	C	T	HRAS	534308	535504	-	NM_176795	ATG	overlapping	1177	synonymous_variant
chr11	796103	G	A	SLC25A22	796092	796137	-	NM_024698	ATG	non-overlapping	34	missense_variant
chr11	796114	C	G	SLC25A22	796092	796137	-	NM_024698	ATG	non-overlapping	23	missense_variant
chr11	796116	C	T	SLC25A22	796092	796137	-	NM_024698	ATG	non-overlapping	21	missense_variant
chr11	796117	G	A	SLC25A22	796092	796137	-	NM_024698	ATG	non-overlapping	20	synonymous_variant
chr11	3856264	T	G	STIM1	3856248	3856266	+	NM_001277961	ATG	non-overlapping	15	stop_lost	out-of-frame_overlap
chr11	8038922	G	A	TUB	8038873	8039032	+	NM_177972	ATG	non-overlapping	48	missense_variant
chr11	8038925	A	G	TUB	8038873	8039032	+	NM_177972	ATG	non-overlapping	51	missense_variant
chr11	8038941	C	T	TUB	8038873	8039032	+	NM_177972	ATG	non-overlapping	67	missense_variant
chr11	8038961	A	G	TUB	8038873	8039032	+	NM_177972	ATG	non-overlapping	87	missense_variant
chr11	8038983	A	G	TUB	8038873	8039032	+	NM_177972	ATG	non-overlapping	109	missense_variant
chr11	8039009	C	T	TUB	8038873	8039032	+	NM_177972	ATG	non-overlapping	135	missense_variant
chr11	8039027	C	T	TUB	8038873	8039032	+	NM_177972	ATG	non-overlapping	153	missense_variant
chr11	10294170	T	G	SBF2	10294145	10294196	-	NM_030962	ATG	non-overlapping	26	synonymous_variant
chr11	10294175	G	A	SBF2	10294145	10294196	-	NM_030962	ATG	non-overlapping	21	missense_variant
chr11	18321960	T	C	HPS5	18317903	18322064	-	NM_181507	ATG	non-overlapping	104	synonymous_variant
chr11	18321971	T	C	HPS5	18317903	18322064	-	NM_181507	ATG	non-overlapping	93	missense_variant
chr11	18321978	A	C	HPS5	18317903	18322064	-	NM_181507	ATG	non-overlapping	86	missense_variant
chr11	31810827	C	G	PAX6	31806911	31810840	-	NM_000280	ATG	non-overlapping	13	splice_variant
chr11	45805169	T	G	SLC35C1	45805153	45805267	+	NM_018389	ATG	non-overlapping	15	missense_variant
chr11	45805187	G	C	SLC35C1	45805153	45805267	+	NM_018389	ATG	non-overlapping	33	missense_variant
chr11	45805233	C	T	SLC35C1	45805153	45805267	+	NM_018389	ATG	non-overlapping	79	missense_variant
chr11	45805249	A	AAGCCCCG	SLC35C1	45805153	45805267	+	NM_018389	ATG	non-overlapping	95	frameshift	main_CDS_unaffected
chr11	45805409	C	T	SLC35C1	45805361	45805604	+	NM_018389	ATG	non-overlapping	47	synonymous_variant
chr11	45805490	T	C	SLC35C1	45805361	45805604	+	NM_018389	ATG	non-overlapping	128	synonymous_variant
chr11	45805515	C	G	SLC35C1	45805361	45805604	+	NM_018389	ATG	non-overlapping	153	missense_variant
chr11	45805568	T	G	SLC35C1	45805361	45805604	+	NM_018389	ATG	non-overlapping	206	synonymous_variant
chr11	45805584	G	C	SLC35C1	45805361	45805604	+	NM_018389	ATG	non-overlapping	222	missense_variant
chr11	45805714	T	G	SLC35C1	45805654	45805735	+	NM_018389	ATG	non-overlapping	59	synonymous_variant
chr11	45805714	T	G	SLC35C1	45805663	45805735	+	NM_018389	ATG	non-overlapping	50	synonymous_variant
chr11	45917975	C	A	PEX16	45917973	45917982	-	NM_004813	ATG	non-overlapping	7	stop_lost	N-terminal_extension
chr11	46700937	C	A	ZNF408	46700928	46700982	+	NM_024741	ATG	non-overlapping	8	synonymous_variant
chr11	47214994	A	G	DDB2	47214993	47215017	+	NM_000107	ATG	non-overlapping	0	missense_variant
chr11	47215014	T	G	DDB2	47214993	47215017	+	NM_000107	ATG	non-overlapping	20	synonymous_variant
chr11	47215017	G	C	DDB2	47214993	47215017	+	NM_000107	ATG	non-overlapping	23	stop_lost	main_CDS_unaffected
chr11	47215101	G	A	DDB2	47215091	47215106	+	NM_000107	ATG	non-overlapping	9	missense_variant
chr11	47215106	G	C	DDB2	47215091	47215106	+	NM_000107	ATG	non-overlapping	14	stop_lost	N-terminal_extension
chr11	61362391	C	T	TMEM138	61362386	61362398	+	NM_016464	ATG	non-overlapping	4	missense_variant
chr11	61362396	T	C	TMEM138	61362386	61362398	+	NM_016464	ATG	non-overlapping	9	stop_lost	main_CDS_unaffected
chr11	61362396	T	C	TMEM138	61362394	61364264	+	NM_016464	ATG	non-overlapping	1	missense_variant
chr11	61362403	C	G	TMEM138	61362394	61364264	+	NM_016464	ATG	non-overlapping	8	synonymous_variant
chr11	61364368	G	A	TMEM138	61364355	61366169	+	NM_016464	ATG	overlapping	12	missense_variant
chr11	61364374	G	A	TMEM138	61364355	61366169	+	NM_016464	ATG	overlapping	18	missense_variant
chr11	66002444	G	A	BANF1	66002441	66002456	+	NM_001143985	ATG	non-overlapping	2	missense_variant
chr11	67483074	C	T	AIP	67483052	67483085	+	NM_003977	ATG	non-overlapping	21	missense_variant
chr11	67606971	T	A	NDUFV1	67606963	67606981	+	NM_007103	ATG	non-overlapping	7	missense_variant
chr11	68030658	C	T	NDUFS8	68030653	68032164	+	NM_002496	ATG	overlapping	4	missense_variant
chr11	72080785	T	C	LRRC51	72080783	72080807	+	NM_145309	ATG	non-overlapping	1	missense_variant
chr11	72080798	G	A	LRRC51	72080783	72080807	+	NM_145309	ATG	non-overlapping	14	synonymous_variant
chr11	72080828	T	C	LRRC51	72080821	72080836	+	NM_145309	ATG	non-overlapping	6	synonymous_variant
chr11	78139593	G	A	ALG8	78127418	78139628	-	NM_024079	ATG	overlapping	35	synonymous_variant
chr11	78139595	G	A	ALG8	78127418	78139628	-	NM_024079	ATG	overlapping	33	missense_variant
chr11	85647999	C	G	TMEM126A	85647991	85648009	+	NM_032273	ATG	non-overlapping	7	missense_variant
chr11	94492843	C	T	MRE11	94492809	94493865	-	NM_005590	ATG	non-overlapping	1022	synonymous_variant
chr11	94493780	T	C	MRE11	94492809	94493865	-	NM_005590	ATG	non-overlapping	85	missense_variant
chr11	94493783	G	A	MRE11	94492809	94493865	-	NM_005590	ATG	non-overlapping	82	missense_variant
chr11	94493859	A	G	MRE11	94492809	94493865	-	NM_005590	ATG	non-overlapping	6	missense_variant
chr11	108227606	T	C	ATM	108227600	108227621	+	NM_000051	ATG	non-overlapping	5	synonymous_variant
chr11	111871540	T	C	ALG9	111871513	111871540	-	NM_024740	ATG	non-overlapping	0	missense_variant
chr11	112086904	C	A	SDHD	112086882	112088900	+	NM_003002	ATG	overlapping	21	synonymous_variant
chr11	112086904	C	T	SDHD	112086882	112088900	+	NM_003002	ATG	overlapping	21	stop_gained	main_CDS_unaffected
chr11	112086904	C	G	SDHD	112086882	112088900	+	NM_003002	ATG	overlapping	21	missense_variant
chr11	118342615	C	T	CD3D	118340590	118342624	-	NM_000732	ATG	overlapping	9	missense_variant
chr11	119029371	G	A	SLC37A4	119029332	119029530	-	NM_001164277	ATG	overlapping	159	missense_variant
chr11	119029379	G	C	SLC37A4	119029332	119029530	-	NM_001164277	ATG	overlapping	151	missense_variant
chr11	119029382	C	A	SLC37A4	119029332	119029530	-	NM_001164277	ATG	overlapping	148	missense_variant
chr11	119029384	G	A	SLC37A4	119029332	119029530	-	NM_001164277	ATG	overlapping	146	synonymous_variant
chr11	119029385	G	C	SLC37A4	119029332	119029530	-	NM_001164277	ATG	overlapping	145	missense_variant
chr11	119029385	G	T	SLC37A4	119029332	119029530	-	NM_001164277	ATG	overlapping	145	missense_variant
chr11	119029419	A	C	SLC37A4	119029332	119029530	-	NM_001164277	ATG	overlapping	111	missense_variant
chr11	119029433	G	A	SLC37A4	119029332	119029530	-	NM_001164277	ATG	overlapping	97	missense_variant
chr11	119029468	T	C	SLC37A4	119029332	119029530	-	NM_001164277	ATG	overlapping	62	synonymous_variant
chr11	119029477	C	T	SLC37A4	119029332	119029530	-	NM_001164277	ATG	overlapping	53	synonymous_variant
chr11	121292700	T	G	SC5D	121292698	121292767	+	NM_006918	ATG	non-overlapping	1	missense_variant
chr11	121292733	C	G	SC5D	121292698	121292767	+	NM_006918	ATG	non-overlapping	34	missense_variant
chr11	121292736	C	G	SC5D	121292698	121292767	+	NM_006918	ATG	non-overlapping	37	missense_variant
chr12	753258	G	T	WNK1	753222	753300	+	NM_018979	ATG	non-overlapping	35	synonymous_variant
chr12	753275	G	A	WNK1	753222	753300	+	NM_018979	ATG	non-overlapping	52	missense_variant
chr12	753303	C	A	WNK1	753275	753431	+	NM_018979	ATG	non-overlapping	27	missense_variant
chr12	753306	G	T	WNK1	753275	753431	+	NM_018979	ATG	non-overlapping	30	missense_variant
chr12	753313	A	G	WNK1	753275	753431	+	NM_018979	ATG	non-overlapping	37	missense_variant
chr12	753332	T	C	WNK1	753275	753431	+	NM_018979	ATG	non-overlapping	56	synonymous_variant
chr12	6341876	G	T	TNFRSF1A	6341823	6341955	-	NM_001065	ATG	non-overlapping	79	missense_variant
chr12	6341896	G	A	TNFRSF1A	6341823	6341955	-	NM_001065	ATG	non-overlapping	59	synonymous_variant
chr12	7189935	T	C	PEX5	7189933	7190432	+	NM_001131025	ATG	overlapping	1	missense_variant
chr12	7189990	G	A	PEX5	7189933	7190432	+	NM_001131025	ATG	overlapping	56	synonymous_variant
chr12	7189999	C	T	PEX5	7189933	7190432	+	NM_001131025	ATG	overlapping	65	synonymous_variant
chr12	7190088	G	A	PEX5	7189933	7190432	+	NM_001131025	ATG	overlapping	154	missense_variant
chr12	7190213	A	G	PEX5	7189933	7190432	+	NM_001131025	ATG	overlapping	279	missense_variant
chr12	7190373	T	C	PEX5	7189933	7190432	+	NM_001131025	ATG	overlapping	439	missense_variant
chr12	47899921	G	A	VDR	47899905	47899926	-	NM_001017535	ATG	non-overlapping	5	synonymous_variant
chr12	51026321	C	T	SLC11A2	51026310	51026361	-	NM_000617	ATG	non-overlapping	40	missense_variant
chr12	56042018	G	T	RPS26	56042015	56042063	+	NM_001029	ATG	non-overlapping	2	missense_variant
chr12	56042037	T	G	RPS26	56042015	56042063	+	NM_001029	ATG	non-overlapping	21	missense_variant
chr12	56042166	G	C	RPS26	56042107	56042425	+	NM_001029	ATG	overlapping	58	missense_variant
chr12	57752209	G	A	CDK4	57752175	57752292	-	NM_000075	ATG	non-overlapping	83	synonymous_variant
chr12	57752210	T	A	CDK4	57752175	57752292	-	NM_000075	ATG	non-overlapping	82	missense_variant
chr12	57752229	G	A	CDK4	57752175	57752292	-	NM_000075	ATG	non-overlapping	63	missense_variant
chr12	57752255	C	A	CDK4	57752175	57752292	-	NM_000075	ATG	non-overlapping	37	missense_variant
chr12	57752278	A	C	CDK4	57752175	57752292	-	NM_000075	ATG	non-overlapping	14	synonymous_variant
chr12	88141910	C	G	CEP290	88141899	88142064	-	NM_025114	ATG	non-overlapping	154	missense_variant
chr12	88141968	G	A	CEP290	88141899	88142064	-	NM_025114	ATG	non-overlapping	96	missense_variant
chr12	88141990	G	C	CEP290	88141899	88142064	-	NM_025114	ATG	non-overlapping	74	missense_variant
chr12	88142019	T	A	CEP290	88141899	88142064	-	NM_025114	ATG	non-overlapping	45	missense_variant
chr12	91182801	T	A	DCN	91182799	91182808	-	NM_001920	ATG	non-overlapping	7	stop_lost	main_CDS_unaffected
chr12	91182808	T	C	DCN	91182799	91182808	-	NM_001920	ATG	non-overlapping	0	missense_variant
chr12	110281247	A	G	ATP2A2	110281241	110281448	+	NM_001681	ATG	non-overlapping	5	synonymous_variant
chr12	110281278	C	G	ATP2A2	110281241	110281448	+	NM_001681	ATG	non-overlapping	36	missense_variant
chr12	110281308	C	T	ATP2A2	110281241	110281448	+	NM_001681	ATG	non-overlapping	66	missense_variant
chr12	110281314	C	T	ATP2A2	110281241	110281448	+	NM_001681	ATG	non-overlapping	72	missense_variant
chr12	110281321	G	C	ATP2A2	110281241	110281448	+	NM_001681	ATG	non-overlapping	79	missense_variant
chr12	110281332	G	A	ATP2A2	110281241	110281448	+	NM_001681	ATG	non-overlapping	90	missense_variant
chr12	110281399	C	T	ATP2A2	110281241	110281448	+	NM_001681	ATG	non-overlapping	157	missense_variant
chr12	123671226	C	T	TCTN2	123671196	123671274	+	NM_024809	ATG	overlapping	29	synonymous_variant
chr12	131929299	C	T	PUS1	131929292	131929409	+	NM_025215	ATG	non-overlapping	6	stop_gained	main_CDS_unaffected
chr13	20160970	C	T	GJA3	20160964	20161033	-	NM_021954	ATG	non-overlapping	63	missense_variant
chr13	21671570	AT	A	FGF9	21671530	21671602	+	NM_002010	ATG	non-overlapping	39	frameshift	main_CDS_unaffected
chr13	21671570	AT	A	FGF9	21671554	21671602	+	NM_002010	ATG	non-overlapping	15	frameshift	main_CDS_unaffected
chr13	24913049	T	C	CENPJ	24913015	24922819	-	NM_018451	ATG	overlapping	9770	synonymous_variant
chr13	24922792	C	T	CENPJ	24913015	24922819	-	NM_018451	ATG	overlapping	27	missense_variant
chr13	40789566	G	A	SLC25A15	40789531	40789585	+	NM_014252	ATG	non-overlapping	34	missense_variant
chr13	50909783	C	T	RNASEH2B	50909777	50909795	+	NM_024570	ATG	non-overlapping	5	synonymous_variant
chr13	50909784	A	G	RNASEH2B	50909777	50909795	+	NM_024570	ATG	non-overlapping	6	missense_variant
chr13	110307496	G	A	COL4A2	110307491	110307515	+	NM_001846	ATG	non-overlapping	4	missense_variant
chr14	24242425	A	G	TINF2	24242404	24242488	-	NM_001099274	ATG	non-overlapping	63	missense_variant
chr14	24242462	T	C	TINF2	24242404	24242488	-	NM_001099274	ATG	non-overlapping	26	synonymous_variant
chr14	36661904	C	A	PAX9	36661889	36662917	+	NM_006194	ATG	overlapping	14	missense_variant
chr14	36661971	A	T	PAX9	36661889	36662917	+	NM_006194	ATG	overlapping	81	stop_gained	main_CDS_unaffected
chr14	36662023	A	G	PAX9	36661889	36662917	+	NM_006194	ATG	overlapping	133	missense_variant
chr14	36662025	G	A	PAX9	36661889	36662917	+	NM_006194	ATG	overlapping	135	missense_variant
chr14	49620909	G	T	MGAT2	49620883	49620925	+	NM_002408	ATG	non-overlapping	25	missense_variant
chr14	49620919	C	G	MGAT2	49620883	49620925	+	NM_002408	ATG	non-overlapping	35	synonymous_variant
chr14	49621079	G	A	MGAT2	49621061	49621094	+	NM_002408	ATG	non-overlapping	17	synonymous_variant
chr14	49621108	C	G	MGAT2	49621090	49621132	+	NM_002408	ATG	non-overlapping	17	synonymous_variant
chr14	49621126	G	C	MGAT2	49621090	49621132	+	NM_002408	ATG	non-overlapping	35	synonymous_variant
chr14	53956668	G	C	BMP4	53953349	53956678	-	NM_001202	ATG	non-overlapping	10	missense_variant
chr14	58427633	T	G	KIAA0586	58427628	58427685	+	NM_014749	ATG	non-overlapping	4	missense_variant
chr14	64823117	C	T	SPTB	64823090	64823135	-	NM_001355436	ATG	overlapping	18	missense_variant
chr14	67816570	C	A	ZFYVE26	67816002	67816576	-	NM_015346	ATG	non-overlapping	6	missense_variant
chr14	92040018	C	T	TRIP11	92039973	92040030	-	NM_004239	ATG	non-overlapping	12	missense_variant
chr14	92040020	C	T	TRIP11	92039973	92040030	-	NM_004239	ATG	non-overlapping	10	missense_variant
chr14	92040022	G	A	TRIP11	92039973	92040030	-	NM_004239	ATG	non-overlapping	8	synonymous_variant
chr14	94388770	C	G	SERPINA1	94388747	94388813	-	NM_000295	ATG	non-overlapping	43	missense_variant
chr14	95157328	C	G	DICER1	95157288	95157339	-	NM_177438	ATG	non-overlapping	11	synonymous_variant
chr15	24962118	C	T	SNRPN	24955048	24968037	+	NM_003097	ATG	non-overlapping	7069	missense_variant
chr15	24962124	C	T	SNRPN	24955048	24968037	+	NM_003097	ATG	non-overlapping	7075	missense_variant
chr15	24967946	C	T	SNRPN	24955048	24968037	+	NM_003097	ATG	non-overlapping	12897	missense_variant
chr15	24967952	G	A	SNRPN	24955048	24968037	+	NM_003097	ATG	non-overlapping	12903	missense_variant
chr15	24967964	A	T	SNRPN	24955048	24968037	+	NM_003097	ATG	non-overlapping	12915	missense_variant
chr15	38253072	G	A	SPRED1	38253055	38253178	+	NM_152594	ATG	non-overlapping	16	missense_variant
chr15	38253099	C	T	SPRED1	38253055	38253178	+	NM_152594	ATG	non-overlapping	43	missense_variant
chr15	38253162	A	G	SPRED1	38253055	38253178	+	NM_152594	ATG	non-overlapping	106	missense_variant
chr15	38253164	A	C	SPRED1	38253055	38253178	+	NM_152594	ATG	non-overlapping	108	missense_variant
chr15	38253168	G	T	SPRED1	38253055	38253178	+	NM_152594	ATG	non-overlapping	112	missense_variant
chr15	38253174	G	T	SPRED1	38253055	38253178	+	NM_152594	ATG	non-overlapping	118	missense_variant
chr15	38253174	G	C	SPRED1	38253055	38253178	+	NM_152594	ATG	non-overlapping	118	missense_variant
chr15	42920649	G	T	TTBK2	42920628	42920757	-	NM_173500	ATG	non-overlapping	108	missense_variant
chr15	42920652	T	G	TTBK2	42920628	42920757	-	NM_173500	ATG	non-overlapping	105	missense_variant
chr15	42920691	G	T	TTBK2	42920628	42920757	-	NM_173500	ATG	non-overlapping	66	synonymous_variant
chr15	50908776	G	T	AP4E1	50908720	50912112	+	NM_007347	ATG	overlapping	55	missense_variant
chr15	73368402	C	G	HCN4	73368396	73368408	-	NM_005477	ATG	non-overlapping	6	missense_variant
chr15	89247638	A	G	FANCI	89247637	89247730	+	NM_001113378	ATG	overlapping	0	missense_variant
chr15	89333821	T	C	POLG	89333820	89333892	-	NM_002693	ATG	non-overlapping	71	synonymous_variant
chr15	89655442	C	T	KIF7	89655433	89655445	-	NM_198525	ATG	non-overlapping	3	missense_variant
chr16	2329713	G	A	ABCA3	2329691	2329841	-	NM_001089	ATG	non-overlapping	128	synonymous_variant
chr16	2329739	G	A	ABCA3	2329691	2329841	-	NM_001089	ATG	non-overlapping	102	missense_variant
chr16	2329773	G	C	ABCA3	2329691	2329841	-	NM_001089	ATG	non-overlapping	68	synonymous_variant
chr16	2329779	C	T	ABCA3	2329691	2329841	-	NM_001089	ATG	non-overlapping	62	synonymous_variant
chr16	2329807	C	A	ABCA3	2329691	2329841	-	NM_001089	ATG	non-overlapping	34	missense_variant
chr16	2329818	G	C	ABCA3	2329691	2329841	-	NM_001089	ATG	non-overlapping	23	synonymous_variant
chr16	2496061	G	C	TBC1D24	2496041	2496092	+	NM_001199107	ATG	non-overlapping	19	missense_variant
chr16	3608983	C	T	SLX4	3608976	3608988	-	NM_032444	ATG	non-overlapping	5	synonymous_variant
chr16	3608983	C	T	SLX4	3608976	3609087	-	NM_032444	ATG	non-overlapping	104	synonymous_variant
chr16	3608985	C	G	SLX4	3608976	3608988	-	NM_032444	ATG	non-overlapping	3	missense_variant
chr16	3608985	C	G	SLX4	3608976	3609087	-	NM_032444	ATG	non-overlapping	102	missense_variant
chr16	3609005	T	C	SLX4	3608976	3609087	-	NM_032444	ATG	non-overlapping	82	missense_variant
chr16	3609010	C	T	SLX4	3608976	3609087	-	NM_032444	ATG	non-overlapping	77	synonymous_variant
chr16	3609076	G	T	SLX4	3608976	3609087	-	NM_032444	ATG	non-overlapping	11	missense_variant
chr16	3609380	C	T	SLX4	3609375	3609543	-	NM_032444	ATG	non-overlapping	163	missense_variant
chr16	10877247	C	T	CIITA	10877205	10877271	+	NM_000246	ATG	non-overlapping	41	synonymous_variant
chr16	10877248	C	T	CIITA	10877205	10877271	+	NM_000246	ATG	non-overlapping	42	stop_gained	main_CDS_unaffected
chr16	10877249	G	A	CIITA	10877205	10877271	+	NM_000246	ATG	non-overlapping	43	missense_variant
chr16	28491760	C	A	CLN3	28489348	28491764	-	NM_001042432	ATG	overlapping	4	missense_variant
chr16	28491761	G	C	CLN3	28489348	28491764	-	NM_001042432	ATG	overlapping	3	missense_variant
chr16	55479333	T	A	MMP2	55479323	55479335	+	NM_004530	ATG	non-overlapping	9	stop_lost	N-terminal_extension
chr16	58001479	G	GC	USB1	58001473	58001533	+	NM_024598	ATG	overlapping	5	frameshift	main_CDS_unaffected
chr17	2638112	TA	T	PAFAH1B1	2638103	2638121	+	NM_000430	ATG	non-overlapping	8	frameshift	main_CDS_unaffected
chr17	2638112	TA	T	PAFAH1B1	2593954	2638121	+	NM_000430	ATG	non-overlapping	44157	frameshift	main_CDS_unaffected
chr17	3636789	A	C	CTNS	3636788	3637243	+	NM_004937	ATG	non-overlapping	0	missense_variant
chr17	3636803	G	A	CTNS	3636788	3637243	+	NM_004937	ATG	non-overlapping	14	synonymous_variant
chr17	3637123	T	C	CTNS	3636788	3637243	+	NM_004937	ATG	non-overlapping	334	synonymous_variant
chr17	3637200	C	A	CTNS	3636788	3637243	+	NM_004937	ATG	non-overlapping	411	missense_variant
chr17	17232817	G	T	FLCN	17232803	17232866	-	NM_144606	ATG	non-overlapping	49	missense_variant
chr17	17232847	C	T	FLCN	17232803	17232866	-	NM_144606	ATG	non-overlapping	19	missense_variant
chr17	19648961	A	G	ALDH3A2	19648909	19649098	+	NM_000382	ATG	overlapping	51	missense_variant
chr17	19648969	G	A	ALDH3A2	19648909	19649098	+	NM_000382	ATG	overlapping	59	synonymous_variant
chr17	35578047	C	T	PEX12	35577948	35578074	-	NM_000286	ATG	overlapping	27	missense_variant
chr17	35578129	T	C	PEX12	35578115	35578136	-	NM_000286	ATG	non-overlapping	7	missense_variant
chr17	42562482	C	T	COASY	42562411	42562498	+	NM_025233	ATG	non-overlapping	70	missense_variant
chr17	78997761	A	G	CANT1	78997758	78997773	-	NM_138793	ATG	non-overlapping	12	stop_lost	main_CDS_unaffected
chr17	78997801	C	T	CANT1	78997788	78997845	-	NM_138793	ATG	non-overlapping	44	synonymous_variant
chr17	78997833	T	C	CANT1	78997788	78997845	-	NM_138793	ATG	non-overlapping	12	missense_variant
chr17	78997833	T	C	CANT1	78997819	78997939	-	NM_138793	ATG	non-overlapping	106	missense_variant
chr17	78997898	C	T	CANT1	78997819	78997939	-	NM_138793	ATG	non-overlapping	41	synonymous_variant
chr18	31102248	A	T	DSC2	31102237	31102249	-	NM_024422	ATG	non-overlapping	1	missense_variant
chr18	51046978	G	A	SMAD4	51046933	51047023	+	NM_005359	ATG	non-overlapping	44	synonymous_variant
chr18	75211003	A	AG	TSHZ1	75210938	75211181	+	NM_005786	ATG	non-overlapping	64	frameshift	main_CDS_unaffected
chr18	75211003	A	AGG	TSHZ1	75210938	75211181	+	NM_005786	ATG	non-overlapping	64	frameshift	main_CDS_unaffected
chr18	75211150	G	A	TSHZ1	75210938	75211181	+	NM_005786	ATG	non-overlapping	211	missense_variant
chr18	75211151	C	G	TSHZ1	75210938	75211181	+	NM_005786	ATG	non-overlapping	212	synonymous_variant
chr19	1205989	C	T	STK11	1205900	1206530	+	NM_000455	ATG	non-overlapping	88	missense_variant
chr19	1206021	C	T	STK11	1205900	1206530	+	NM_000455	ATG	non-overlapping	120	missense_variant
chr19	1206079	C	T	STK11	1205900	1206530	+	NM_000455	ATG	non-overlapping	178	missense_variant
chr19	1206108	C	T	STK11	1205900	1206530	+	NM_000455	ATG	non-overlapping	207	missense_variant
chr19	1206131	G	A	STK11	1205900	1206530	+	NM_000455	ATG	non-overlapping	230	synonymous_variant
chr19	1206139	G	A	STK11	1205900	1206530	+	NM_000455	ATG	non-overlapping	238	missense_variant
chr19	1206140	C	T	STK11	1205900	1206530	+	NM_000455	ATG	non-overlapping	239	synonymous_variant
chr19	1206191	G	T	STK11	1205900	1206530	+	NM_000455	ATG	non-overlapping	290	synonymous_variant
chr19	1206274	GC	G	STK11	1205900	1206530	+	NM_000455	ATG	non-overlapping	373	frameshift	main_CDS_unaffected
chr19	1206324	C	T	STK11	1205900	1206530	+	NM_000455	ATG	non-overlapping	423	missense_variant
chr19	1206327	G	C	STK11	1205900	1206530	+	NM_000455	ATG	non-overlapping	426	missense_variant
chr19	1206368	G	A	STK11	1205900	1206530	+	NM_000455	ATG	non-overlapping	467	synonymous_variant
chr19	1206394	C	T	STK11	1205900	1206530	+	NM_000455	ATG	non-overlapping	493	missense_variant
chr19	1206440	G	A	STK11	1205900	1206530	+	NM_000455	ATG	non-overlapping	539	synonymous_variant
chr19	1206467	C	T	STK11	1205900	1206530	+	NM_000455	ATG	non-overlapping	566	synonymous_variant
chr19	1206526	C	T	STK11	1205900	1206530	+	NM_000455	ATG	non-overlapping	625	missense_variant
chr19	1206526	C	T	STK11	1206473	1206530	+	NM_000455	ATG	non-overlapping	52	missense_variant
chr19	1206527	C	T	STK11	1205900	1206530	+	NM_000455	ATG	non-overlapping	626	synonymous_variant
chr19	1206527	C	T	STK11	1206473	1206530	+	NM_000455	ATG	non-overlapping	53	synonymous_variant
chr19	7522649	T	G	MCOLN1	7522635	7522683	+	NM_020533	ATG	non-overlapping	13	missense_variant
chr19	7522663	G	T	MCOLN1	7522635	7522683	+	NM_020533	ATG	non-overlapping	27	stop_gained	main_CDS_unaffected
chr19	7522664	A	T	MCOLN1	7522635	7522683	+	NM_020533	ATG	non-overlapping	28	missense_variant
chr19	10379673	G	C	TYK2	10379647	10379758	-	NM_003331	ATG	non-overlapping	85	missense_variant
chr19	10379673	G	C	TYK2	10379647	10379767	-	NM_003331	ATG	non-overlapping	94	missense_variant
chr19	10379739	G	A	TYK2	10379647	10379758	-	NM_003331	ATG	non-overlapping	19	missense_variant
chr19	10379739	G	A	TYK2	10379647	10379767	-	NM_003331	ATG	non-overlapping	28	missense_variant
chr19	10379748	T	C	TYK2	10379647	10379758	-	NM_003331	ATG	non-overlapping	10	missense_variant
chr19	10379748	T	C	TYK2	10379647	10379767	-	NM_003331	ATG	non-overlapping	19	missense_variant
chr19	10718090	G	T	DNM2	10718087	10718105	+	NM_001005361	ATG	non-overlapping	2	missense_variant
chr2	27380617	G	A	ZNF513	27380613	27380637	-	NM_144631	ATG	non-overlapping	20	synonymous_variant
chr2	27380617	G	A	ZNF513	27380613	27380724	-	NM_144631	ATG	non-overlapping	107	synonymous_variant
chr2	27380622	C	T	ZNF513	27380613	27380637	-	NM_144631	ATG	non-overlapping	15	missense_variant
chr2	27380622	C	T	ZNF513	27380613	27380724	-	NM_144631	ATG	non-overlapping	102	missense_variant
chr2	27380629	C	T	ZNF513	27380613	27380637	-	NM_144631	ATG	non-overlapping	8	synonymous_variant
chr2	27380629	C	T	ZNF513	27380613	27380724	-	NM_144631	ATG	non-overlapping	95	synonymous_variant
chr2	27380651	C	A	ZNF513	27380613	27380724	-	NM_144631	ATG	non-overlapping	73	missense_variant
chr2	27380714	C	T	ZNF513	27380613	27380724	-	NM_144631	ATG	non-overlapping	10	missense_variant
chr2	38075975	G	C	CYP1B1	38075911	38076163	-	NM_000104	ATG	non-overlapping	188	synonymous_variant
chr2	38076116	C	A	CYP1B1	38075911	38076163	-	NM_000104	ATG	non-overlapping	47	synonymous_variant
chr2	38076138	C	G	CYP1B1	38075911	38076163	-	NM_000104	ATG	non-overlapping	25	missense_variant
chr2	47783178	G	T	MSH6	47783175	47783190	+	NM_000179	ATG	non-overlapping	2	missense_variant
chr2	47783183	G	T	MSH6	47783175	47783190	+	NM_000179	ATG	non-overlapping	7	missense_variant
chr2	47783190	G	T	MSH6	47783175	47783190	+	NM_000179	ATG	non-overlapping	14	stop_lost	out-of-frame_overlap
chr2	71453672	G	T	DYSF	71453648	71453687	+	NM_003494	ATG	non-overlapping	23	synonymous_variant
chr2	71453760	C	G	DYSF	71453730	71453766	+	NM_003494	ATG	non-overlapping	29	synonymous_variant
chr2	85888920	G	A	ST3GAL5	85888906	85888984	-	NM_003896	ATG	non-overlapping	64	missense_variant
chr2	85888948	C	A	ST3GAL5	85888906	85888984	-	NM_003896	ATG	non-overlapping	36	missense_variant
chr2	85888958	C	T	ST3GAL5	85888906	85888984	-	NM_003896	ATG	non-overlapping	26	synonymous_variant
chr2	88627284	G	A	EIF2AK3	88627273	88627300	-	NM_004836	ATG	non-overlapping	16	missense_variant
chr2	88627291	G	C	EIF2AK3	88627273	88627300	-	NM_004836	ATG	non-overlapping	9	missense_variant
chr2	127294112	C	T	ERCC3	127294086	127294137	-	NM_000122	ATG	non-overlapping	25	missense_variant
chr2	149587673	C	T	MMADHC	149587666	149587714	-	NM_015702	ATG	non-overlapping	41	stop_gained	main_CDS_unaffected
chr2	188974480	A	G	COL3A1	188974472	188974487	+	NM_000090	ATG	non-overlapping	7	missense_variant
chr2	201768916	A	T	ALS2	201768905	201768917	-	NM_020919	ATG	non-overlapping	1	missense_variant
chr2	201780909	T	C	ALS2	201768924	201780909	-	NM_020919	ATG	non-overlapping	0	missense_variant
chr2	202377041	G	A	BMPR2	202376987	202377056	+	NM_001204	ATG	non-overlapping	53	synonymous_variant
chr2	202377050	G	T	BMPR2	202376987	202377056	+	NM_001204	ATG	non-overlapping	62	synonymous_variant
chr2	202377131	G	T	BMPR2	202377111	202377168	+	NM_001204	ATG	non-overlapping	19	missense_variant
chr2	202377162	G	A	BMPR2	202377111	202377168	+	NM_001204	ATG	non-overlapping	50	synonymous_variant
chr2	206159485	A	C	NDUFS1	206159480	206159495	-	NM_005006	ATG	non-overlapping	10	missense_variant
chr2	206765617	G	A	FASTKD2	206765614	206765653	+	NM_014929	ATG	non-overlapping	2	missense_variant
chr2	208266272	A	T	PIKFYVE	208266271	208266277	+	NM_015040	ATG	non-overlapping	0	missense_variant
chr2	216412630	G	A	SMARCAL1	216412620	216412638	+	NM_014140	ATG	non-overlapping	9	missense_variant
chr2	216414657	C	A	SMARCAL1	216413869	216414668	+	NM_014140	ATG	non-overlapping	787	missense_variant
chr2	218660168	T	C	BCS1L	218660080	218660182	+	NM_001371450	ATG	non-overlapping	87	synonymous_variant
chr2	218660168	T	C	BCS1L	218660105	218660222	+	NM_001371450	ATG	non-overlapping	62	synonymous_variant
chr2	218660201	T	G	BCS1L	218660105	218660222	+	NM_001371450	ATG	non-overlapping	95	missense_variant
chr2	224585300	T	A	CUL3	224585287	224585335	-	NM_003590	ATG	non-overlapping	35	synonymous_variant
chr2	224585326	G	T	CUL3	224585287	224585335	-	NM_003590	ATG	non-overlapping	9	missense_variant
chr2	237414010	T	C	COL6A3	237413998	237414019	-	NM_004369	ATG	non-overlapping	9	missense_variant
chr20	462439	G	A	TBC1D20	448023	462500	-	NM_144628	ATG	overlapping	61	missense_variant
chr20	10420587	C	A	MKKS	10420545	10420737	-	NM_018848	ATG	non-overlapping	150	stop_gained	main_CDS_unaffected
chr20	10420591	A	T	MKKS	10420545	10420737	-	NM_018848	ATG	non-overlapping	146	missense_variant
chr20	10420605	G	T	MKKS	10420545	10420737	-	NM_018848	ATG	non-overlapping	132	missense_variant
chr20	10420606	A	C	MKKS	10420545	10420737	-	NM_018848	ATG	non-overlapping	131	missense_variant
chr20	10420667	T	C	MKKS	10420545	10420737	-	NM_018848	ATG	non-overlapping	70	missense_variant
chr20	10420667	T	C	MKKS	10420618	10420750	-	NM_018848	ATG	non-overlapping	83	synonymous_variant
chr20	10420672	G	A	MKKS	10420545	10420737	-	NM_018848	ATG	non-overlapping	65	synonymous_variant
chr20	10420672	G	A	MKKS	10420618	10420750	-	NM_018848	ATG	non-overlapping	78	missense_variant
chr20	10673536	C	A	JAG1	10673487	10673664	-	NM_000214	ATG	overlapping	128	synonymous_variant
chr20	10673557	G	C	JAG1	10673487	10673664	-	NM_000214	ATG	overlapping	107	synonymous_variant
chr20	10673603	C	G	JAG1	10673487	10673664	-	NM_000214	ATG	overlapping	61	missense_variant
chr20	10673605	T	C	JAG1	10673487	10673664	-	NM_000214	ATG	overlapping	59	synonymous_variant
chr20	10673635	G	C	JAG1	10673487	10673664	-	NM_000214	ATG	overlapping	29	synonymous_variant
chr20	10673659	G	A	JAG1	10673487	10673664	-	NM_000214	ATG	overlapping	5	synonymous_variant
chr20	50904002	C	T	ADNP	50903959	50928818	-	NM_015339	ATG	overlapping	24816	splice_variant
chr20	58651300	G	A	STX16	58651292	58651319	+	NM_001001433	ATG	non-overlapping	7	missense_variant
chr20	58651314	G	A	STX16	58651292	58651319	+	NM_001001433	ATG	non-overlapping	21	missense_variant
chr21	35048901	G	A	RUNX1	35048844	35049194	-	NM_001754	ATG	overlapping	293	stop_gained	main_CDS_unaffected
chr21	35048959	C	T	RUNX1	35048844	35049194	-	NM_001754	ATG	overlapping	235	splice_variant
chr21	35049170	C	T	RUNX1	35048844	35049194	-	NM_001754	ATG	overlapping	24	missense_variant
chr21	35049175	C	T	RUNX1	35048844	35049194	-	NM_001754	ATG	overlapping	19	missense_variant
chr21	36946070	G	A	HLCS	36946039	36946129	-	NM_000411	ATG	non-overlapping	59	synonymous_variant
chr22	18077962	C	T	PEX26	18077932	18077965	+	NM_001127649	ATG	non-overlapping	29	synonymous_variant
chr22	18077965	G	T	PEX26	18077932	18077965	+	NM_001127649	ATG	non-overlapping	32	stop_lost	main_CDS_unaffected
chr22	18078297	C	T	PEX26	18078270	18078348	+	NM_001127649	ATG	non-overlapping	26	synonymous_variant
chr22	26481780	T	C	HPS4	26481762	26481792	-	NM_022081	ATG	non-overlapping	12	missense_variant
chr22	26482043	T	C	HPS4	26481995	26482043	-	NM_022081	ATG	non-overlapping	0	missense_variant
chr22	26482074	G	A	HPS4	26482062	26482131	-	NM_022081	ATG	non-overlapping	57	stop_gained	main_CDS_unaffected
chr22	26482079	C	T	HPS4	26482062	26482131	-	NM_022081	ATG	non-overlapping	52	missense_variant
chr22	29603853	TG	T	NF2	29603841	29603943	+	NM_000268	ATG	non-overlapping	11	frameshift	main_CDS_unaffected
chr22	49913808	G	A	ALG12	49913704	49913842	-	NM_024105	ATG	overlapping	34	missense_variant
chr22	49913839	G	A	ALG12	49913704	49913842	-	NM_024105	ATG	overlapping	3	missense_variant
chr22	49913841	A	G	ALG12	49913704	49913842	-	NM_024105	ATG	overlapping	1	missense_variant
chr3	4493540	C	G	ITPR1	4493529	4493553	+	NM_002222	ATG	non-overlapping	10	missense_variant
chr3	12663925	A	C	RAF1	12663905	12663959	-	NM_002880	ATG	non-overlapping	34	missense_variant
chr3	12663932	G	C	RAF1	12663905	12663959	-	NM_002880	ATG	non-overlapping	27	missense_variant
chr3	38633314	A	C	SCN5A	38630413	38633315	-	NM_001160160	ATG	overlapping	1	missense_variant
chr3	39383488	G	A	SLC25A38	39383449	39383491	+	NM_017875	ATG	non-overlapping	38	synonymous_variant
chr3	46979786	G	A	NBEAL2	46979776	46988886	+	NM_015175	ATG	overlapping	9	missense_variant
chr3	46979842	G	GGCCGGA	NBEAL2	46979776	46988886	+	NM_015175	ATG	overlapping	65	inframe_insertion
chr3	52409881	T	C	BAP1	52409874	52409907	-	NM_004656	ATG	overlapping	26	synonymous_variant
chr3	52409882	C	T	BAP1	52409874	52409907	-	NM_004656	ATG	overlapping	25	missense_variant
chr3	52409884	C	T	BAP1	52409874	52409907	-	NM_004656	ATG	overlapping	23	synonymous_variant
chr3	52409891	C	T	BAP1	52409874	52409907	-	NM_004656	ATG	overlapping	16	missense_variant
chr3	52409892	G	C	BAP1	52409874	52409907	-	NM_004656	ATG	overlapping	15	missense_variant
chr3	52409893	G	A	BAP1	52409874	52409907	-	NM_004656	ATG	overlapping	14	synonymous_variant
chr3	52409895	C	T	BAP1	52409874	52409907	-	NM_004656	ATG	overlapping	12	missense_variant
chr3	52409897	C	G	BAP1	52409874	52409907	-	NM_004656	ATG	overlapping	10	missense_variant
chr3	97764798	G	A	ARL6	97764778	97764880	+	NM_177976	ATG	non-overlapping	19	missense_variant
chr3	97764859	T	C	ARL6	97764778	97764880	+	NM_177976	ATG	non-overlapping	80	synonymous_variant
chr3	97764868	A	C	ARL6	97764778	97764880	+	NM_177976	ATG	non-overlapping	89	synonymous_variant
chr3	128493032	C	G	GATA2	128493013	128493052	-	NM_032638	ATG	non-overlapping	20	synonymous_variant
chr3	128493033	G	T	GATA2	128493013	128493052	-	NM_032638	ATG	non-overlapping	19	missense_variant
chr3	128493046	G	A	GATA2	128493013	128493052	-	NM_032638	ATG	non-overlapping	6	missense_variant
chr3	160399197	C	G	IFT80	160399146	160399206	-	NM_020800	ATG	non-overlapping	9	missense_variant
chr3	193593234	T	C	OPA1	193593225	193614742	+	NM_015560	ATG	overlapping	8	synonymous_variant
chr3	193593276	G	A	OPA1	193593225	193614742	+	NM_015560	ATG	overlapping	50	synonymous_variant
chr3	193593370	C	T	OPA1	193593225	193614742	+	NM_015560	ATG	overlapping	144	missense_variant
chr3	193593375	G	A	OPA1	193593225	193614742	+	NM_015560	ATG	overlapping	149	synonymous_variant
chr4	5711361	C	A	EVC	5711349	5719288	+	NM_153717	ATG	overlapping	11	synonymous_variant
chr4	78057992	G	T	FRAS1	78057966	78237562	+	NM_025074	ATG	overlapping	25	missense_variant
chr4	88007666	A	G	PKD2	88007665	88007728	+	NM_000297	ATG	non-overlapping	0	missense_variant
chr4	88007670	C	T	PKD2	88007665	88007728	+	NM_000297	ATG	non-overlapping	4	missense_variant
chr4	88007687	G	C	PKD2	88007665	88007728	+	NM_000297	ATG	non-overlapping	21	missense_variant
chr4	88007708	C	T	PKD2	88007665	88007728	+	NM_000297	ATG	non-overlapping	42	missense_variant
chr4	110637015	C	T	PITX2	110636956	110637040	-	NM_153426	ATG	non-overlapping	25	missense_variant
chr4	110637040	T	C	PITX2	110636956	110637040	-	NM_153426	ATG	non-overlapping	0	missense_variant
chr4	120922669	C	G	PRDM5	120922637	120922673	-	NM_018699	ATG	non-overlapping	4	missense_variant
chr4	120922815	C	T	PRDM5	120922781	120922832	-	NM_018699	ATG	non-overlapping	17	synonymous_variant
chr4	122732786	G	T	BBS12	122732750	122732786	+	NM_152618	ATG	non-overlapping	35	stop_lost	main_CDS_unaffected
chr4	127965154	G	A	MFSD8	127965144	127965192	-	NM_152778	ATG	non-overlapping	38	synonymous_variant
chr4	158672283	A	G	ETFDH	158672221	158672299	+	NM_004453	ATG	non-overlapping	61	missense_variant
chr4	158672283	A	G	ETFDH	158672257	158672299	+	NM_004453	ATG	non-overlapping	25	missense_variant
chr4	158672380	C	G	ETFDH	158672362	158672383	+	NM_004453	ATG	non-overlapping	17	synonymous_variant
chr5	14871717	A	ACGGCGG	ANKH	14871634	14871766	-	NM_054027	ATG	non-overlapping	49	inframe_insertion
chr5	14871717	ACGG	A	ANKH	14871634	14871766	-	NM_054027	ATG	non-overlapping	49	inframe_deletion
chr5	14871717	ACGGCGG	A	ANKH	14871634	14871766	-	NM_054027	ATG	non-overlapping	49	inframe_deletion
chr5	36606626	G	A	SLC1A3	36606612	36606705	+	NM_004172	ATG	non-overlapping	13	missense_variant
chr5	36876993	A	G	NIPBL	36876983	36877073	+	NM_133433	ATG	non-overlapping	9	missense_variant
chr5	36877098	A	AC	NIPBL	36877057	36877123	+	NM_133433	ATG	non-overlapping	40	frameshift	main_CDS_unaffected
chr5	60945011	C	T	ERCC8	60928935	60945048	-	NM_000082	ATG	overlapping	37	missense_variant
chr5	60945033	C	G	ERCC8	60928935	60945048	-	NM_000082	ATG	overlapping	15	missense_variant
chr5	60945041	G	A	ERCC8	60928935	60945048	-	NM_000082	ATG	overlapping	7	missense_variant
chr5	60945190	G	C	NDUFAF2	60945148	60945313	+	NM_174889	ATG	overlapping	41	synonymous_variant
chr5	60945193	G	T	NDUFAF2	60945148	60945313	+	NM_174889	ATG	overlapping	44	synonymous_variant
chr5	60945232	A	AGC	NDUFAF2	60945148	60945313	+	NM_174889	ATG	overlapping	83	frameshift	out-of-frame_overlap
chr5	83471941	T	C	VCAN	83471937	83471943	+	NM_004385	ATG	non-overlapping	3	stop_lost	out-of-frame_overlap
chr5	83471943	A	G	VCAN	83471937	83471943	+	NM_004385	ATG	non-overlapping	5	stop_lost	out-of-frame_overlap
chr5	112707531	G	A	APC	112707525	112707543	+	NM_001127511	ATG	non-overlapping	5	synonymous_variant
chr5	112707532	G	A	APC	112707525	112707543	+	NM_001127511	ATG	non-overlapping	6	missense_variant
chr5	112707532	G	T	APC	112707525	112707543	+	NM_001127511	ATG	non-overlapping	6	stop_gained	main_CDS_unaffected
chr5	112707533	A	C	APC	112707525	112707543	+	NM_001127511	ATG	non-overlapping	7	missense_variant
chr5	112707534	G	A	APC	112707525	112707543	+	NM_001127511	ATG	non-overlapping	8	synonymous_variant
chr5	112707534	G	C	APC	112707525	112707543	+	NM_001127511	ATG	non-overlapping	8	missense_variant
chr5	112707535	G	A	APC	112707525	112707543	+	NM_001127511	ATG	non-overlapping	9	missense_variant
chr5	112707536	G	A	APC	112707525	112707543	+	NM_001127511	ATG	non-overlapping	10	missense_variant
chr5	112707536	G	T	APC	112707525	112707543	+	NM_001127511	ATG	non-overlapping	10	missense_variant
chr5	112707538	A	T	APC	112707525	112707543	+	NM_001127511	ATG	non-overlapping	12	stop_gained	main_CDS_unaffected
chr5	112707540	G	C	APC	112707525	112707543	+	NM_001127511	ATG	non-overlapping	14	missense_variant
chr5	112707540	G	GT	APC	112707525	112707543	+	NM_001127511	ATG	non-overlapping	14	frameshift	out-of-frame_overlap
chr5	112707540	G	A	APC	112707525	112707543	+	NM_001127511	ATG	non-overlapping	14	synonymous_variant
chr5	112707541	T	A	APC	112707525	112707543	+	NM_001127511	ATG	non-overlapping	15	stop_lost	main_CDS_unaffected
chr5	112707541	T	C	APC	112707525	112707543	+	NM_001127511	ATG	non-overlapping	15	stop_lost	main_CDS_unaffected
chr5	112707543	G	C	APC	112707525	112707543	+	NM_001127511	ATG	non-overlapping	17	stop_lost	main_CDS_unaffected
chr5	112707637	A	G	APC	112707636	112707672	+	NM_001127511	ATG	non-overlapping	0	missense_variant
chr5	112707639	G	T	APC	112707636	112707672	+	NM_001127511	ATG	non-overlapping	2	missense_variant
chr5	112707639	G	A	APC	112707636	112707672	+	NM_001127511	ATG	non-overlapping	2	missense_variant
chr5	112707640	C	G	APC	112707636	112707672	+	NM_001127511	ATG	non-overlapping	3	missense_variant
chr5	112707641	T	C	APC	112707636	112707672	+	NM_001127511	ATG	non-overlapping	4	missense_variant
chr5	112707642	G	T	APC	112707636	112707672	+	NM_001127511	ATG	non-overlapping	5	synonymous_variant
chr5	112707644	TC	T	APC	112707636	112707672	+	NM_001127511	ATG	non-overlapping	7	frameshift	main_CDS_unaffected
chr5	112707644	T	C	APC	112707636	112707672	+	NM_001127511	ATG	non-overlapping	7	missense_variant
chr5	112707645	C	G	APC	112707636	112707672	+	NM_001127511	ATG	non-overlapping	8	missense_variant
chr5	112707646	C	A	APC	112707636	112707672	+	NM_001127511	ATG	non-overlapping	9	missense_variant
chr5	112707647	C	T	APC	112707636	112707672	+	NM_001127511	ATG	non-overlapping	10	missense_variant
chr5	112707648	A	G	APC	112707636	112707672	+	NM_001127511	ATG	non-overlapping	11	synonymous_variant
chr5	112707648	A	C	APC	112707636	112707672	+	NM_001127511	ATG	non-overlapping	11	synonymous_variant
chr5	112707650	G	A	APC	112707636	112707672	+	NM_001127511	ATG	non-overlapping	13	missense_variant
chr5	112707650	G	C	APC	112707636	112707672	+	NM_001127511	ATG	non-overlapping	13	missense_variant
chr5	112707652	ACT	A	APC	112707636	112707672	+	NM_001127511	ATG	non-overlapping	15	frameshift	main_CDS_unaffected
chr5	112707653	CTGT	C	APC	112707636	112707672	+	NM_001127511	ATG	non-overlapping	16	inframe_deletion
chr5	112707653	C	T	APC	112707636	112707672	+	NM_001127511	ATG	non-overlapping	16	missense_variant
chr5	112707654	T	C	APC	112707636	112707672	+	NM_001127511	ATG	non-overlapping	17	synonymous_variant
chr5	112707655	G	A	APC	112707636	112707672	+	NM_001127511	ATG	non-overlapping	18	missense_variant
chr5	112707655	G	C	APC	112707636	112707672	+	NM_001127511	ATG	non-overlapping	18	missense_variant
chr5	112707657	T	C	APC	112707636	112707672	+	NM_001127511	ATG	non-overlapping	20	synonymous_variant
chr5	112707658	G	C	APC	112707636	112707672	+	NM_001127511	ATG	non-overlapping	21	missense_variant
chr5	112707658	G	A	APC	112707636	112707672	+	NM_001127511	ATG	non-overlapping	21	missense_variant
chr5	112707659	T	A	APC	112707636	112707672	+	NM_001127511	ATG	non-overlapping	22	missense_variant
chr5	112707659	T	TTGGCTGTTGG	APC	112707636	112707672	+	NM_001127511	ATG	non-overlapping	22	frameshift	out-of-frame_overlap
chr5	112707659	T	C	APC	112707636	112707672	+	NM_001127511	ATG	non-overlapping	22	missense_variant
chr5	112707661	G	A	APC	112707636	112707672	+	NM_001127511	ATG	non-overlapping	24	missense_variant
chr5	112707662	G	C	APC	112707636	112707672	+	NM_001127511	ATG	non-overlapping	25	missense_variant
chr5	112707665	G	A	APC	112707636	112707672	+	NM_001127511	ATG	non-overlapping	28	missense_variant
chr5	112707668	G	C	APC	112707636	112707672	+	NM_001127511	ATG	non-overlapping	31	missense_variant
chr5	112707671	G	A	APC	112707636	112707672	+	NM_001127511	ATG	non-overlapping	34	synonymous_variant
chr5	112707672	A	G	APC	112707636	112707672	+	NM_001127511	ATG	non-overlapping	35	stop_lost	main_CDS_unaffected
chr5	128537822	G	C	FBN2	128537811	128537877	-	NM_001999	ATG	non-overlapping	55	stop_gained	main_CDS_unaffected
chr5	132866668	TG	T	UQCRQ	132866636	132866979	+	NM_014402	ATG	overlapping	31	frameshift	main_CDS_unaffected
chr5	132866683	G	C	UQCRQ	132866636	132866979	+	NM_014402	ATG	overlapping	46	missense_variant
chr5	179345329	GGCAGCCGGACT	G	ADAMTS2	179343807	179345402	-	NM_014244	ATG	overlapping	73	frameshift	N-terminal_extension
chr5	179345330	G	T	ADAMTS2	179343807	179345402	-	NM_014244	ATG	overlapping	72	missense_variant
chr5	179345333	G	A	ADAMTS2	179343807	179345402	-	NM_014244	ATG	overlapping	69	synonymous_variant
chr5	179345341	G	T	ADAMTS2	179343807	179345402	-	NM_014244	ATG	overlapping	61	missense_variant
chr5	179345361	G	A	ADAMTS2	179343807	179345402	-	NM_014244	ATG	overlapping	41	synonymous_variant
chr5	179345373	A	G	ADAMTS2	179343807	179345402	-	NM_014244	ATG	overlapping	29	synonymous_variant
chr6	7541880	C	A	DSP	7541875	7541890	+	NM_004415	ATG	non-overlapping	4	missense_variant
chr6	34426040	C	G	RPS10	34425214	34426078	-	NM_001014	ATG	overlapping	38	missense_variant
chr6	34426058	G	T	RPS10	34425214	34426078	-	NM_001014	ATG	overlapping	20	synonymous_variant
chr6	34426062	TG	T	RPS10	34425214	34426078	-	NM_001014	ATG	overlapping	16	frameshift	out-of-frame_overlap
chr6	34426067	AGG	A	RPS10	34425214	34426078	-	NM_001014	ATG	overlapping	11	frameshift	N-terminal_extension
chr6	96897812	C	A	NDUFAF4	96897805	96897814	-	NM_014165	ATG	non-overlapping	2	missense_variant
chr6	98927003	T	C	FBXL4	98926881	98927780	-	NM_001278716	ATG	overlapping	777	missense_variant
chr6	98927003	T	C	FBXL4	98926881	98927807	-	NM_001278716	ATG	overlapping	804	missense_variant
chr6	98927003	T	C	FBXL4	98926881	98934770	-	NM_001278716	ATG	overlapping	7767	missense_variant
chr6	98927004	G	A	FBXL4	98926881	98927780	-	NM_001278716	ATG	overlapping	776	missense_variant
chr6	98927004	G	A	FBXL4	98926881	98927807	-	NM_001278716	ATG	overlapping	803	missense_variant
chr6	98927004	G	A	FBXL4	98926881	98934770	-	NM_001278716	ATG	overlapping	7766	missense_variant
chr6	109691324	G	A	FIG4	109691319	109691346	+	NM_014845	ATG	non-overlapping	4	missense_variant
chr6	109691352	A	G	FIG4	109691345	109691360	+	NM_014845	ATG	non-overlapping	6	missense_variant
chr6	135492290	T	C	AHI1	135490726	135497201	-	NM_017651	ATG	overlapping	4911	missense_variant
chr6	135492291	C	A	AHI1	135490726	135497201	-	NM_017651	ATG	overlapping	4910	missense_variant
chr7	33129597	G	A	BBS9	33129561	33129768	+	NM_198428	ATG	non-overlapping	35	synonymous_variant
chr7	33129606	A	C	BBS9	33129561	33129768	+	NM_198428	ATG	non-overlapping	44	synonymous_variant
chr7	33129645	T	G	BBS9	33129561	33129768	+	NM_198428	ATG	non-overlapping	83	missense_variant
chr7	33129656	G	A	BBS9	33129561	33129768	+	NM_198428	ATG	non-overlapping	94	missense_variant
chr7	42223256	T	C	GLI3	42223218	42223266	-	NM_000168	ATG	overlapping	10	missense_variant
chr7	42237006	C	A	GLI3	42236988	42237009	-	NM_000168	ATG	non-overlapping	3	stop_gained	main_CDS_unaffected
chr7	66628978	A	C	KCTD7	66628977	66629001	+	NM_153033	ATG	non-overlapping	0	missense_variant
chr7	66628996	C	T	KCTD7	66628977	66629001	+	NM_153033	ATG	non-overlapping	18	missense_variant
chr7	91940889	C	A	AKAP9	91940881	91940941	+	NM_005751	ATG	non-overlapping	7	missense_variant
chr7	91940940	G	A	AKAP9	91940881	91940941	+	NM_005751	ATG	non-overlapping	58	synonymous_variant
chr7	92245042	A	G	KRIT1	92244999	92245056	-	NM_194456	ATG	non-overlapping	14	synonymous_variant
chr7	92245042	A	G	KRIT1	92245018	92245144	-	NM_194456	ATG	non-overlapping	102	missense_variant
chr7	92245058	T	A	KRIT1	92245018	92245144	-	NM_194456	ATG	non-overlapping	86	synonymous_variant
chr7	116672483	C	T	MET	116672444	116672492	+	NM_001127500	ATG	non-overlapping	38	synonymous_variant
chr7	116672483	C	T	MET	116672474	116672492	+	NM_001127500	ATG	non-overlapping	8	synonymous_variant
chr7	120857900	T	G	TSPAN12	120857882	120857927	-	NM_012338	ATG	non-overlapping	27	missense_variant
chr7	120857918	A	T	TSPAN12	120857882	120857927	-	NM_012338	ATG	non-overlapping	9	missense_variant
chr7	152676080	C	T	XRCC2	152660748	152676132	-	NM_005431	ATG	overlapping	52	missense_variant
chr8	1763857	GCAGGGAGCCCGGCTGAGTGGCAGCCCAGGTGAGCGCT	G	CLN8	1763806	1770936	+	NM_018941	ATG	non-overlapping	50	frameshift	main_CDS_unaffected
chr8	1763875	TGGCAGCCCAGGTGAGCGCTCA	T	CLN8	1763806	1770936	+	NM_018941	ATG	non-overlapping	68	inframe_deletion
chr8	1763878	C	CAGCCCAGGTGAGCGCTCAGGG	CLN8	1763806	1770936	+	NM_018941	ATG	non-overlapping	71	inframe_insertion
chr8	1770931	G	C	CLN8	1763806	1770936	+	NM_018941	ATG	non-overlapping	7124	splice_variant
chr8	15540255	GCT	G	TUSC3	15540252	15540462	+	NM_006765	ATG	overlapping	2	frameshift	main_CDS_unaffected
chr8	15540264	G	A	TUSC3	15540252	15540462	+	NM_006765	ATG	overlapping	11	synonymous_variant
chr8	15540272	C	T	TUSC3	15540252	15540462	+	NM_006765	ATG	overlapping	19	missense_variant
chr8	15540281	C	T	TUSC3	15540252	15540462	+	NM_006765	ATG	overlapping	28	missense_variant
chr8	15540301	C	G	TUSC3	15540252	15540462	+	NM_006765	ATG	overlapping	48	missense_variant
chr8	15540320	C	A	TUSC3	15540252	15540462	+	NM_006765	ATG	overlapping	67	missense_variant
chr8	15540349	A	G	TUSC3	15540252	15540462	+	NM_006765	ATG	overlapping	96	missense_variant
chr8	15540380	G	A	TUSC3	15540252	15540462	+	NM_006765	ATG	overlapping	127	missense_variant
chr8	15540383	C	T	TUSC3	15540252	15540462	+	NM_006765	ATG	overlapping	130	missense_variant
chr8	15540385	G	C	TUSC3	15540252	15540462	+	NM_006765	ATG	overlapping	132	missense_variant
chr8	15540427	C	T	TUSC3	15540252	15540462	+	NM_006765	ATG	overlapping	174	missense_variant
chr8	22130954	T	TAGAGCGCGGCGGAGAGCGCGGCGG	HR	22130943	22130994	-	NM_005144	ATG	non-overlapping	40	inframe_insertion
chr8	22130959	C	G	HR	22130943	22130994	-	NM_005144	ATG	non-overlapping	35	synonymous_variant
chr8	22130986	G	A	HR	22130943	22130994	-	NM_005144	ATG	non-overlapping	8	synonymous_variant
chr8	31033898	G	A	WRN	31033890	31058435	+	NM_000553	ATG	non-overlapping	7	missense_variant
chr8	31033915	G	C	WRN	31033890	31058435	+	NM_000553	ATG	non-overlapping	24	missense_variant
chr8	31033929	C	G	WRN	31033890	31058435	+	NM_000553	ATG	non-overlapping	38	missense_variant
chr8	31058411	A	G	WRN	31058402	31058435	+	NM_000553	ATG	non-overlapping	8	synonymous_variant
chr8	31058411	A	G	WRN	31033890	31058435	+	NM_000553	ATG	non-overlapping	24520	synonymous_variant
chr8	38468305	C	T	FGFR1	38468283	38468310	-	NM_023110	ATG	non-overlapping	5	synonymous_variant
chr8	42472571	A	T	SLC20A2	42472540	42472615	-	NM_006749	ATG	non-overlapping	44	stop_gained	main_CDS_unaffected
chr8	42843263	G	C	THAP1	42843239	42843287	-	NM_018105	ATG	non-overlapping	24	missense_variant
chr8	56993716	G	A	BPNT2	56993688	56993727	-	NM_017813	ATG	non-overlapping	11	synonymous_variant
chr8	76984190	AG	A	PEX2	76984107	76986284	-	NM_000318	ATG	overlapping	2094	frameshift	N-terminal_extension
chr8	77000008	G	A	PEX2	76988307	77000039	-	NM_000318	ATG	non-overlapping	31	missense_variant
chr8	77000013	C	A	PEX2	76988307	77000039	-	NM_000318	ATG	non-overlapping	26	synonymous_variant
chr8	118111062	C	T	EXT1	118110960	118111215	-	NM_000127	ATG	overlapping	153	missense_variant
chr8	118111103	C	G	EXT1	118110960	118111215	-	NM_000127	ATG	overlapping	112	missense_variant
chr8	118111159	C	G	EXT1	118110960	118111215	-	NM_000127	ATG	overlapping	56	missense_variant
chr8	118111175	T	C	EXT1	118110960	118111215	-	NM_000127	ATG	overlapping	40	missense_variant
chr8	118111185	T	C	EXT1	118110960	118111215	-	NM_000127	ATG	overlapping	30	missense_variant
chr8	118111582	C	T	EXT1	118111551	118111599	-	NM_000127	ATG	non-overlapping	17	synonymous_variant
chr8	125083967	G	A	WASHC5	125083951	125084014	-	NM_014846	ATG	non-overlapping	47	synonymous_variant
chr9	27567128	T	C	C9orf72	27567119	27567128	-	NM_018325	ATG	non-overlapping	0	missense_variant
chr9	85741828	AG	GA	AGTPBP1	85712544	85741878	-	NM_001330701	ATG	non-overlapping	50	multinucleotide_polymorphism
chr9	95249293	T	C	FANCC	95249259	95317156	-	NM_001243743	ATG	overlapping	67863	synonymous_variant
chr9	95249364	T	A	FANCC	95249259	95317156	-	NM_001243743	ATG	overlapping	67792	missense_variant
chr9	95249370	C	G	FANCC	95249259	95317156	-	NM_001243743	ATG	overlapping	67786	splice_variant
chr9	105574994	G	A	FKTN	105574979	105575033	+	NM_001079802	ATG	non-overlapping	14	synonymous_variant
chr9	105575026	C	G	FKTN	105574979	105575033	+	NM_001079802	ATG	non-overlapping	46	missense_variant
chr9	108931184	T	C	ELP1	108931060	108931195	-	NM_003640	ATG	overlapping	11	synonymous_variant
chr9	108931191	A	G	ELP1	108931060	108931195	-	NM_003640	ATG	overlapping	4	missense_variant
chr9	114505300	C	T	WHRN	114505294	114505366	-	NM_015404	ATG	non-overlapping	66	missense_variant
chr9	114505306	G	A	WHRN	114505294	114505366	-	NM_015404	ATG	non-overlapping	60	missense_variant
chr9	114505318	G	A	WHRN	114505294	114505366	-	NM_015404	ATG	non-overlapping	48	missense_variant
chr9	120580129	G	T	CDK5RAP2	120580118	120580139	-	NM_018249	ATG	non-overlapping	10	missense_variant
chr9	120580132	G	A	CDK5RAP2	120580118	120580139	-	NM_018249	ATG	non-overlapping	7	missense_variant
chr9	120580134	C	T	CDK5RAP2	120580118	120580139	-	NM_018249	ATG	non-overlapping	5	synonymous_variant
chr9	120580137	C	T	CDK5RAP2	120580118	120580139	-	NM_018249	ATG	non-overlapping	2	missense_variant
chr9	127937824	C	T	DPM2	127937471	127937858	-	NM_003863	ATG	overlapping	34	missense_variant
chr9	127937825	C	T	DPM2	127937471	127937858	-	NM_003863	ATG	overlapping	33	missense_variant
chr9	128947558	G	A	DOLK	128947549	128947597	-	NM_014908	ATG	non-overlapping	39	missense_variant
chr9	128947572	C	A	DOLK	128947549	128947597	-	NM_014908	ATG	non-overlapping	25	missense_variant
chr9	132353748	G	A	SETX	132353690	132353753	-	NM_015046	ATG	non-overlapping	5	synonymous_variant
chr9	132944573	T	A	TSC1	132944572	132944605	-	NM_000368	ATG	non-overlapping	32	stop_lost	main_CDS_unaffected
chr9	137086979	C	A	MAN1B1	137086973	137087060	+	NM_016219	ATG	overlapping	5	synonymous_variant
chrX	14865581	C	G	FANCB	14865537	14868969	-	NM_001018113	ATG	non-overlapping	3388	splice_variant
chrX	14868963	T	C	FANCB	14865537	14868969	-	NM_001018113	ATG	non-overlapping	6	missense_variant
chrX	14868963	T	C	FANCB	14868940	14868991	-	NM_001018113	ATG	non-overlapping	28	missense_variant
chrX	14868963	T	C	FANCB	14868940	14873035	-	NM_001018113	ATG	non-overlapping	4072	missense_variant
chrX	14873013	C	A	FANCB	14868940	14873035	-	NM_001018113	ATG	non-overlapping	22	missense_variant
chrX	14873024	T	A	FANCB	14868940	14873035	-	NM_001018113	ATG	non-overlapping	11	synonymous_variant
chrX	21757983	C	T	SMPX	21757958	21758072	-	NM_014332	ATG	non-overlapping	89	synonymous_variant
chrX	21758032	G	A	SMPX	21757958	21758072	-	NM_014332	ATG	non-overlapping	40	missense_variant
chrX	69616229	G	T	EDA	69616143	69616257	+	NM_001399	ATG	non-overlapping	85	missense_variant
chrX	130165796	G	C	AIFM1	130165764	130165800	-	NM_004208	ATG	non-overlapping	4	missense_variant

## Sheet: non-ATG uORFs
#CHROM	POS	REF	ALT	Gene	uORF_start	uORF_end	strand	Trancript ID	codon_type	uORF overlapping_type	dist_from_ORF_to_SNV	Consequence	main_cds_effect
chr1	2412505	C	T	PEX10	2412468	2412534	-	NM_153818	non-ATG	overlapping	29	synonymous_variant
chr1	2412511	G	A	PEX10	2412468	2412534	-	NM_153818	non-ATG	overlapping	23	synonymous_variant
chr1	2412520	G	A	PEX10	2412468	2412534	-	NM_153818	non-ATG	overlapping	14	synonymous_variant
chr1	5992257	C	A	NPHP4	5992243	5992354	-	NM_015102	non-ATG	non-overlapping	97	missense_variant
chr1	7961737	T	A	PARK7	7961703	7961739	+	NM_007262	non-ATG	non-overlapping	33	stop_lost	main_CDS_unaffected
chr1	7961737	T	A	PARK7	7961725	7962778	+	NM_007262	non-ATG	non-overlapping	11	synonymous_variant
chr1	7961787	G	C	PARK7	7961725	7962778	+	NM_007262	non-ATG	non-overlapping	61	missense_variant
chr1	11012679	G	A	TARDBP	11012672	11013749	+	NM_007375	non-ATG	overlapping	6	missense_variant
chr1	11012714	C	T	TARDBP	11012672	11013749	+	NM_007375	non-ATG	overlapping	41	synonymous_variant
chr1	11273428	G	A	UBIAD1	11273414	11273504	+	NM_013319	non-ATG	non-overlapping	13	missense_variant
chr1	11273446	G	C	UBIAD1	11273414	11273504	+	NM_013319	non-ATG	non-overlapping	31	missense_variant
chr1	11273454	G	C	UBIAD1	11273414	11273504	+	NM_013319	non-ATG	non-overlapping	39	missense_variant
chr1	17011837	C	G	ATP13A2	17011734	17011875	-	NM_022089	non-ATG	overlapping	38	synonymous_variant
chr1	21554001	G	A	ALPL	21509458	21554002	+	NM_000478	non-ATG	non-overlapping	44542	synonymous_variant
chr1	26432909	G	A	DHDDS	26432899	26432932	+	NM_024887	non-ATG	non-overlapping	9	missense_variant
chr1	26696397	G	T	ARID1A	26696227	26696476	+	NM_006015	non-ATG	overlapping	169	missense_variant
chr1	34781324	G	C	GJB3	34781229	34781463	+	NM_024009	non-ATG	non-overlapping	94	missense_variant
chr1	34781327	T	C	GJB3	34781229	34781463	+	NM_024009	non-ATG	non-overlapping	97	missense_variant
chr1	34781405	G	A	GJB3	34781229	34781463	+	NM_024009	non-ATG	non-overlapping	175	missense_variant
chr1	34781405	G	A	GJB3	34781395	34781416	+	NM_024009	non-ATG	non-overlapping	9	missense_variant
chr1	34781406	C	G	GJB3	34781229	34781463	+	NM_024009	non-ATG	non-overlapping	176	synonymous_variant
chr1	34781406	C	G	GJB3	34781395	34781416	+	NM_024009	non-ATG	non-overlapping	10	missense_variant
chr1	34781421	G	A	GJB3	34781229	34781463	+	NM_024009	non-ATG	non-overlapping	191	stop_gained	main_CDS_unaffected
chr1	34781497	T	C	GJB3	34781474	34781552	+	NM_024009	non-ATG	non-overlapping	22	missense_variant
chr1	34781511	C	G	GJB3	34781474	34781552	+	NM_024009	non-ATG	non-overlapping	36	missense_variant
chr1	34781519	C	A	GJB3	34781474	34781552	+	NM_024009	non-ATG	non-overlapping	44	missense_variant
chr1	40258259	G	A	ZMPSTE24	40258243	40260852	+	NM_005857	non-ATG	overlapping	15	missense_variant
chr1	40317224	G	T	COL9A2	40317142	40317274	-	NM_001852	non-ATG	overlapping	50	synonymous_variant
chr1	42958780	C	A	SLC2A1	42943314	42958782	-	NM_006516	non-ATG	overlapping	2	synonymous_variant
chr1	42958780	C	A	SLC2A1	42958726	42958807	-	NM_006516	non-ATG	non-overlapping	27	missense_variant
chr1	42958780	C	A	SLC2A1	42931057	42958841	-	NM_006516	non-ATG	overlapping	61	missense_variant
chr1	44986509	G	C	EIF2B3	44986497	44986524	-	NM_020365	non-ATG	non-overlapping	15	missense_variant
chr1	44986509	G	C	EIF2B3	44986497	44986536	-	NM_020365	non-ATG	non-overlapping	27	missense_variant
chr1	44986539	C	T	EIF2B3	44986538	44986586	-	NM_020365	non-ATG	non-overlapping	47	synonymous_variant
chr1	45340213	G	C	TOE1	45340196	45341111	+	NM_025077	non-ATG	overlapping	16	missense_variant
chr1	45340214	C	T	TOE1	45340196	45341111	+	NM_025077	non-ATG	overlapping	17	synonymous_variant
chr1	45340214	C	CG	TOE1	45340196	45341111	+	NM_025077	non-ATG	overlapping	17	frameshift	N-terminal_extension
chr1	45340215	G	C	TOE1	45340196	45341111	+	NM_025077	non-ATG	overlapping	18	missense_variant
chr1	45340215	G	A	TOE1	45340196	45341111	+	NM_025077	non-ATG	overlapping	18	missense_variant
chr1	45340216	T	A	TOE1	45340196	45341111	+	NM_025077	non-ATG	overlapping	19	missense_variant
chr1	45340216	T	C	TOE1	45340196	45341111	+	NM_025077	non-ATG	overlapping	19	missense_variant
chr1	45340220	C	G	TOE1	45340196	45341111	+	NM_025077	non-ATG	overlapping	23	synonymous_variant
chr1	45340221	A	G	TOE1	45340196	45341111	+	NM_025077	non-ATG	overlapping	24	missense_variant
chr1	45340221	A	T	TOE1	45340196	45341111	+	NM_025077	non-ATG	overlapping	24	missense_variant
chr1	45340223	A	C	TOE1	45340196	45341111	+	NM_025077	non-ATG	overlapping	26	synonymous_variant
chr1	45340224	G	C	TOE1	45340196	45341111	+	NM_025077	non-ATG	overlapping	27	missense_variant
chr1	45340226	C	T	TOE1	45340196	45341111	+	NM_025077	non-ATG	overlapping	29	synonymous_variant
chr1	45340226	C	G	TOE1	45340196	45341111	+	NM_025077	non-ATG	overlapping	29	missense_variant
chr1	45340227	G	A	TOE1	45340196	45341111	+	NM_025077	non-ATG	overlapping	30	missense_variant
chr1	45340229	C	T	TOE1	45340196	45341111	+	NM_025077	non-ATG	overlapping	32	synonymous_variant
chr1	45340232	A	C	TOE1	45340196	45341111	+	NM_025077	non-ATG	overlapping	35	synonymous_variant
chr1	45340235	C	A	TOE1	45340196	45341111	+	NM_025077	non-ATG	overlapping	38	synonymous_variant
chr1	45340236	G	A	TOE1	45340196	45341111	+	NM_025077	non-ATG	overlapping	39	missense_variant
chr1	45340236	G	C	TOE1	45340196	45341111	+	NM_025077	non-ATG	overlapping	39	missense_variant
chr1	45340238	G	T	TOE1	45340196	45341111	+	NM_025077	non-ATG	overlapping	41	synonymous_variant
chr1	45340238	G	C	TOE1	45340196	45341111	+	NM_025077	non-ATG	overlapping	41	synonymous_variant
chr1	45340241	A	G	TOE1	45340196	45341111	+	NM_025077	non-ATG	overlapping	44	synonymous_variant
chr1	45340242	C	G	TOE1	45340196	45341111	+	NM_025077	non-ATG	overlapping	45	missense_variant
chr1	45340242	C	T	TOE1	45340196	45341111	+	NM_025077	non-ATG	overlapping	45	stop_gained	main_CDS_unaffected
chr1	45340242	C	A	TOE1	45340196	45341111	+	NM_025077	non-ATG	overlapping	45	synonymous_variant
chr1	45340245	G	C	TOE1	45340196	45341111	+	NM_025077	non-ATG	overlapping	48	missense_variant
chr1	45340245	GC	TT	TOE1	45340196	45341111	+	NM_025077	non-ATG	overlapping	48	multinucleotide_polymorphism
chr1	45340245	G	A	TOE1	45340196	45341111	+	NM_025077	non-ATG	overlapping	48	missense_variant
chr1	45340247	G	A	TOE1	45340196	45341111	+	NM_025077	non-ATG	overlapping	50	synonymous_variant
chr1	45340247	G	C	TOE1	45340196	45341111	+	NM_025077	non-ATG	overlapping	50	synonymous_variant
chr1	45340248	G	C	TOE1	45340196	45341111	+	NM_025077	non-ATG	overlapping	51	missense_variant
chr1	45340251	T	G	TOE1	45340196	45341111	+	NM_025077	non-ATG	overlapping	54	missense_variant
chr1	45340252	C	T	TOE1	45340196	45341111	+	NM_025077	non-ATG	overlapping	55	missense_variant
chr1	47314057	G	C	STIL	47313043	47314102	-	NM_001282936	non-ATG	non-overlapping	45	missense_variant
chr1	47314057	G	C	STIL	47313111	47314068	-	NM_001282936	non-ATG	non-overlapping	11	missense_variant
chr1	47314080	G	A	STIL	47313043	47314102	-	NM_001282936	non-ATG	non-overlapping	22	missense_variant
chr1	53196843	C	A	CPT2	53196829	53196847	+	NM_000098	non-ATG	non-overlapping	13	missense_variant
chr1	54887130	C	T	DHCR24	54887058	54887175	-	NM_014762	non-ATG	overlapping	45	missense_variant
chr1	54887146	C	A	DHCR24	54887058	54887175	-	NM_014762	non-ATG	overlapping	29	synonymous_variant
chr1	54887146	C	G	DHCR24	54887058	54887175	-	NM_014762	non-ATG	overlapping	29	synonymous_variant
chr1	54887161	T	C	DHCR24	54887058	54887175	-	NM_014762	non-ATG	overlapping	14	synonymous_variant
chr1	62688265	G	A	DOCK7	62663109	62688370	-	NM_001271999	non-ATG	overlapping	105	missense_variant
chr1	63593450	C	G	PGM1	63593417	63593495	+	NM_002633	non-ATG	overlapping	32	synonymous_variant
chr1	77916097	T	C	NEXN	77888654	77916099	+	NM_144573	non-ATG	non-overlapping	27442	stop_lost	out-of-frame_overlap
chr1	77916097	T	C	NEXN	77888717	77916099	+	NM_144573	non-ATG	non-overlapping	27379	stop_lost	out-of-frame_overlap
chr1	92298938	C	T	GLMN	92298022	92298959	-	NM_053274	non-ATG	non-overlapping	21	missense_variant
chr1	92298940	C	G	GLMN	92298022	92298959	-	NM_053274	non-ATG	non-overlapping	19	missense_variant
chr1	92832069	C	G	RPL5	92832062	92833399	+	NM_000969	non-ATG	overlapping	6	missense_variant
chr1	92832113	G	A	RPL5	92832062	92833399	+	NM_000969	non-ATG	overlapping	50	synonymous_variant
chr1	108877080	C	G	GPSM2	108877073	108885374	+	NM_013296	non-ATG	non-overlapping	6	missense_variant
chr1	108877108	G	A	GPSM2	108877073	108885374	+	NM_013296	non-ATG	non-overlapping	34	missense_variant
chr1	108877120	C	T	GPSM2	108877073	108885374	+	NM_013296	non-ATG	non-overlapping	46	missense_variant
chr1	108877161	C	T	GPSM2	108877073	108885374	+	NM_013296	non-ATG	non-overlapping	87	missense_variant
chr1	108877171	C	A	GPSM2	108877073	108885374	+	NM_013296	non-ATG	non-overlapping	97	missense_variant
chr1	108877189	C	A	GPSM2	108877073	108885374	+	NM_013296	non-ATG	non-overlapping	115	missense_variant
chr1	108885274	G	A	GPSM2	108877073	108885374	+	NM_013296	non-ATG	non-overlapping	8200	splice_variant
chr1	108885278	T	A	GPSM2	108877073	108885374	+	NM_013296	non-ATG	non-overlapping	8204	missense_variant
chr1	112956077	G	A	SLC16A1	112956036	112956141	-	NM_003051	non-ATG	non-overlapping	64	missense_variant
chr1	112956077	G	A	SLC16A1	112929238	112956154	-	NM_003051	non-ATG	overlapping	77	synonymous_variant
chr1	112956077	G	A	SLC16A1	112929238	112956184	-	NM_003051	non-ATG	overlapping	107	synonymous_variant
chr1	112956077	G	A	SLC16A1	112929338	112956086	-	NM_003051	non-ATG	non-overlapping	9	missense_variant
chr1	112956077	G	A	SLC16A1	112929338	112956173	-	NM_003051	non-ATG	non-overlapping	96	missense_variant
chr1	112956082	C	A	SLC16A1	112956036	112956141	-	NM_003051	non-ATG	non-overlapping	59	synonymous_variant
chr1	112956082	C	A	SLC16A1	112929238	112956154	-	NM_003051	non-ATG	overlapping	72	missense_variant
chr1	112956082	C	A	SLC16A1	112929238	112956184	-	NM_003051	non-ATG	overlapping	102	missense_variant
chr1	112956082	C	A	SLC16A1	112929338	112956086	-	NM_003051	non-ATG	non-overlapping	4	missense_variant
chr1	112956082	C	A	SLC16A1	112929338	112956173	-	NM_003051	non-ATG	non-overlapping	91	missense_variant
chr1	112956131	C	T	SLC16A1	112956036	112956141	-	NM_003051	non-ATG	non-overlapping	10	missense_variant
chr1	112956131	C	T	SLC16A1	112929238	112956154	-	NM_003051	non-ATG	overlapping	23	synonymous_variant
chr1	112956131	C	T	SLC16A1	112929238	112956184	-	NM_003051	non-ATG	overlapping	53	synonymous_variant
chr1	112956131	C	T	SLC16A1	112929338	112956173	-	NM_003051	non-ATG	non-overlapping	42	missense_variant
chr1	112956148	G	C	SLC16A1	112929238	112956154	-	NM_003051	non-ATG	overlapping	6	missense_variant
chr1	112956148	G	C	SLC16A1	112929238	112956184	-	NM_003051	non-ATG	overlapping	36	missense_variant
chr1	112956148	G	C	SLC16A1	112929338	112956173	-	NM_003051	non-ATG	non-overlapping	25	missense_variant
chr1	112956153	A	G	SLC16A1	112929238	112956154	-	NM_003051	non-ATG	overlapping	1	missense_variant
chr1	112956153	A	G	SLC16A1	112929238	112956184	-	NM_003051	non-ATG	overlapping	31	missense_variant
chr1	112956153	A	G	SLC16A1	112929338	112956173	-	NM_003051	non-ATG	non-overlapping	20	synonymous_variant
chr1	115642053	C	A	VANGL1	115642040	115651311	+	NM_138959	non-ATG	non-overlapping	12	missense_variant
chr1	115642079	G	T	VANGL1	115642040	115651311	+	NM_138959	non-ATG	non-overlapping	38	synonymous_variant
chr1	115768646	T	C	CASQ2	115768470	115768710	-	NM_001232	non-ATG	overlapping	64	missense_variant
chr1	150067854	C	T	VPS45	150067792	150067861	+	NM_007259	non-ATG	overlapping	61	missense_variant
chr1	150324893	A	T	PRPF3	150321578	150324976	+	NM_004698	non-ATG	overlapping	3314	splice_variant
chr1	156114810	G	T	LMNA	156114785	156115037	+	NM_005572	non-ATG	overlapping	24	missense_variant
chr1	156114857	C	A	LMNA	156114785	156115037	+	NM_005572	non-ATG	overlapping	71	missense_variant
chr1	156114857	C	A	LMNA	156114845	156115037	+	NM_005572	non-ATG	overlapping	11	missense_variant
chr1	156114875	T	A	LMNA	156114785	156115037	+	NM_005572	non-ATG	overlapping	89	missense_variant
chr1	156114875	T	A	LMNA	156114845	156115037	+	NM_005572	non-ATG	overlapping	29	missense_variant
chr1	156114907	A	T	LMNA	156114785	156115037	+	NM_005572	non-ATG	overlapping	121	missense_variant
chr1	156114907	A	T	LMNA	156114845	156115037	+	NM_005572	non-ATG	overlapping	61	missense_variant
chr1	156114914	C	A	LMNA	156114785	156115037	+	NM_005572	non-ATG	overlapping	128	synonymous_variant
chr1	156114914	C	A	LMNA	156114845	156115037	+	NM_005572	non-ATG	overlapping	68	synonymous_variant
chr1	156114915	G	A	LMNA	156114785	156115037	+	NM_005572	non-ATG	overlapping	129	missense_variant
chr1	156114915	G	A	LMNA	156114845	156115037	+	NM_005572	non-ATG	overlapping	69	missense_variant
chr1	156114918	C	A	LMNA	156114785	156115037	+	NM_005572	non-ATG	overlapping	132	missense_variant
chr1	156114918	C	A	LMNA	156114845	156115037	+	NM_005572	non-ATG	overlapping	72	missense_variant
chr1	161166501	T	C	PPOX	161166499	161166568	+	NM_000309	non-ATG	non-overlapping	1	missense_variant
chr1	161166507	A	G	PPOX	161166499	161166568	+	NM_000309	non-ATG	non-overlapping	7	missense_variant
chr1	161166532	G	T	PPOX	161166499	161166568	+	NM_000309	non-ATG	non-overlapping	32	synonymous_variant
chr1	182391745	C	T	GLUL	182391726	182391750	-	NM_002065	non-ATG	non-overlapping	5	synonymous_variant
chr1	182391775	T	C	GLUL	182391756	182391780	-	NM_002065	non-ATG	non-overlapping	5	synonymous_variant
chr1	183186314	C	T	LAMC2	183186278	183215509	+	NM_005562	non-ATG	overlapping	35	synonymous_variant
chr1	183186338	C	T	LAMC2	183186278	183215509	+	NM_005562	non-ATG	overlapping	59	synonymous_variant
chr1	183186338	C	T	LAMC2	183186314	183215509	+	NM_005562	non-ATG	overlapping	23	synonymous_variant
chr1	183186338	C	T	LAMC2	183186332	183215509	+	NM_005562	non-ATG	overlapping	5	synonymous_variant
chr1	193122066	C	T	CDC73	193122061	193122217	+	NM_024529	non-ATG	overlapping	4	missense_variant
chr1	193122080	G	A	CDC73	193122061	193122217	+	NM_024529	non-ATG	overlapping	18	missense_variant
chr1	193122171	C	T	CDC73	193122061	193122217	+	NM_024529	non-ATG	overlapping	109	missense_variant
chr1	193122199	A	G	CDC73	193122061	193122217	+	NM_024529	non-ATG	overlapping	137	synonymous_variant
chr1	197146447	G	C	ASPM	197146397	197146481	-	NM_018136	non-ATG	overlapping	34	missense_variant
chr1	201373255	G	T	TNNT2	201373241	201377658	-	NM_000364	non-ATG	overlapping	4403	missense_variant
chr1	201373255	G	T	TNNT2	201373246	201377645	-	NM_000364	non-ATG	overlapping	4390	missense_variant
chr1	201373255	G	T	TNNT2	201373246	201377672	-	NM_000364	non-ATG	overlapping	4417	missense_variant
chr1	201373255	G	A	TNNT2	201373241	201377658	-	NM_000364	non-ATG	overlapping	4403	missense_variant
chr1	201373255	G	A	TNNT2	201373246	201377645	-	NM_000364	non-ATG	overlapping	4390	missense_variant
chr1	201373255	G	A	TNNT2	201373246	201377672	-	NM_000364	non-ATG	overlapping	4417	missense_variant
chr1	201377630	C	A	TNNT2	201373241	201377658	-	NM_000364	non-ATG	overlapping	28	missense_variant
chr1	201377630	C	A	TNNT2	201373246	201377645	-	NM_000364	non-ATG	overlapping	15	missense_variant
chr1	201377630	C	A	TNNT2	201373246	201377672	-	NM_000364	non-ATG	overlapping	42	missense_variant
chr1	201377630	C	G	TNNT2	201373241	201377658	-	NM_000364	non-ATG	overlapping	28	missense_variant
chr1	201377630	C	G	TNNT2	201373246	201377645	-	NM_000364	non-ATG	overlapping	15	missense_variant
chr1	201377630	C	G	TNNT2	201373246	201377672	-	NM_000364	non-ATG	overlapping	42	missense_variant
chr1	202335758	C	A	UBE2T	202335732	202335798	-	NM_014176	non-ATG	overlapping	40	missense_variant
chr1	209652384	G	A	LAMB3	209650946	209652399	-	NM_000228	non-ATG	non-overlapping	15	stop_gained	main_CDS_unaffected
chr1	209805969	A	G	IRF6	209801354	209806013	-	NM_006147	non-ATG	overlapping	44	synonymous_variant
chr1	209805969	A	G	IRF6	209805952	209805991	-	NM_006147	non-ATG	non-overlapping	22	missense_variant
chr1	212858349	G	A	FLVCR1	212858304	212858472	+	NM_014053	non-ATG	overlapping	44	synonymous_variant
chr1	212858417	G	A	FLVCR1	212858304	212858472	+	NM_014053	non-ATG	overlapping	112	missense_variant
chr1	212858417	G	A	FLVCR1	212858360	212858600	+	NM_014053	non-ATG	overlapping	56	synonymous_variant
chr1	212858417	G	A	FLVCR1	212858384	212858600	+	NM_014053	non-ATG	overlapping	32	synonymous_variant
chr1	212858446	C	T	FLVCR1	212858304	212858472	+	NM_014053	non-ATG	overlapping	141	synonymous_variant
chr1	212858446	C	T	FLVCR1	212858360	212858600	+	NM_014053	non-ATG	overlapping	85	missense_variant
chr1	212858446	C	T	FLVCR1	212858384	212858600	+	NM_014053	non-ATG	overlapping	61	missense_variant
chr1	218345420	T	TAGAAAG	TGFB2	218345418	218345466	+	NM_003238	non-ATG	non-overlapping	1	inframe_insertion
chr1	218345431	A	G	TGFB2	218345418	218345466	+	NM_003238	non-ATG	non-overlapping	12	missense_variant
chr1	218345453	G	A	TGFB2	218345418	218345466	+	NM_003238	non-ATG	non-overlapping	34	missense_variant
chr1	218345465	G	C	TGFB2	218345418	218345466	+	NM_003238	non-ATG	non-overlapping	46	stop_lost	main_CDS_unaffected
chr1	220272385	T	C	RAB3GAP2	220272373	220272424	-	NM_012414	non-ATG	non-overlapping	39	missense_variant
chr1	220272405	G	A	RAB3GAP2	220272373	220272424	-	NM_012414	non-ATG	non-overlapping	19	missense_variant
chr1	220272415	G	A	RAB3GAP2	220272373	220272424	-	NM_012414	non-ATG	non-overlapping	9	missense_variant
chr1	220272423	A	G	RAB3GAP2	220272373	220272424	-	NM_012414	non-ATG	non-overlapping	1	missense_variant
chr1	220272424	T	C	RAB3GAP2	220272373	220272424	-	NM_012414	non-ATG	non-overlapping	0	missense_variant
chr1	225427980	G	C	LBR	225424064	225428009	-	NM_002296	non-ATG	overlapping	29	synonymous_variant
chr1	225427980	G	C	LBR	225424084	225427996	-	NM_002296	non-ATG	non-overlapping	16	missense_variant
chr1	225427980	G	C	LBR	225424084	225428026	-	NM_002296	non-ATG	non-overlapping	46	missense_variant
chr1	225428004	C	T	LBR	225424064	225428009	-	NM_002296	non-ATG	overlapping	5	synonymous_variant
chr1	225428004	C	T	LBR	225424084	225428026	-	NM_002296	non-ATG	non-overlapping	22	missense_variant
chr1	225428005	A	G	LBR	225424064	225428009	-	NM_002296	non-ATG	overlapping	4	missense_variant
chr1	225428005	A	G	LBR	225424084	225428026	-	NM_002296	non-ATG	non-overlapping	21	missense_variant
chr1	225428010	C	G	LBR	225424084	225428026	-	NM_002296	non-ATG	non-overlapping	16	missense_variant
chr1	226871333	C	T	PSEN2	226871305	226871353	+	NM_000447	non-ATG	non-overlapping	27	missense_variant
chr1	226871333	C	A	PSEN2	226871305	226871353	+	NM_000447	non-ATG	non-overlapping	27	missense_variant
chr1	226940334	C	T	COQ8A	226940310	226961440	+	NM_020247	non-ATG	overlapping	23	synonymous_variant
chr1	226940334	C	T	COQ8A	226940328	226961440	+	NM_020247	non-ATG	overlapping	5	synonymous_variant
chr1	231241332	C	A	GNPAT	231241330	231241339	+	NM_014236	non-ATG	non-overlapping	1	missense_variant
chr1	236686570	C	A	ACTN2	236686534	236686726	+	NM_001103	non-ATG	overlapping	35	synonymous_variant
chr1	236686667	G	A	ACTN2	236686534	236686726	+	NM_001103	non-ATG	overlapping	132	missense_variant
chr1	236686667	G	A	ACTN2	236686599	236686677	+	NM_001103	non-ATG	overlapping	67	missense_variant
chr1	236795506	C	G	MTR	236795475	236795520	+	NM_000254	non-ATG	non-overlapping	30	missense_variant
chr1	236795698	G	C	MTR	236795657	236803455	+	NM_000254	non-ATG	overlapping	40	missense_variant
chr1	237042495	C	A	RYR2	237042252	237364367	+	NM_001035	non-ATG	overlapping	242	missense_variant
chr1	237042495	C	A	RYR2	237042298	237270498	+	NM_001035	non-ATG	overlapping	196	missense_variant
chr1	237042495	C	A	RYR2	237042364	237270498	+	NM_001035	non-ATG	overlapping	130	missense_variant
chr1	237042502	C	A	RYR2	237042252	237364367	+	NM_001035	non-ATG	overlapping	249	synonymous_variant
chr1	237042502	C	A	RYR2	237042298	237270498	+	NM_001035	non-ATG	overlapping	203	synonymous_variant
chr1	237042502	C	A	RYR2	237042364	237270498	+	NM_001035	non-ATG	overlapping	137	synonymous_variant
chr1	237042507	A	G	RYR2	237042252	237364367	+	NM_001035	non-ATG	overlapping	254	synonymous_variant
chr1	237042507	A	G	RYR2	237042298	237270498	+	NM_001035	non-ATG	overlapping	208	missense_variant
chr1	237042507	A	G	RYR2	237042364	237270498	+	NM_001035	non-ATG	overlapping	142	missense_variant
chr1	237042512	G	A	RYR2	237042252	237364367	+	NM_001035	non-ATG	overlapping	259	missense_variant
chr1	237042512	G	A	RYR2	237042298	237270498	+	NM_001035	non-ATG	overlapping	213	missense_variant
chr1	237042512	G	A	RYR2	237042364	237270498	+	NM_001035	non-ATG	overlapping	147	missense_variant
chr1	237042515	C	A	RYR2	237042252	237364367	+	NM_001035	non-ATG	overlapping	262	missense_variant
chr1	237042515	C	A	RYR2	237042298	237270498	+	NM_001035	non-ATG	overlapping	216	synonymous_variant
chr1	237042515	C	A	RYR2	237042364	237270498	+	NM_001035	non-ATG	overlapping	150	synonymous_variant
chr1	237042520	C	A	RYR2	237042252	237364367	+	NM_001035	non-ATG	overlapping	267	missense_variant
chr1	237042520	C	A	RYR2	237042298	237270498	+	NM_001035	non-ATG	overlapping	221	missense_variant
chr1	237042520	C	A	RYR2	237042364	237270498	+	NM_001035	non-ATG	overlapping	155	missense_variant
chr1	237042521	C	T	RYR2	237042252	237364367	+	NM_001035	non-ATG	overlapping	268	missense_variant
chr1	237042521	C	T	RYR2	237042298	237270498	+	NM_001035	non-ATG	overlapping	222	missense_variant
chr1	237042521	C	T	RYR2	237042364	237270498	+	NM_001035	non-ATG	overlapping	156	missense_variant
chr10	8054848	C	T	GATA3	8054833	8055450	+	NM_001002295	non-ATG	non-overlapping	14	synonymous_variant
chr10	8055369	G	A	GATA3	8054833	8055450	+	NM_001002295	non-ATG	non-overlapping	535	synonymous_variant
chr10	8055369	G	A	GATA3	8055342	8055450	+	NM_001002295	non-ATG	non-overlapping	26	synonymous_variant
chr10	13100216	C	A	OPTN	13100210	13109154	+	NM_021980	non-ATG	overlapping	5	synonymous_variant
chr10	13100282	C	G	OPTN	13100210	13109154	+	NM_021980	non-ATG	overlapping	71	missense_variant
chr10	13100294	G	A	OPTN	13100210	13109154	+	NM_021980	non-ATG	overlapping	83	synonymous_variant
chr10	13109114	A	G	OPTN	13100210	13109154	+	NM_021980	non-ATG	overlapping	8903	missense_variant
chr10	27100330	C	T	ANKRD26	27100309	27100453	-	NM_014915	non-ATG	overlapping	123	missense_variant
chr10	27100379	G	A	ANKRD26	27100309	27100453	-	NM_014915	non-ATG	overlapping	74	synonymous_variant
chr10	27100439	T	G	ANKRD26	27100309	27100453	-	NM_014915	non-ATG	overlapping	14	synonymous_variant
chr10	27100443	C	T	ANKRD26	27100309	27100453	-	NM_014915	non-ATG	overlapping	10	missense_variant
chr10	27100446	T	C	ANKRD26	27100309	27100453	-	NM_014915	non-ATG	overlapping	7	missense_variant
chr10	49532980	T	C	ERCC6	49532714	49539027	-	NM_000124	non-ATG	overlapping	6047	splice_variant
chr10	49538979	C	T	ERCC6	49532714	49539027	-	NM_000124	non-ATG	overlapping	48	missense_variant
chr10	49538999	C	T	ERCC6	49532714	49539027	-	NM_000124	non-ATG	overlapping	28	missense_variant
chr10	49539012	C	T	ERCC6	49532714	49539027	-	NM_000124	non-ATG	overlapping	15	missense_variant
chr10	62816314	ACAGT	A	EGR2	62816237	62816321	-	NM_000399	non-ATG	non-overlapping	7	frameshift	main_CDS_unaffected
chr10	70888548	C	G	PCBD1	70885900	70888558	-	NM_000281	non-ATG	overlapping	10	missense_variant
chr10	71964638	C	T	CHST3	71964589	72005897	+	NM_004273	non-ATG	overlapping	48	missense_variant
chr10	71964638	C	T	CHST3	71964597	72005782	+	NM_004273	non-ATG	non-overlapping	40	missense_variant
chr10	71964671	G	A	CHST3	71964589	72005897	+	NM_004273	non-ATG	overlapping	81	missense_variant
chr10	71964671	G	A	CHST3	71964597	72005782	+	NM_004273	non-ATG	non-overlapping	73	missense_variant
chr10	72005745	G	A	CHST3	71964589	72005897	+	NM_004273	non-ATG	overlapping	41155	missense_variant
chr10	72005745	G	A	CHST3	71964597	72005782	+	NM_004273	non-ATG	non-overlapping	41147	missense_variant
chr10	72005792	G	A	CHST3	71964589	72005897	+	NM_004273	non-ATG	overlapping	41202	synonymous_variant
chr10	73911209	G	A	PLAU	73911203	73912051	+	NM_002658	non-ATG	overlapping	5	synonymous_variant
chr10	73911218	G	A	PLAU	73911203	73912051	+	NM_002658	non-ATG	overlapping	14	synonymous_variant
chr10	78029422	G	A	POLR3A	78026196	78029450	-	NM_007055	non-ATG	overlapping	28	missense_variant
chr10	86756653	G	A	BMPR1A	86756632	86756743	+	NM_004329	non-ATG	non-overlapping	20	synonymous_variant
chr10	86756687	A	C	BMPR1A	86756632	86756743	+	NM_004329	non-ATG	non-overlapping	54	missense_variant
chr10	86756687	A	C	BMPR1A	86756653	86756743	+	NM_004329	non-ATG	non-overlapping	33	missense_variant
chr10	86756714	G	A	BMPR1A	86756632	86756743	+	NM_004329	non-ATG	non-overlapping	81	missense_variant
chr10	86756714	G	A	BMPR1A	86756653	86756743	+	NM_004329	non-ATG	non-overlapping	60	missense_variant
chr10	86756719	G	A	BMPR1A	86756632	86756743	+	NM_004329	non-ATG	non-overlapping	86	synonymous_variant
chr10	86756719	G	A	BMPR1A	86756653	86756743	+	NM_004329	non-ATG	non-overlapping	65	synonymous_variant
chr10	86756740	T	C	BMPR1A	86756632	86756743	+	NM_004329	non-ATG	non-overlapping	107	synonymous_variant
chr10	86756740	T	C	BMPR1A	86756653	86756743	+	NM_004329	non-ATG	non-overlapping	86	synonymous_variant
chr10	88990703	G	A	FAS	88990662	88990767	+	NM_000043	non-ATG	non-overlapping	40	missense_variant
chr10	88990867	C	A	FAS	88990830	89003048	+	NM_000043	non-ATG	overlapping	36	missense_variant
chr10	88990867	C	A	FAS	88990836	89003048	+	NM_000043	non-ATG	overlapping	30	missense_variant
chr10	88990867	C	A	FAS	88990862	89003080	+	NM_000043	non-ATG	overlapping	4	missense_variant
chr10	95653382	C	T	ALDH18A1	95653370	95656699	-	NM_002860	non-ATG	overlapping	3317	missense_variant
chr10	95653382	C	T	ALDH18A1	95653370	95656708	-	NM_002860	non-ATG	overlapping	3326	missense_variant
chr10	95653382	C	T	ALDH18A1	95643097	95656608	-	NM_002860	non-ATG	overlapping	3226	synonymous_variant
chr10	95656612	C	T	ALDH18A1	95653370	95656699	-	NM_002860	non-ATG	overlapping	87	missense_variant
chr10	95656612	C	T	ALDH18A1	95653370	95656708	-	NM_002860	non-ATG	overlapping	96	missense_variant
chr10	95656635	G	A	ALDH18A1	95653370	95656699	-	NM_002860	non-ATG	overlapping	64	missense_variant
chr10	95656635	G	A	ALDH18A1	95653370	95656708	-	NM_002860	non-ATG	overlapping	73	missense_variant
chr10	95656708	C	T	ALDH18A1	95653370	95656708	-	NM_002860	non-ATG	overlapping	0	missense_variant
chr10	98446853	GC	G	HPS1	98446807	98446882	-	NM_000195	non-ATG	non-overlapping	29	frameshift	main_CDS_unaffected
chr10	100987741	G	A	TWNK	100987689	100987761	+	NM_021830	non-ATG	non-overlapping	51	missense_variant
chr10	102504050	C	A	SUFU	102504036	102509272	+	NM_016169	non-ATG	overlapping	13	stop_gained	main_CDS_unaffected
chr10	102504072	C	A	SUFU	102504036	102509272	+	NM_016169	non-ATG	overlapping	35	synonymous_variant
chr10	102504072	C	T	SUFU	102504036	102509272	+	NM_016169	non-ATG	overlapping	35	synonymous_variant
chr10	102504150	C	T	SUFU	102504036	102509272	+	NM_016169	non-ATG	overlapping	113	synonymous_variant
chr10	102918416	G	A	CNNM2	102918381	102918456	+	NM_017649	non-ATG	non-overlapping	34	missense_variant
chr10	119651548	G	T	BAG3	119651547	119651679	+	NM_004281	non-ATG	overlapping	0	missense_variant
chr10	119651581	G	A	BAG3	119651547	119651679	+	NM_004281	non-ATG	overlapping	33	missense_variant
chr10	119651581	G	A	BAG3	119651571	119651679	+	NM_004281	non-ATG	overlapping	9	missense_variant
chr10	119651589	G	T	BAG3	119651547	119651679	+	NM_004281	non-ATG	overlapping	41	missense_variant
chr10	119651589	G	T	BAG3	119651571	119651679	+	NM_004281	non-ATG	overlapping	17	missense_variant
chr10	119651590	G	A	BAG3	119651547	119651679	+	NM_004281	non-ATG	overlapping	42	missense_variant
chr10	119651590	G	A	BAG3	119651571	119651679	+	NM_004281	non-ATG	overlapping	18	missense_variant
chr10	119651674	G	T	BAG3	119651547	119651679	+	NM_004281	non-ATG	overlapping	126	missense_variant
chr10	119651674	G	T	BAG3	119651571	119651679	+	NM_004281	non-ATG	overlapping	102	missense_variant
chr10	121597976	C	T	FGFR2	121593964	121598222	-	NM_000141	non-ATG	non-overlapping	246	missense_variant
chr10	121597984	C	T	FGFR2	121593964	121598222	-	NM_000141	non-ATG	non-overlapping	238	missense_variant
chr10	121598007	C	T	FGFR2	121593964	121598222	-	NM_000141	non-ATG	non-overlapping	215	synonymous_variant
chr10	121598017	G	T	FGFR2	121593964	121598222	-	NM_000141	non-ATG	non-overlapping	205	missense_variant
chr10	121598048	G	T	FGFR2	121593964	121598222	-	NM_000141	non-ATG	non-overlapping	174	missense_variant
chr10	121598182	G	A	FGFR2	121593964	121598222	-	NM_000141	non-ATG	non-overlapping	40	missense_variant
chr10	124412175	G	C	OAT	124412127	124418892	-	NM_000274	non-ATG	overlapping	6717	missense_variant
chr10	124412183	A	C	OAT	124412127	124418892	-	NM_000274	non-ATG	overlapping	6709	missense_variant
chr10	125823136	G	T	UROS	125816498	125823211	-	NM_000375	non-ATG	non-overlapping	75	missense_variant
chr10	125823197	G	T	UROS	125816498	125823211	-	NM_000375	non-ATG	non-overlapping	14	synonymous_variant
chr11	795078	A	T	SLC25A22	794998	795127	-	NM_024698	non-ATG	overlapping	49	missense_variant
chr11	795099	G	C	SLC25A22	794998	795127	-	NM_024698	non-ATG	overlapping	28	missense_variant
chr11	795100	G	C	SLC25A22	794998	795127	-	NM_024698	non-ATG	overlapping	27	missense_variant
chr11	795121	G	A	SLC25A22	794998	795127	-	NM_024698	non-ATG	overlapping	6	missense_variant
chr11	1763862	C	A	CTSD	1761397	1763915	-	NM_001909	non-ATG	overlapping	53	synonymous_variant
chr11	1763906	T	C	CTSD	1761397	1763915	-	NM_001909	non-ATG	overlapping	9	missense_variant
chr11	2377547	G	A	CD81	2377329	2390458	+	NM_004356	non-ATG	overlapping	217	missense_variant
chr11	2377547	G	A	CD81	2377338	2390458	+	NM_004356	non-ATG	overlapping	208	missense_variant
chr11	2377547	G	A	CD81	2377362	2390458	+	NM_004356	non-ATG	overlapping	184	missense_variant
chr11	3856264	T	G	STIM1	3855708	3856266	+	NM_001277961	non-ATG	non-overlapping	555	stop_lost	out-of-frame_overlap
chr11	3856264	T	G	STIM1	3855996	3856266	+	NM_001277961	non-ATG	non-overlapping	267	stop_lost	out-of-frame_overlap
chr11	3856264	T	G	STIM1	3856020	3856266	+	NM_001277961	non-ATG	non-overlapping	243	stop_lost	out-of-frame_overlap
chr11	3856264	T	G	STIM1	3856095	3856266	+	NM_001277961	non-ATG	non-overlapping	168	stop_lost	out-of-frame_overlap
chr11	3856264	T	G	STIM1	3856206	3856266	+	NM_001277961	non-ATG	non-overlapping	57	stop_lost	out-of-frame_overlap
chr11	17544322	C	G	USH1C	17544272	17544368	-	NM_005709	non-ATG	overlapping	46	missense_variant
chr11	17544367	A	C	USH1C	17544272	17544368	-	NM_005709	non-ATG	overlapping	1	missense_variant
chr11	18321960	T	C	HPS5	18317903	18321971	-	NM_181507	non-ATG	non-overlapping	11	synonymous_variant
chr11	18321960	T	C	HPS5	18317903	18322100	-	NM_181507	non-ATG	non-overlapping	140	synonymous_variant
chr11	18321971	T	C	HPS5	18317903	18321971	-	NM_181507	non-ATG	non-overlapping	0	missense_variant
chr11	18321971	T	C	HPS5	18317903	18322100	-	NM_181507	non-ATG	non-overlapping	129	missense_variant
chr11	18321971	T	C	HPS5	18321964	18322090	-	NM_181507	non-ATG	non-overlapping	119	synonymous_variant
chr11	18321971	T	C	HPS5	18321964	18322132	-	NM_181507	non-ATG	non-overlapping	161	synonymous_variant
chr11	18321978	A	C	HPS5	18317903	18322100	-	NM_181507	non-ATG	non-overlapping	122	missense_variant
chr11	18321978	A	C	HPS5	18321964	18322090	-	NM_181507	non-ATG	non-overlapping	112	missense_variant
chr11	18321978	A	C	HPS5	18321964	18322132	-	NM_181507	non-ATG	non-overlapping	154	missense_variant
chr11	18322091	T	C	HPS5	18317903	18322100	-	NM_181507	non-ATG	non-overlapping	9	missense_variant
chr11	18322091	T	C	HPS5	18321964	18322132	-	NM_181507	non-ATG	non-overlapping	41	synonymous_variant
chr11	18322093	G	A	HPS5	18317903	18322100	-	NM_181507	non-ATG	non-overlapping	7	missense_variant
chr11	18322093	G	A	HPS5	18321964	18322132	-	NM_181507	non-ATG	non-overlapping	39	synonymous_variant
chr11	18322113	C	T	HPS5	18321964	18322132	-	NM_181507	non-ATG	non-overlapping	19	missense_variant
chr11	18322147	G	A	HPS5	18322138	18322162	-	NM_181507	non-ATG	non-overlapping	15	missense_variant
chr11	18322159	T	C	HPS5	18322138	18322162	-	NM_181507	non-ATG	non-overlapping	3	missense_variant
chr11	31810827	C	G	PAX6	31806907	31810920	-	NM_000280	non-ATG	non-overlapping	93	splice_variant
chr11	31810827	C	G	PAX6	31806907	31810974	-	NM_000280	non-ATG	non-overlapping	147	splice_variant
chr11	31810844	T	TTC	PAX6	31806907	31810920	-	NM_000280	non-ATG	non-overlapping	76	frameshift	main_CDS_unaffected
chr11	31810844	T	TTC	PAX6	31806907	31810974	-	NM_000280	non-ATG	non-overlapping	130	frameshift	main_CDS_unaffected
chr11	31810844	T	TTC	PAX6	31810829	31811030	-	NM_001258465	non-ATG	non-overlapping	186	frameshift	main_CDS_unaffected
chr11	31810866	C	A	PAX6	31806907	31810920	-	NM_000280	non-ATG	non-overlapping	54	missense_variant
chr11	31810866	C	A	PAX6	31806907	31810974	-	NM_000280	non-ATG	non-overlapping	108	missense_variant
chr11	31810866	C	A	PAX6	31810829	31811030	-	NM_001258465	non-ATG	non-overlapping	164	missense_variant
chr11	31810866	C	A	PAX6	31810864	31810933	-	NM_000280	non-ATG	non-overlapping	67	stop_lost	main_CDS_unaffected
chr11	31811228	C	G	PAX6	31811197	31811260	-	NM_001258465	non-ATG	non-overlapping	32	missense_variant
chr11	36573295	C	T	RAG1	36568077	36573410	+	NM_000448	non-ATG	overlapping	5217	missense_variant
chr11	36573295	C	T	RAG1	36568086	36573410	+	NM_000448	non-ATG	overlapping	5208	missense_variant
chr11	45805233	C	T	SLC35C1	45805208	45805604	+	NM_018389	non-ATG	non-overlapping	24	missense_variant
chr11	45805249	A	AAGCCCCG	SLC35C1	45805208	45805604	+	NM_018389	non-ATG	non-overlapping	40	frameshift	main_CDS_unaffected
chr11	45805284	C	A	SLC35C1	45805208	45805604	+	NM_018389	non-ATG	non-overlapping	75	missense_variant
chr11	45805284	C	A	SLC35C1	45805263	45805365	+	NM_018389	non-ATG	non-overlapping	20	synonymous_variant
chr11	45805321	G	A	SLC35C1	45805208	45805604	+	NM_018389	non-ATG	non-overlapping	112	missense_variant
chr11	45805321	G	A	SLC35C1	45805263	45805365	+	NM_018389	non-ATG	non-overlapping	57	missense_variant
chr11	45805321	G	A	SLC35C1	45805314	45805365	+	NM_018389	non-ATG	non-overlapping	6	missense_variant
chr11	45805409	C	T	SLC35C1	45805208	45805604	+	NM_018389	non-ATG	non-overlapping	200	synonymous_variant
chr11	45805490	T	C	SLC35C1	45805208	45805604	+	NM_018389	non-ATG	non-overlapping	281	synonymous_variant
chr11	45805515	C	G	SLC35C1	45805208	45805604	+	NM_018389	non-ATG	non-overlapping	306	missense_variant
chr11	45805568	T	G	SLC35C1	45805208	45805604	+	NM_018389	non-ATG	non-overlapping	359	synonymous_variant
chr11	45805584	G	C	SLC35C1	45805208	45805604	+	NM_018389	non-ATG	non-overlapping	375	missense_variant
chr11	57597709	A	T	SERPING1	57597698	57598257	+	NM_000062	non-ATG	non-overlapping	10	missense_variant
chr11	61392504	A	C	TMEM216	61392465	61392531	+	NM_001173990	non-ATG	non-overlapping	38	synonymous_variant
chr11	61967427	G	A	FTH1	61965501	61967501	-	NM_002032	non-ATG	overlapping	74	synonymous_variant
chr11	61967427	G	A	FTH1	61965501	61967573	-	NM_002032	non-ATG	overlapping	146	synonymous_variant
chr11	61967439	G	A	FTH1	61965501	61967501	-	NM_002032	non-ATG	overlapping	62	synonymous_variant
chr11	61967439	G	A	FTH1	61965501	61967573	-	NM_002032	non-ATG	overlapping	134	synonymous_variant
chr11	61967561	G	T	FTH1	61965501	61967573	-	NM_002032	non-ATG	overlapping	12	missense_variant
chr11	61967561	G	T	FTH1	61967536	61967629	-	NM_002032	non-ATG	non-overlapping	68	missense_variant
chr11	61967629	T	C	FTH1	61967536	61967629	-	NM_002032	non-ATG	non-overlapping	0	missense_variant
chr11	65872685	G	A	EFEMP2	65871345	65872740	-	NM_016938	non-ATG	overlapping	55	missense_variant
chr11	65872688	C	T	EFEMP2	65871345	65872740	-	NM_016938	non-ATG	overlapping	52	missense_variant
chr11	66002425	G	A	BANF1	66002307	66002469	+	NM_001143985	non-ATG	non-overlapping	117	missense_variant
chr11	66002444	G	A	BANF1	66002307	66002469	+	NM_001143985	non-ATG	non-overlapping	136	missense_variant
chr11	71447637	A	C	DHCR7	71444890	71447700	-	NM_001360	non-ATG	overlapping	63	missense_variant
chr11	71447637	A	C	DHCR7	71447632	71447638	-	NM_001360	non-ATG	non-overlapping	1	missense_variant
chr11	71447637	A	C	DHCR7	71447632	71447641	-	NM_001360	non-ATG	non-overlapping	4	missense_variant
chr11	71448350	G	A	DHCR7	71448308	71448356	-	NM_001360	non-ATG	non-overlapping	6	stop_gained	main_CDS_unaffected
chr11	71448367	C	T	DHCR7	71448361	71448376	-	NM_001360	non-ATG	non-overlapping	9	missense_variant
chr11	72080886	G	T	LRRC51	72080864	72088314	+	NM_145309	non-ATG	non-overlapping	21	splice_variant
chr11	72080886	G	T	LRTOMT	72080864	72093504	+	NM_001145308	non-ATG	non-overlapping	21	splice_variant
chr11	75562163	A	G	SERPINH1	75562146	75562254	+	NM_001235	non-ATG	non-overlapping	16	missense_variant
chr11	75562169	T	C	SERPINH1	75562146	75562254	+	NM_001235	non-ATG	non-overlapping	22	missense_variant
chr11	85648081	G	C	TMEM126A	85648026	85650269	+	NM_032273	non-ATG	overlapping	54	missense_variant
chr11	85648081	G	C	TMEM126A	85648038	85650269	+	NM_032273	non-ATG	overlapping	42	missense_variant
chr11	95923969	A	G	MTMR2	95888162	95923991	-	NM_016156	non-ATG	overlapping	22	missense_variant
chr11	103109542	C	T	DYNC2H1	103109521	103109644	+	NM_001080463	non-ATG	overlapping	20	synonymous_variant
chr11	108121585	C	T	ACAT1	108121577	108131913	+	NM_000019	non-ATG	overlapping	7	missense_variant
chr11	108121602	C	T	ACAT1	108121577	108131913	+	NM_000019	non-ATG	overlapping	24	stop_gained	main_CDS_unaffected
chr11	108223090	A	G	ATM	108223076	108227595	+	NM_000051	non-ATG	non-overlapping	13	missense_variant
chr11	108223106	GCG	AC	ATM	108223076	108227595	+	NM_000051	non-ATG	non-overlapping	29	multinucleotide_polymorphism
chr11	108223106	GCG	AC	ATM	108223099	108223159	+	NM_000051	non-ATG	non-overlapping	6	multinucleotide_polymorphism
chr11	108223123	G	A	ATM	108223076	108227595	+	NM_000051	non-ATG	non-overlapping	46	missense_variant
chr11	108223123	G	A	ATM	108223099	108223159	+	NM_000051	non-ATG	non-overlapping	23	synonymous_variant
chr11	108223143	G	A	ATM	108223076	108227595	+	NM_000051	non-ATG	non-overlapping	66	missense_variant
chr11	108223143	G	A	ATM	108223099	108223159	+	NM_000051	non-ATG	non-overlapping	43	missense_variant
chr11	108223143	G	A	ATM	108223137	108223170	+	NM_000051	non-ATG	non-overlapping	5	synonymous_variant
chr11	108223183	A	AGT	ATM	108223076	108227595	+	NM_000051	non-ATG	non-overlapping	106	frameshift	out-of-frame_overlap
chr11	108223183	A	AGT	ATM	108223166	108227595	+	NM_000051	non-ATG	non-overlapping	16	frameshift	out-of-frame_overlap
chr11	108223183	A	G	ATM	108223076	108227595	+	NM_000051	non-ATG	non-overlapping	106	missense_variant
chr11	108223183	A	G	ATM	108223166	108227595	+	NM_000051	non-ATG	non-overlapping	16	missense_variant
chr11	108227606	T	C	ATM	108227602	108227641	+	NM_000051	non-ATG	overlapping	3	missense_variant
chr11	108227622	A	G	ATM	108227602	108227641	+	NM_000051	non-ATG	overlapping	19	missense_variant
chr11	108227623	C	T	ATM	108227602	108227641	+	NM_000051	non-ATG	overlapping	20	synonymous_variant
chr11	108227624	C	T	ATM	108227602	108227641	+	NM_000051	non-ATG	overlapping	21	missense_variant
chr11	110296478	G	A	RDX	110279717	110296535	-	NM_002906	non-ATG	non-overlapping	57	missense_variant
chr11	110296478	G	A	RDX	110279749	110296498	-	NM_002906	non-ATG	non-overlapping	20	synonymous_variant
chr11	110296478	G	A	RDX	110279749	110296603	-	NM_002906	non-ATG	non-overlapping	125	synonymous_variant
chr11	110296493	C	T	RDX	110279717	110296535	-	NM_002906	non-ATG	non-overlapping	42	missense_variant
chr11	110296493	C	T	RDX	110279749	110296498	-	NM_002906	non-ATG	non-overlapping	5	synonymous_variant
chr11	110296493	C	T	RDX	110279749	110296603	-	NM_002906	non-ATG	non-overlapping	110	synonymous_variant
chr11	110296535	G	A	RDX	110279717	110296535	-	NM_002906	non-ATG	non-overlapping	0	synonymous_variant
chr11	110296535	G	A	RDX	110279749	110296603	-	NM_002906	non-ATG	non-overlapping	68	synonymous_variant
chr11	110296551	G	A	RDX	110279749	110296603	-	NM_002906	non-ATG	non-overlapping	52	missense_variant
chr11	110296571	G	A	RDX	110279749	110296603	-	NM_002906	non-ATG	non-overlapping	32	synonymous_variant
chr11	110296581	G	A	RDX	110279749	110296603	-	NM_002906	non-ATG	non-overlapping	22	missense_variant
chr11	118342644	C	A	CD3D	118342642	118342657	-	NM_000732	non-ATG	non-overlapping	13	stop_lost	out-of-frame_overlap
chr11	118342651	C	T	CD3D	118342642	118342657	-	NM_000732	non-ATG	non-overlapping	6	missense_variant
chr11	118342653	A	G	CD3D	118342642	118342657	-	NM_000732	non-ATG	non-overlapping	4	missense_variant
chr11	118344407	G	T	CD3G	118344362	118344422	+	NM_000073	non-ATG	non-overlapping	44	synonymous_variant
chr11	118344407	G	T	CD3G	118344374	118344422	+	NM_000073	non-ATG	non-overlapping	32	synonymous_variant
chr11	118344407	G	T	CD3G	118344395	118344422	+	NM_000073	non-ATG	non-overlapping	11	synonymous_variant
chr11	119029371	G	A	SLC37A4	119029332	119029449	-	NM_001164277	non-ATG	overlapping	78	missense_variant
chr11	119029379	G	C	SLC37A4	119029332	119029449	-	NM_001164277	non-ATG	overlapping	70	missense_variant
chr11	119029382	C	A	SLC37A4	119029332	119029449	-	NM_001164277	non-ATG	overlapping	67	missense_variant
chr11	119029384	G	A	SLC37A4	119029332	119029449	-	NM_001164277	non-ATG	overlapping	65	synonymous_variant
chr11	119029385	G	C	SLC37A4	119029332	119029449	-	NM_001164277	non-ATG	overlapping	64	missense_variant
chr11	119029385	G	T	SLC37A4	119029332	119029449	-	NM_001164277	non-ATG	overlapping	64	missense_variant
chr11	119029419	A	C	SLC37A4	119029332	119029449	-	NM_001164277	non-ATG	overlapping	30	missense_variant
chr11	119029433	G	A	SLC37A4	119029332	119029449	-	NM_001164277	non-ATG	overlapping	16	missense_variant
chr11	119101694	G	A	DPAGT1	119101664	119101730	-	NM_001382	non-ATG	non-overlapping	36	missense_variant
chr11	119101694	G	A	DPAGT1	119101664	119101754	-	NM_001382	non-ATG	non-overlapping	60	missense_variant
chr11	119101694	G	A	DPAGT1	119101689	119101704	-	NM_001382	non-ATG	non-overlapping	10	missense_variant
chr11	119101694	G	A	DPAGT1	119101689	119101848	-	NM_001382	non-ATG	non-overlapping	154	missense_variant
chr11	119101701	G	A	DPAGT1	119101664	119101730	-	NM_001382	non-ATG	non-overlapping	29	synonymous_variant
chr11	119101701	G	A	DPAGT1	119101664	119101754	-	NM_001382	non-ATG	non-overlapping	53	synonymous_variant
chr11	119101701	G	A	DPAGT1	119101689	119101704	-	NM_001382	non-ATG	non-overlapping	3	missense_variant
chr11	119101701	G	A	DPAGT1	119101689	119101848	-	NM_001382	non-ATG	non-overlapping	147	missense_variant
chr11	119101731	C	A	DPAGT1	119101664	119101754	-	NM_001382	non-ATG	non-overlapping	23	synonymous_variant
chr11	119101731	C	A	DPAGT1	119101689	119101848	-	NM_001382	non-ATG	non-overlapping	117	missense_variant
chr11	119101731	C	A	DPAGT1	119101726	119101777	-	NM_001382	non-ATG	non-overlapping	46	missense_variant
chr11	119101731	C	A	DPAGT1	119101726	119101792	-	NM_001382	non-ATG	non-overlapping	61	missense_variant
chr11	119101807	G	A	DPAGT1	119101689	119101848	-	NM_001382	non-ATG	non-overlapping	41	synonymous_variant
chr11	126269172	G	A	FOXRED1	126269171	126269210	+	NM_017547	non-ATG	overlapping	0	missense_variant
chr12	6341876	G	T	TNFRSF1A	6341823	6341922	-	NM_001065	non-ATG	non-overlapping	46	missense_variant
chr12	6341876	G	T	TNFRSF1A	6341823	6342000	-	NM_001065	non-ATG	non-overlapping	124	missense_variant
chr12	6341876	G	T	TNFRSF1A	6341823	6342024	-	NM_001065	non-ATG	non-overlapping	148	missense_variant
chr12	6341876	G	T	TNFRSF1A	6334180	6341906	-	NM_001065	non-ATG	overlapping	30	missense_variant
chr12	6341896	G	A	TNFRSF1A	6341823	6341922	-	NM_001065	non-ATG	non-overlapping	26	synonymous_variant
chr12	6341896	G	A	TNFRSF1A	6341823	6342000	-	NM_001065	non-ATG	non-overlapping	104	synonymous_variant
chr12	6341896	G	A	TNFRSF1A	6341823	6342024	-	NM_001065	non-ATG	non-overlapping	128	synonymous_variant
chr12	6341896	G	A	TNFRSF1A	6334180	6341906	-	NM_001065	non-ATG	overlapping	10	missense_variant
chr12	6341976	A	G	TNFRSF1A	6341823	6342000	-	NM_001065	non-ATG	non-overlapping	24	missense_variant
chr12	6341976	A	G	TNFRSF1A	6341823	6342024	-	NM_001065	non-ATG	non-overlapping	48	missense_variant
chr12	6867538	C	G	TPI1	6867514	6867541	+	NM_000365	non-ATG	non-overlapping	23	missense_variant
chr12	6867538	C	G	TPI1	6867537	6867612	+	NM_000365	non-ATG	overlapping	0	missense_variant
chr12	6867538	C	T	TPI1	6867514	6867541	+	NM_000365	non-ATG	non-overlapping	23	synonymous_variant
chr12	6867538	C	T	TPI1	6867537	6867612	+	NM_000365	non-ATG	overlapping	0	synonymous_variant
chr12	6867556	G	A	TPI1	6867537	6867612	+	NM_000365	non-ATG	overlapping	18	missense_variant
chr12	7189815	C	G	PEX5	7189810	7189924	+	NM_001131025	non-ATG	non-overlapping	4	missense_variant
chr12	7189821	G	A	PEX5	7189810	7189924	+	NM_001131025	non-ATG	non-overlapping	10	missense_variant
chr12	7189852	G	C	PEX5	7189810	7189924	+	NM_001131025	non-ATG	non-overlapping	41	missense_variant
chr12	12717504	A	G	CDKN1B	12717475	12717625	+	NM_004064	non-ATG	non-overlapping	28	missense_variant
chr12	12717566	AC	A	CDKN1B	12717475	12717625	+	NM_004064	non-ATG	non-overlapping	90	frameshift	main_CDS_unaffected
chr12	12717566	AC	A	CDKN1B	12717560	12717767	+	NM_004064	non-ATG	non-overlapping	5	frameshift	main_CDS_unaffected
chr12	12717614	C	T	CDKN1B	12717475	12717625	+	NM_004064	non-ATG	non-overlapping	138	stop_gained	main_CDS_unaffected
chr12	12717614	C	T	CDKN1B	12717560	12717767	+	NM_004064	non-ATG	non-overlapping	53	synonymous_variant
chr12	12717618	C	T	CDKN1B	12717475	12717625	+	NM_004064	non-ATG	non-overlapping	142	missense_variant
chr12	12717618	C	T	CDKN1B	12717560	12717767	+	NM_004064	non-ATG	non-overlapping	57	missense_variant
chr12	12717767	G	A	CDKN1B	12717560	12717767	+	NM_004064	non-ATG	non-overlapping	206	synonymous_variant
chr12	12717767	G	A	CDKN1B	12717621	12717801	+	NM_004064	non-ATG	non-overlapping	145	missense_variant
chr12	12717767	G	A	CDKN1B	12717692	12717767	+	NM_004064	non-ATG	non-overlapping	74	synonymous_variant
chr12	25250867	G	C	KRAS	25250799	25250886	-	NM_004985	non-ATG	non-overlapping	19	missense_variant
chr12	25250875	CGCCGCCGCCACT	C	KRAS	25250799	25250886	-	NM_004985	non-ATG	non-overlapping	11	inframe_deletion
chr12	52520303	T	G	KRT5	52520249	52520333	-	NM_000424	non-ATG	overlapping	30	missense_variant
chr12	52520303	T	G	KRT5	52520249	52520363	-	NM_000424	non-ATG	overlapping	60	missense_variant
chr12	53321549	C	T	AAAS	53321548	53321560	-	NM_015665	non-ATG	non-overlapping	11	synonymous_variant
chr12	55997649	G	A	SUOX	55997644	55997722	+	NM_000456	non-ATG	non-overlapping	4	missense_variant
chr12	55997676	C	A	SUOX	55997644	55997722	+	NM_000456	non-ATG	non-overlapping	31	missense_variant
chr12	55997709	G	C	SUOX	55997644	55997722	+	NM_000456	non-ATG	non-overlapping	64	missense_variant
chr12	64759300	C	CCGGGA	GNS	64759257	64759377	-	NM_002076	non-ATG	overlapping	77	frameshift	out-of-frame_overlap
chr12	64759359	C	G	GNS	64759257	64759377	-	NM_002076	non-ATG	overlapping	18	missense_variant
chr12	76348362	T	C	BBS10	76347700	76348386	-	NM_024685	non-ATG	overlapping	24	missense_variant
chr12	88141910	C	G	CEP290	88141296	88141921	-	NM_025114	non-ATG	overlapping	11	missense_variant
chr12	109573491	G	C	MMAB	109568782	109573515	-	NM_052845	non-ATG	overlapping	24	missense_variant
chr12	110281332	G	A	ATP2A2	110281324	110281336	+	NM_001681	non-ATG	non-overlapping	7	missense_variant
chr12	110281584	C	T	ATP2A2	110281532	110281862	+	NM_001681	non-ATG	overlapping	51	missense_variant
chr12	110281584	C	T	ATP2A2	110281575	110281632	+	NM_001681	non-ATG	non-overlapping	8	synonymous_variant
chr12	110281623	C	T	ATP2A2	110281532	110281862	+	NM_001681	non-ATG	overlapping	90	missense_variant
chr12	110281623	C	T	ATP2A2	110281575	110281632	+	NM_001681	non-ATG	non-overlapping	47	synonymous_variant
chr12	110281625	C	G	ATP2A2	110281532	110281862	+	NM_001681	non-ATG	overlapping	92	synonymous_variant
chr12	110281625	C	G	ATP2A2	110281575	110281632	+	NM_001681	non-ATG	non-overlapping	49	missense_variant
chr12	110281715	C	T	ATP2A2	110281532	110281862	+	NM_001681	non-ATG	overlapping	182	synonymous_variant
chr12	110281715	C	T	ATP2A2	110281704	110281887	+	NM_001681	non-ATG	overlapping	10	missense_variant
chr12	110281753	G	C	ATP2A2	110281532	110281862	+	NM_001681	non-ATG	overlapping	220	missense_variant
chr12	110281753	G	C	ATP2A2	110281704	110281887	+	NM_001681	non-ATG	overlapping	48	missense_variant
chr12	110281756	G	A	ATP2A2	110281532	110281862	+	NM_001681	non-ATG	overlapping	223	missense_variant
chr12	110281756	G	A	ATP2A2	110281704	110281887	+	NM_001681	non-ATG	overlapping	51	missense_variant
chr12	112419035	G	A	PTPN11	112418992	112419049	+	NM_002834	non-ATG	non-overlapping	42	missense_variant
chr12	112419041	C	T	PTPN11	112418992	112419049	+	NM_002834	non-ATG	non-overlapping	48	missense_variant
chr12	114683475	T	C	TBX3	114683436	114683733	-	NM_005996	non-ATG	non-overlapping	258	missense_variant
chr12	114683475	T	C	TBX3	114683436	114683928	-	NM_005996	non-ATG	non-overlapping	453	missense_variant
chr12	114683526	C	A	TBX3	114683436	114683733	-	NM_005996	non-ATG	non-overlapping	207	missense_variant
chr12	114683526	C	A	TBX3	114683436	114683928	-	NM_005996	non-ATG	non-overlapping	402	missense_variant
chr12	114683526	C	A	TBX3	114683509	114683611	-	NM_005996	non-ATG	non-overlapping	85	missense_variant
chr12	114683578	A	T	TBX3	114683436	114683733	-	NM_005996	non-ATG	non-overlapping	155	missense_variant
chr12	114683578	A	T	TBX3	114683436	114683928	-	NM_005996	non-ATG	non-overlapping	350	missense_variant
chr12	114683578	A	T	TBX3	114683509	114683611	-	NM_005996	non-ATG	non-overlapping	33	missense_variant
chr12	114683592	T	C	TBX3	114683436	114683733	-	NM_005996	non-ATG	non-overlapping	141	missense_variant
chr12	114683592	T	C	TBX3	114683436	114683928	-	NM_005996	non-ATG	non-overlapping	336	missense_variant
chr12	114683592	T	C	TBX3	114683509	114683611	-	NM_005996	non-ATG	non-overlapping	19	missense_variant
chr12	114683641	G	C	TBX3	114683436	114683733	-	NM_005996	non-ATG	non-overlapping	92	synonymous_variant
chr12	114683641	G	C	TBX3	114683436	114683928	-	NM_005996	non-ATG	non-overlapping	287	synonymous_variant
chr12	114683707	C	A	TBX3	114683436	114683733	-	NM_005996	non-ATG	non-overlapping	26	missense_variant
chr12	114683707	C	A	TBX3	114683436	114683928	-	NM_005996	non-ATG	non-overlapping	221	missense_variant
chr12	114683713	TCTCG	T	TBX3	114683436	114683733	-	NM_005996	non-ATG	non-overlapping	20	frameshift	main_CDS_unaffected
chr12	114683713	TCTCG	T	TBX3	114683436	114683928	-	NM_005996	non-ATG	non-overlapping	215	frameshift	main_CDS_unaffected
chr12	114683748	G	T	TBX3	114683436	114683928	-	NM_005996	non-ATG	non-overlapping	180	missense_variant
chr12	114683768	A	T	TBX3	114683436	114683928	-	NM_005996	non-ATG	non-overlapping	160	missense_variant
chr12	114683790	T	TA	TBX3	114683436	114683928	-	NM_005996	non-ATG	non-overlapping	138	frameshift	main_CDS_unaffected
chr12	114683888	T	C	TBX3	114683436	114683928	-	NM_005996	non-ATG	non-overlapping	40	missense_variant
chr12	119179112	G	T	HSPB8	119179095	119179221	+	NM_014365	non-ATG	non-overlapping	16	missense_variant
chr12	119179141	G	C	HSPB8	119179095	119179221	+	NM_014365	non-ATG	non-overlapping	45	missense_variant
chr12	123671226	C	T	TCTN2	123671154	123671274	+	NM_024809	non-ATG	overlapping	71	synonymous_variant
chr12	123712396	C	A	ATP6V0A2	123712370	123712496	+	NM_012463	non-ATG	non-overlapping	25	missense_variant
chr12	123712418	C	T	ATP6V0A2	123712370	123712496	+	NM_012463	non-ATG	non-overlapping	47	synonymous_variant
chr12	123712418	C	T	ATP6V0A2	123712397	123712496	+	NM_012463	non-ATG	non-overlapping	20	synonymous_variant
chr12	123712452	G	A	ATP6V0A2	123712370	123712496	+	NM_012463	non-ATG	non-overlapping	81	missense_variant
chr12	123712452	G	A	ATP6V0A2	123712397	123712496	+	NM_012463	non-ATG	non-overlapping	54	missense_variant
chr12	123712452	G	A	ATP6V0A2	123712439	123712496	+	NM_012463	non-ATG	non-overlapping	12	missense_variant
chr12	131929436	G	C	PUS1	131929410	131929437	+	NM_025215	non-ATG	non-overlapping	25	stop_lost	main_CDS_unaffected
chr12	131929572	G	A	PUS1	131929524	131929641	+	NM_025215	non-ATG	non-overlapping	47	synonymous_variant
chr13	20160913	C	A	GJA3	20143292	20160984	-	NM_021954	non-ATG	non-overlapping	71	synonymous_variant
chr13	20160970	C	T	GJA3	20143292	20160984	-	NM_021954	non-ATG	non-overlapping	14	synonymous_variant
chr13	20189588	C	T	GJB2	20189584	20192829	-	NM_004004	non-ATG	non-overlapping	3241	synonymous_variant
chr13	20189588	C	T	GJB2	20189584	20192853	-	NM_004004	non-ATG	non-overlapping	3265	synonymous_variant
chr13	20189593	G	A	GJB2	20189584	20192829	-	NM_004004	non-ATG	non-overlapping	3236	missense_variant
chr13	20189593	G	A	GJB2	20189584	20192853	-	NM_004004	non-ATG	non-overlapping	3260	missense_variant
chr13	20189597	G	A	GJB2	20189584	20192829	-	NM_004004	non-ATG	non-overlapping	3232	synonymous_variant
chr13	20189597	G	A	GJB2	20189584	20192853	-	NM_004004	non-ATG	non-overlapping	3256	synonymous_variant
chr13	20189604	C	T	GJB2	20189584	20192829	-	NM_004004	non-ATG	non-overlapping	3225	splice_variant
chr13	20189604	C	T	GJB2	20189584	20192853	-	NM_004004	non-ATG	non-overlapping	3249	splice_variant
chr13	20189605	T	C	GJB2	20189584	20192829	-	NM_004004	non-ATG	non-overlapping	3224	splice_variant
chr13	20189605	T	C	GJB2	20189584	20192853	-	NM_004004	non-ATG	non-overlapping	3248	splice_variant
chr13	20192790	G	A	GJB2	20189584	20192829	-	NM_004004	non-ATG	non-overlapping	39	stop_gained	main_CDS_unaffected
chr13	20192790	G	A	GJB2	20189584	20192853	-	NM_004004	non-ATG	non-overlapping	63	stop_gained	main_CDS_unaffected
chr13	20192807	G	C	GJB2	20189584	20192829	-	NM_004004	non-ATG	non-overlapping	22	missense_variant
chr13	20192807	G	C	GJB2	20189584	20192853	-	NM_004004	non-ATG	non-overlapping	46	missense_variant
chr13	21671210	C	T	FGF9	21671167	21671287	+	NM_002010	non-ATG	non-overlapping	42	missense_variant
chr13	24913049	T	C	CENPJ	24913015	24913057	-	NM_018451	non-ATG	overlapping	8	synonymous_variant
chr13	24913049	T	C	CENPJ	24913015	24913078	-	NM_018451	non-ATG	overlapping	29	synonymous_variant
chr13	24913049	T	C	CENPJ	24913015	24922792	-	NM_018451	non-ATG	overlapping	9743	synonymous_variant
chr13	24922792	C	T	CENPJ	24913015	24922792	-	NM_018451	non-ATG	overlapping	0	missense_variant
chr13	32315564	C	T	BRCA2	32315528	32315594	+	NM_000059	non-ATG	non-overlapping	35	synonymous_variant
chr13	32315619	G	T	BRCA2	32315606	32316498	+	NM_000059	non-ATG	overlapping	12	missense_variant
chr13	32315650	A	G	BRCA2	32315606	32316498	+	NM_000059	non-ATG	overlapping	43	missense_variant
chr13	32315654	C	T	BRCA2	32315606	32316498	+	NM_000059	non-ATG	overlapping	47	synonymous_variant
chr13	32315654	C	T	BRCA2	32315650	32316458	+	NM_000059	non-ATG	non-overlapping	3	missense_variant
chr13	32315665	C	T	BRCA2	32315606	32316498	+	NM_000059	non-ATG	overlapping	58	missense_variant
chr13	32315665	C	T	BRCA2	32315650	32316458	+	NM_000059	non-ATG	non-overlapping	14	synonymous_variant
chr13	32315667	G	C	BRCA2	32315606	32316498	+	NM_000059	non-ATG	overlapping	60	missense_variant
chr13	32315667	G	C	BRCA2	32315650	32316458	+	NM_000059	non-ATG	non-overlapping	16	missense_variant
chr13	32315667	G	T	BRCA2	32315606	32316498	+	NM_000059	non-ATG	overlapping	60	missense_variant
chr13	32315667	G	T	BRCA2	32315650	32316458	+	NM_000059	non-ATG	non-overlapping	16	missense_variant
chr13	32315667	G	A	BRCA2	32315606	32316498	+	NM_000059	non-ATG	overlapping	60	missense_variant
chr13	32315667	G	A	BRCA2	32315650	32316458	+	NM_000059	non-ATG	non-overlapping	16	missense_variant
chr13	32315668	G	A	BRCA2	32315606	32316498	+	NM_000059	non-ATG	overlapping	61	splice_variant
chr13	32315668	G	A	BRCA2	32315650	32316458	+	NM_000059	non-ATG	non-overlapping	17	splice_variant
chr13	32315668	G	C	BRCA2	32315606	32316498	+	NM_000059	non-ATG	overlapping	61	splice_variant
chr13	32315668	G	C	BRCA2	32315650	32316458	+	NM_000059	non-ATG	non-overlapping	17	splice_variant
chr13	32315669	T	C	BRCA2	32315606	32316498	+	NM_000059	non-ATG	overlapping	62	splice_variant
chr13	32315669	T	C	BRCA2	32315650	32316458	+	NM_000059	non-ATG	non-overlapping	18	splice_variant
chr13	32316423	C	T	BRCA2	32315606	32316498	+	NM_000059	non-ATG	overlapping	816	synonymous_variant
chr13	32316423	C	T	BRCA2	32315650	32316458	+	NM_000059	non-ATG	non-overlapping	772	missense_variant
chr13	32316443	G	C	BRCA2	32315606	32316498	+	NM_000059	non-ATG	overlapping	836	missense_variant
chr13	32316443	G	C	BRCA2	32315650	32316458	+	NM_000059	non-ATG	non-overlapping	792	missense_variant
chr13	32316449	T	G	BRCA2	32315606	32316498	+	NM_000059	non-ATG	overlapping	842	missense_variant
chr13	32316449	T	G	BRCA2	32315650	32316458	+	NM_000059	non-ATG	non-overlapping	798	stop_gained	main_CDS_unaffected
chr13	32316450	C	G	BRCA2	32315606	32316498	+	NM_000059	non-ATG	overlapping	843	missense_variant
chr13	32316450	C	G	BRCA2	32315650	32316458	+	NM_000059	non-ATG	non-overlapping	799	missense_variant
chr13	32316451	G	A	BRCA2	32315606	32316498	+	NM_000059	non-ATG	overlapping	844	missense_variant
chr13	32316451	G	A	BRCA2	32315650	32316458	+	NM_000059	non-ATG	non-overlapping	800	missense_variant
chr13	32316454	G	GGT	BRCA2	32315606	32316498	+	NM_000059	non-ATG	overlapping	847	frameshift	N-terminal_extension
chr13	32316454	G	GGT	BRCA2	32315650	32316458	+	NM_000059	non-ATG	non-overlapping	803	frameshift	out-of-frame_overlap
chr13	32316459	A	G	BRCA2	32315606	32316498	+	NM_000059	non-ATG	overlapping	852	synonymous_variant
chr13	36346255	G	A	SPART	36335736	36346401	-	NM_015087	non-ATG	overlapping	146	synonymous_variant
chr13	36346340	G	T	SPART	36335736	36346401	-	NM_015087	non-ATG	overlapping	61	missense_variant
chr13	36819276	G	C	RFXAP	36819268	36819277	+	NM_000538	non-ATG	non-overlapping	7	stop_lost	main_CDS_unaffected
chr13	36819276	G	C	RFXAP	36819273	36819303	+	NM_000538	non-ATG	non-overlapping	2	synonymous_variant
chr13	38687094	A	G	FREM2	38687088	38687118	+	NM_207361	non-ATG	non-overlapping	5	synonymous_variant
chr13	38687101	G	T	FREM2	38687088	38687118	+	NM_207361	non-ATG	non-overlapping	12	missense_variant
chr13	50909932	G	A	RNASEH2B	50909905	50910031	+	NM_024570	non-ATG	non-overlapping	26	synonymous_variant
chr13	50909970	G	A	RNASEH2B	50909905	50910031	+	NM_024570	non-ATG	non-overlapping	64	missense_variant
chr13	99982046	G	C	ZIC2	99981885	99982185	+	NM_007129	non-ATG	overlapping	160	missense_variant
chr13	99982046	G	C	ZIC2	99981933	99982185	+	NM_007129	non-ATG	overlapping	112	missense_variant
chr13	102846026	G	C	ERCC5	102845902	102846058	+	NM_000123	non-ATG	non-overlapping	123	missense_variant
chr13	102846075	A	C	ERCC5	102846044	102846104	+	NM_000123	non-ATG	non-overlapping	30	missense_variant
chr13	102846075	A	C	ERCC5	102846059	102846104	+	NM_000123	non-ATG	non-overlapping	15	missense_variant
chr13	102846075	A	C	ERCC5	102846061	102846193	+	NM_000123	non-ATG	non-overlapping	13	missense_variant
chr13	102846111	C	A	ERCC5	102846061	102846193	+	NM_000123	non-ATG	non-overlapping	49	missense_variant
chr13	102846121	A	G	ERCC5	102846061	102846193	+	NM_000123	non-ATG	non-overlapping	59	synonymous_variant
chr13	102846141	A	G	ERCC5	102846061	102846193	+	NM_000123	non-ATG	non-overlapping	79	missense_variant
chr13	102846141	A	G	ERCC5	102846126	102846162	+	NM_000123	non-ATG	non-overlapping	14	synonymous_variant
chr13	108214541	G	A	LIG4	108211179	108214558	-	NM_002312	non-ATG	overlapping	17	synonymous_variant
chr13	108214541	G	A	LIG4	108211267	108214604	-	NM_002312	non-ATG	non-overlapping	63	missense_variant
chr13	110307047	C	A	COL4A1	110242685	110307110	-	NM_001845	non-ATG	overlapping	63	missense_variant
chr13	110307098	G	C	COL4A1	110307087	110307114	-	NM_001845	non-ATG	non-overlapping	16	missense_variant
chr13	110307098	G	C	COL4A1	110242685	110307110	-	NM_001845	non-ATG	overlapping	12	missense_variant
chr13	110307332	C	T	COL4A2	110307296	110307515	+	NM_001846	non-ATG	non-overlapping	35	synonymous_variant
chr13	110307353	C	T	COL4A2	110307296	110307515	+	NM_001846	non-ATG	non-overlapping	56	synonymous_variant
chr13	110307353	C	T	COL4A2	110307335	110307515	+	NM_001846	non-ATG	non-overlapping	17	synonymous_variant
chr13	110307456	C	T	COL4A2	110307296	110307515	+	NM_001846	non-ATG	non-overlapping	159	missense_variant
chr13	110307456	C	T	COL4A2	110307335	110307515	+	NM_001846	non-ATG	non-overlapping	120	missense_variant
chr13	110307456	C	T	COL4A2	110307452	110307515	+	NM_001846	non-ATG	non-overlapping	3	missense_variant
chr13	110307456	C	T	COL4A2	110307376	110357488	+	NM_001846	non-ATG	overlapping	79	missense_variant
chr13	110307486	G	A	COL4A2	110307296	110307515	+	NM_001846	non-ATG	non-overlapping	189	missense_variant
chr13	110307486	G	A	COL4A2	110307335	110307515	+	NM_001846	non-ATG	non-overlapping	150	missense_variant
chr13	110307486	G	A	COL4A2	110307452	110307515	+	NM_001846	non-ATG	non-overlapping	33	missense_variant
chr13	110307486	G	A	COL4A2	110307376	110357488	+	NM_001846	non-ATG	overlapping	109	missense_variant
chr13	110307486	G	A	COL4A2	110307460	110357488	+	NM_001846	non-ATG	overlapping	25	missense_variant
chr13	110307496	G	A	COL4A2	110307296	110307515	+	NM_001846	non-ATG	non-overlapping	199	missense_variant
chr13	110307496	G	A	COL4A2	110307335	110307515	+	NM_001846	non-ATG	non-overlapping	160	missense_variant
chr13	110307496	G	A	COL4A2	110307452	110307515	+	NM_001846	non-ATG	non-overlapping	43	missense_variant
chr13	110307496	G	A	COL4A2	110307376	110357488	+	NM_001846	non-ATG	overlapping	119	synonymous_variant
chr13	110307496	G	A	COL4A2	110307460	110357488	+	NM_001846	non-ATG	overlapping	35	synonymous_variant
chr13	110307859	G	C	COL4A2	110307376	110357488	+	NM_001846	non-ATG	overlapping	482	splice_variant
chr13	110307859	G	C	COL4A2	110307460	110357488	+	NM_001846	non-ATG	overlapping	398	splice_variant
chr13	110307859	G	C	COL4A2	110307511	110357488	+	NM_001846	non-ATG	overlapping	347	splice_variant
chr14	23434224	G	T	MYH7	23434202	23434235	-	NM_000257	non-ATG	non-overlapping	11	missense_variant
chr14	23434232	C	A	MYH7	23434202	23434235	-	NM_000257	non-ATG	non-overlapping	3	missense_variant
chr14	24242425	A	G	TINF2	24242404	24242566	-	NM_001099274	non-ATG	non-overlapping	141	missense_variant
chr14	24242462	T	C	TINF2	24242404	24242566	-	NM_001099274	non-ATG	non-overlapping	104	synonymous_variant
chr14	24242555	G	C	TINF2	24242404	24242566	-	NM_001099274	non-ATG	non-overlapping	11	synonymous_variant
chr14	24242565	A	C	TINF2	24242404	24242566	-	NM_001099274	non-ATG	non-overlapping	1	missense_variant
chr14	53956746	A	G	BMP4	53956698	53956752	-	NM_001202	non-ATG	non-overlapping	6	missense_variant
chr14	60509285	G	A	SIX6	60509277	60509454	+	NM_007374	non-ATG	overlapping	7	missense_variant
chr14	60649273	G	C	SIX1	60648924	60649353	-	NM_005982	non-ATG	overlapping	80	synonymous_variant
chr14	60649273	G	C	SIX1	60648995	60649313	-	NM_005982	non-ATG	overlapping	40	missense_variant
chr14	60649350	C	G	SIX1	60648924	60649353	-	NM_005982	non-ATG	overlapping	3	missense_variant
chr14	60649350	C	G	SIX1	60649300	60649411	-	NM_005982	non-ATG	non-overlapping	61	missense_variant
chr14	60649374	A	G	SIX1	60649300	60649411	-	NM_005982	non-ATG	non-overlapping	37	missense_variant
chr14	60649402	G	C	SIX1	60649300	60649411	-	NM_005982	non-ATG	non-overlapping	9	missense_variant
chr14	60649402	G	A	SIX1	60649300	60649411	-	NM_005982	non-ATG	non-overlapping	9	missense_variant
chr14	60980975	C	T	TRMT5	60979829	60980998	-	NM_020810	non-ATG	overlapping	23	stop_gained	main_CDS_unaffected
chr14	63853046	G	A	SYNE2	63853030	63909125	+	NM_182914	non-ATG	non-overlapping	15	missense_variant
chr14	63853067	A	T	SYNE2	63853030	63909125	+	NM_182914	non-ATG	non-overlapping	36	missense_variant
chr14	63853067	A	T	SYNE2	63853066	63909125	+	NM_182914	non-ATG	non-overlapping	0	missense_variant
chr14	63853088	G	A	SYNE2	63853030	63909125	+	NM_182914	non-ATG	non-overlapping	57	missense_variant
chr14	63853088	G	A	SYNE2	63853066	63909125	+	NM_182914	non-ATG	non-overlapping	21	missense_variant
chr14	63853143	G	A	SYNE2	63853030	63909125	+	NM_182914	non-ATG	non-overlapping	112	missense_variant
chr14	63853143	G	A	SYNE2	63853066	63909125	+	NM_182914	non-ATG	non-overlapping	76	missense_variant
chr14	65102385	G	A	MAX	65102328	65102412	-	NM_002382	non-ATG	overlapping	27	missense_variant
chr14	65102466	C	T	MAX	65102456	65102492	-	NM_002382	non-ATG	non-overlapping	26	synonymous_variant
chr14	65102477	T	TCA	MAX	65102456	65102492	-	NM_002382	non-ATG	non-overlapping	15	frameshift	main_CDS_unaffected
chr14	65102477	T	TCA	MAX	65102472	65102508	-	NM_002382	non-ATG	non-overlapping	31	frameshift	main_CDS_unaffected
chr14	73136528	C	T	PSEN1	73136527	73136542	+	NM_000021	non-ATG	non-overlapping	0	synonymous_variant
chr14	73136539	C	T	PSEN1	73136527	73136542	+	NM_000021	non-ATG	non-overlapping	11	synonymous_variant
chr14	75002961	C	G	EIF2B2	75002949	75002973	+	NM_014239	non-ATG	non-overlapping	11	synonymous_variant
chr14	77320688	C	T	POMT2	77320488	77320722	-	NM_013382	non-ATG	overlapping	34	missense_variant
chr14	77320794	C	T	POMT2	77320751	77320799	-	NM_013382	non-ATG	non-overlapping	5	synonymous_variant
chr14	77616616	G	A	SPTLC2	77616488	77616626	-	NM_004863	non-ATG	overlapping	10	missense_variant
chr14	80955579	C	T	TSHR	80955538	81062159	+	NM_000369	non-ATG	overlapping	40	missense_variant
chr14	88385707	A	C	SPATA7	88385681	88385816	+	NM_018418	non-ATG	non-overlapping	25	missense_variant
chr14	88385708	G	A	SPATA7	88385681	88385816	+	NM_018418	non-ATG	non-overlapping	26	synonymous_variant
chr14	88385757	G	A	SPATA7	88385681	88385816	+	NM_018418	non-ATG	non-overlapping	75	missense_variant
chr14	88385757	G	A	SPATA7	88385748	88391429	+	NM_018418	non-ATG	overlapping	8	synonymous_variant
chr14	88385787	G	T	SPATA7	88385681	88385816	+	NM_018418	non-ATG	non-overlapping	105	missense_variant
chr14	88385787	G	T	SPATA7	88385748	88391429	+	NM_018418	non-ATG	overlapping	38	synonymous_variant
chr14	88385787	G	T	SPATA7	88385786	88385816	+	NM_018418	non-ATG	non-overlapping	0	missense_variant
chr14	89955958	C	T	TDP1	89955951	89956630	+	NM_018319	non-ATG	non-overlapping	6	synonymous_variant
chr14	89955959	T	G	TDP1	89955951	89956630	+	NM_018319	non-ATG	non-overlapping	7	missense_variant
chr14	89955969	A	C	TDP1	89955951	89956630	+	NM_018319	non-ATG	non-overlapping	17	synonymous_variant
chr14	92039743	G	A	TRIP11	92039734	92039791	-	NM_004239	non-ATG	non-overlapping	48	missense_variant
chr14	92039783	G	A	TRIP11	92039734	92039791	-	NM_004239	non-ATG	non-overlapping	8	synonymous_variant
chr14	96797442	C	T	VRK1	96797415	96833563	+	NM_003384	non-ATG	overlapping	26	synonymous_variant
chr14	100239240	C	T	YY1	100239164	100239494	+	NM_003403	non-ATG	overlapping	75	stop_gained	main_CDS_unaffected
chr14	104689661	G	C	INF2	104689639	104703147	+	NM_022489	non-ATG	overlapping	21	missense_variant
chr14	104689699	G	A	INF2	104689639	104703147	+	NM_022489	non-ATG	overlapping	59	synonymous_variant
chr14	104689699	G	A	INF2	104689678	104703147	+	NM_022489	non-ATG	overlapping	20	synonymous_variant
chr14	104689699	G	A	INF2	104689693	104703147	+	NM_022489	non-ATG	overlapping	5	synonymous_variant
chr15	38252877	C	T	SPRED1	38252855	38253062	+	NM_152594	non-ATG	non-overlapping	21	stop_gained	main_CDS_unaffected
chr15	38252892	C	T	SPRED1	38252855	38253062	+	NM_152594	non-ATG	non-overlapping	36	missense_variant
chr15	38252985	G	A	SPRED1	38252855	38253062	+	NM_152594	non-ATG	non-overlapping	129	missense_variant
chr15	38252985	G	A	SPRED1	38252940	38253045	+	NM_152594	non-ATG	non-overlapping	44	synonymous_variant
chr15	38253011	G	T	SPRED1	38252855	38253062	+	NM_152594	non-ATG	non-overlapping	155	synonymous_variant
chr15	38253011	G	T	SPRED1	38252940	38253045	+	NM_152594	non-ATG	non-overlapping	70	missense_variant
chr15	38253034	C	A	SPRED1	38252855	38253062	+	NM_152594	non-ATG	non-overlapping	178	missense_variant
chr15	38253034	C	A	SPRED1	38252940	38253045	+	NM_152594	non-ATG	non-overlapping	93	missense_variant
chr15	40594310	C	G	KNL1	40594309	40594324	+	NM_170589	non-ATG	non-overlapping	0	missense_variant
chr15	40602919	G	T	KNL1	40594356	40605120	+	NM_170589	non-ATG	overlapping	8562	missense_variant
chr15	40602919	G	T	KNL1	40594365	40605120	+	NM_170589	non-ATG	overlapping	8553	missense_variant
chr15	40602927	CAAA	C	KNL1	40594356	40605120	+	NM_170589	non-ATG	overlapping	8570	inframe_deletion
chr15	40602927	CAAA	C	KNL1	40594365	40605120	+	NM_170589	non-ATG	overlapping	8561	inframe_deletion
chr15	40698757	T	TA	RAD51	40695231	40698759	+	NM_001164269	non-ATG	non-overlapping	3525	frameshift	main_CDS_unaffected
chr15	40698757	T	TA	RAD51	40695231	40698781	+	NM_002875	non-ATG	overlapping	3525	frameshift	out-of-frame_overlap
chr15	40698757	T	TA	RAD51	40695293	40698759	+	NM_002875	non-ATG	non-overlapping	3463	frameshift	main_CDS_unaffected
chr15	40698757	T	TA	RAD51	40695314	40698759	+	NM_002875	non-ATG	non-overlapping	3442	frameshift	main_CDS_unaffected
chr15	40698757	T	TA	RAD51	40695375	40698781	+	NM_002875	non-ATG	overlapping	3381	frameshift	out-of-frame_overlap
chr15	41397093	G	C	NDUFAF1	41397003	41397102	-	NM_016013	non-ATG	overlapping	9	missense_variant
chr15	41402199	G	A	NDUFAF1	41402181	41402220	-	NM_016013	non-ATG	non-overlapping	21	missense_variant
chr15	41402202	G	A	NDUFAF1	41402181	41402220	-	NM_016013	non-ATG	non-overlapping	18	missense_variant
chr15	41402227	G	A	NDUFAF1	41402215	41402290	-	NM_016013	non-ATG	non-overlapping	63	missense_variant
chr15	41402227	G	A	NDUFAF1	41402219	41402243	-	NM_016013	non-ATG	non-overlapping	16	missense_variant
chr15	41402242	G	A	NDUFAF1	41402215	41402290	-	NM_016013	non-ATG	non-overlapping	48	missense_variant
chr15	41402242	G	A	NDUFAF1	41402219	41402243	-	NM_016013	non-ATG	non-overlapping	1	missense_variant
chr15	41402254	A	G	NDUFAF1	41402215	41402290	-	NM_016013	non-ATG	non-overlapping	36	synonymous_variant
chr15	41402267	C	G	NDUFAF1	41402215	41402290	-	NM_016013	non-ATG	non-overlapping	23	synonymous_variant
chr15	41402374	A	C	NDUFAF1	41402371	41402389	-	NM_016013	non-ATG	non-overlapping	15	stop_lost	main_CDS_unaffected
chr15	48644877	C	T	FBN1	48644870	48645629	-	NM_000138	non-ATG	non-overlapping	752	synonymous_variant
chr15	48644877	C	T	FBN1	48644870	48645644	-	NM_000138	non-ATG	non-overlapping	767	synonymous_variant
chr15	48644885	GT	G	FBN1	48644870	48645629	-	NM_000138	non-ATG	non-overlapping	744	frameshift	out-of-frame_overlap
chr15	48644885	GT	G	FBN1	48644870	48645644	-	NM_000138	non-ATG	non-overlapping	759	frameshift	out-of-frame_overlap
chr15	48644892	G	T	FBN1	48644870	48645629	-	NM_000138	non-ATG	non-overlapping	737	synonymous_variant
chr15	48644892	G	T	FBN1	48644870	48645644	-	NM_000138	non-ATG	non-overlapping	752	synonymous_variant
chr15	48644901	T	G	FBN1	48644870	48645629	-	NM_000138	non-ATG	non-overlapping	728	synonymous_variant
chr15	48644901	T	G	FBN1	48644870	48645644	-	NM_000138	non-ATG	non-overlapping	743	synonymous_variant
chr15	48644905	C	G	FBN1	48644870	48645629	-	NM_000138	non-ATG	non-overlapping	724	missense_variant
chr15	48644905	C	G	FBN1	48644870	48645644	-	NM_000138	non-ATG	non-overlapping	739	missense_variant
chr15	55270200	T	C	RAB27A	55270166	55270226	-	NM_004580	non-ATG	non-overlapping	26	synonymous_variant
chr15	55270200	T	C	RAB27A	55270166	55270268	-	NM_004580	non-ATG	non-overlapping	68	synonymous_variant
chr15	55270235	C	A	RAB27A	55270166	55270268	-	NM_004580	non-ATG	non-overlapping	33	missense_variant
chr15	64989750	G	A	SPG21	64989698	64989800	-	NM_016630	non-ATG	non-overlapping	50	synonymous_variant
chr15	64989757	G	C	SPG21	64989698	64989800	-	NM_016630	non-ATG	non-overlapping	43	missense_variant
chr15	68229606	G	T	CLN6	68218636	68229637	-	NM_017882	non-ATG	overlapping	31	missense_variant
chr15	76311428	C	T	ETFA	76311416	76311431	-	NM_000126	non-ATG	non-overlapping	3	missense_variant
chr15	76995207	G	A	PSTPIP1	76995191	76995290	+	NM_003978	non-ATG	non-overlapping	15	missense_variant
chr15	76995207	G	A	PSTPIP1	76995203	76995290	+	NM_003978	non-ATG	non-overlapping	3	missense_variant
chr15	89333821	T	C	POLG	89330207	89334718	-	NM_002693	non-ATG	overlapping	897	missense_variant
chr15	89333821	T	C	POLG	89330207	89334757	-	NM_002693	non-ATG	overlapping	936	missense_variant
chr15	89333821	T	C	POLG	89333820	89333850	-	NM_002693	non-ATG	non-overlapping	29	synonymous_variant
chr15	89333821	T	C	POLG	89333820	89334729	-	NM_002693	non-ATG	non-overlapping	908	synonymous_variant
chr15	89334683	A	T	POLG	89330207	89334718	-	NM_002693	non-ATG	overlapping	35	synonymous_variant
chr15	89334683	A	T	POLG	89330207	89334757	-	NM_002693	non-ATG	overlapping	74	synonymous_variant
chr15	89334683	A	T	POLG	89333820	89334729	-	NM_002693	non-ATG	non-overlapping	46	missense_variant
chr15	89334685	G	T	POLG	89330207	89334718	-	NM_002693	non-ATG	overlapping	33	missense_variant
chr15	89334685	G	T	POLG	89330207	89334757	-	NM_002693	non-ATG	overlapping	72	missense_variant
chr15	89334685	G	T	POLG	89333820	89334729	-	NM_002693	non-ATG	non-overlapping	44	synonymous_variant
chr15	89334754	G	A	POLG	89330207	89334757	-	NM_002693	non-ATG	overlapping	3	missense_variant
chr15	89334754	G	A	POLG	89334749	89334782	-	NM_002693	non-ATG	non-overlapping	28	missense_variant
chr15	89334775	G	A	POLG	89334749	89334782	-	NM_002693	non-ATG	non-overlapping	7	missense_variant
chr15	91022369	C	T	VPS33B	91022257	91022449	-	NM_018668	non-ATG	non-overlapping	80	synonymous_variant
chr15	91022369	C	T	VPS33B	91022333	91022417	-	NM_018668	non-ATG	non-overlapping	48	missense_variant
chr15	91022369	C	T	VPS33B	91022340	91022373	-	NM_018668	non-ATG	non-overlapping	4	missense_variant
chr15	91022380	C	T	VPS33B	91022257	91022449	-	NM_018668	non-ATG	non-overlapping	69	missense_variant
chr15	91022380	C	T	VPS33B	91022333	91022417	-	NM_018668	non-ATG	non-overlapping	37	missense_variant
chr15	91022386	T	C	VPS33B	91022257	91022449	-	NM_018668	non-ATG	non-overlapping	63	missense_variant
chr15	91022386	T	C	VPS33B	91022333	91022417	-	NM_018668	non-ATG	non-overlapping	31	missense_variant
chr15	91022548	A	C	VPS33B	91022525	91022549	-	NM_018668	non-ATG	non-overlapping	1	missense_variant
chr15	98649539	T	C	IGF1R	98649122	98649551	+	NM_000875	non-ATG	non-overlapping	416	synonymous_variant
chr15	98649539	T	C	IGF1R	98649230	98649551	+	NM_000875	non-ATG	non-overlapping	308	synonymous_variant
chr15	100341961	G	T	ADAMTS17	100341951	100341987	-	NM_139057	non-ATG	non-overlapping	26	synonymous_variant
chr15	100341968	G	A	ADAMTS17	100341951	100341987	-	NM_139057	non-ATG	non-overlapping	19	missense_variant
chr16	2329672	C	T	ABCA3	2328751	2340656	-	NM_001089	non-ATG	non-overlapping	10984	synonymous_variant
chr16	2329713	G	A	ABCA3	2328751	2340656	-	NM_001089	non-ATG	non-overlapping	10943	missense_variant
chr16	2329739	G	A	ABCA3	2328751	2340656	-	NM_001089	non-ATG	non-overlapping	10917	missense_variant
chr16	2329773	G	C	ABCA3	2328751	2340656	-	NM_001089	non-ATG	non-overlapping	10883	missense_variant
chr16	2329779	C	T	ABCA3	2328751	2340656	-	NM_001089	non-ATG	non-overlapping	10877	missense_variant
chr16	2329807	C	A	ABCA3	2328751	2340656	-	NM_001089	non-ATG	non-overlapping	10849	synonymous_variant
chr16	2329818	G	C	ABCA3	2328751	2340656	-	NM_001089	non-ATG	non-overlapping	10838	missense_variant
chr16	2340603	G	A	ABCA3	2328751	2340656	-	NM_001089	non-ATG	non-overlapping	53	synonymous_variant
chr16	2340611	C	T	ABCA3	2328751	2340656	-	NM_001089	non-ATG	non-overlapping	45	missense_variant
chr16	14630192	A	G	PARN	14629667	14630213	-	NM_002582	non-ATG	overlapping	21	missense_variant
chr16	23453135	G	C	COG7	23453026	23453158	-	NM_153603	non-ATG	non-overlapping	23	synonymous_variant
chr16	23453135	G	C	COG7	23453026	23453167	-	NM_153603	non-ATG	non-overlapping	32	synonymous_variant
chr16	23641158	C	A	PALB2	23638125	23641201	-	NM_024675	non-ATG	overlapping	43	missense_variant
chr16	23641158	C	A	PALB2	23641122	23641284	-	NM_024675	non-ATG	overlapping	126	missense_variant
chr16	23641158	CGG	C	PALB2	23638125	23641201	-	NM_024675	non-ATG	overlapping	43	frameshift	N-terminal_extension
chr16	23641158	CGG	C	PALB2	23641122	23641284	-	NM_024675	non-ATG	overlapping	126	frameshift	out-of-frame_overlap
chr16	23641158	C	T	PALB2	23638125	23641201	-	NM_024675	non-ATG	overlapping	43	missense_variant
chr16	23641158	C	T	PALB2	23641122	23641284	-	NM_024675	non-ATG	overlapping	126	missense_variant
chr16	23641159	G	A	PALB2	23638125	23641201	-	NM_024675	non-ATG	overlapping	42	stop_gained	main_CDS_unaffected
chr16	23641159	G	A	PALB2	23641122	23641284	-	NM_024675	non-ATG	overlapping	125	synonymous_variant
chr16	23641159	G	C	PALB2	23638125	23641201	-	NM_024675	non-ATG	overlapping	42	missense_variant
chr16	23641159	G	C	PALB2	23641122	23641284	-	NM_024675	non-ATG	overlapping	125	synonymous_variant
chr16	23641174	C	T	PALB2	23638125	23641201	-	NM_024675	non-ATG	overlapping	27	missense_variant
chr16	23641174	C	T	PALB2	23641122	23641284	-	NM_024675	non-ATG	overlapping	110	synonymous_variant
chr16	23641194	G	A	PALB2	23638125	23641201	-	NM_024675	non-ATG	overlapping	7	missense_variant
chr16	23641194	G	A	PALB2	23641122	23641284	-	NM_024675	non-ATG	overlapping	90	missense_variant
chr16	23641265	G	T	PALB2	23641122	23641284	-	NM_024675	non-ATG	overlapping	19	missense_variant
chr16	30748818	A	G	PHKG2	30748465	30748849	+	NM_000294	non-ATG	overlapping	352	missense_variant
chr16	31180200	C	G	FUS	31180171	31182599	+	NM_004960	non-ATG	overlapping	28	missense_variant
chr16	55479277	T	TGCG	MMP2	55479264	55479327	+	NM_004530	non-ATG	non-overlapping	12	inframe_insertion
chr16	55479277	T	TGCG	MMP2	55479275	55479335	+	NM_004530	non-ATG	non-overlapping	1	inframe_insertion
chr16	55479279	C	G	MMP2	55479264	55479327	+	NM_004530	non-ATG	non-overlapping	14	missense_variant
chr16	55479279	C	G	MMP2	55479275	55479335	+	NM_004530	non-ATG	non-overlapping	3	missense_variant
chr16	55479333	T	A	MMP2	55479275	55479335	+	NM_004530	non-ATG	non-overlapping	57	stop_lost	N-terminal_extension
chr16	55479473	C	A	MMP2	55479427	55483018	+	NM_004530	non-ATG	overlapping	45	missense_variant
chr16	55479478	C	A	MMP2	55479427	55483018	+	NM_004530	non-ATG	overlapping	50	stop_gained	main_CDS_unaffected
chr16	56519864	A	C	BBS2	56514666	56519911	-	NM_031885	non-ATG	overlapping	47	missense_variant
chr16	56519864	A	C	BBS2	56514666	56519953	-	NM_031885	non-ATG	overlapping	89	missense_variant
chr16	56519876	T	C	BBS2	56514666	56519911	-	NM_031885	non-ATG	overlapping	35	synonymous_variant
chr16	56519876	T	C	BBS2	56514666	56519953	-	NM_031885	non-ATG	overlapping	77	synonymous_variant
chr16	56519884	G	A	BBS2	56514666	56519911	-	NM_031885	non-ATG	overlapping	27	missense_variant
chr16	56519884	G	A	BBS2	56514666	56519953	-	NM_031885	non-ATG	overlapping	69	missense_variant
chr16	56519929	G	C	BBS2	56514666	56519953	-	NM_031885	non-ATG	overlapping	24	missense_variant
chr16	68737357	A	AGCCCG	CDH1	68737323	68801672	+	NM_004360	non-ATG	overlapping	33	frameshift	main_CDS_unaffected
chr16	68737366	C	G	CDH1	68737323	68801672	+	NM_004360	non-ATG	overlapping	42	missense_variant
chr16	68737366	C	T	CDH1	68737323	68801672	+	NM_004360	non-ATG	overlapping	42	stop_gained	main_CDS_unaffected
chr16	68737371	C	T	CDH1	68737323	68801672	+	NM_004360	non-ATG	overlapping	47	synonymous_variant
chr16	68737372	G	A	CDH1	68737323	68801672	+	NM_004360	non-ATG	overlapping	48	missense_variant
chr16	68737380	C	T	CDH1	68737323	68801672	+	NM_004360	non-ATG	overlapping	56	synonymous_variant
chr16	68737399	G	C	CDH1	68737323	68801672	+	NM_004360	non-ATG	overlapping	75	missense_variant
chr16	68737399	G	C	CDH1	68737386	68801672	+	NM_004360	non-ATG	overlapping	12	missense_variant
chr16	68737401	C	G	CDH1	68737323	68801672	+	NM_004360	non-ATG	overlapping	77	synonymous_variant
chr16	68737401	C	G	CDH1	68737386	68801672	+	NM_004360	non-ATG	overlapping	14	synonymous_variant
chr16	68737406	C	G	CDH1	68737323	68801672	+	NM_004360	non-ATG	overlapping	82	missense_variant
chr16	68737406	C	G	CDH1	68737386	68801672	+	NM_004360	non-ATG	overlapping	19	missense_variant
chr16	68737408	G	A	CDH1	68737323	68801672	+	NM_004360	non-ATG	overlapping	84	missense_variant
chr16	68737408	G	A	CDH1	68737386	68801672	+	NM_004360	non-ATG	overlapping	21	missense_variant
chr16	88856887	G	C	GALNS	88841028	88856909	-	NM_000512	non-ATG	overlapping	22	missense_variant
chr16	89918909	C	G	MC1R	89918887	89918992	+	NM_002386	non-ATG	non-overlapping	21	missense_variant
chr16	89918915	C	T	MC1R	89918887	89918992	+	NM_002386	non-ATG	non-overlapping	27	missense_variant
chr16	89918921	C	T	MC1R	89918887	89918992	+	NM_002386	non-ATG	non-overlapping	33	missense_variant
chr16	89918945	TGGG	T	MC1R	89918887	89918992	+	NM_002386	non-ATG	non-overlapping	57	inframe_deletion
chr16	89918986	G	C	MC1R	89918887	89918992	+	NM_002386	non-ATG	non-overlapping	98	synonymous_variant
chr17	1684792	C	T	PRPF8	1684790	1684823	-	NM_006445	non-ATG	non-overlapping	31	synonymous_variant
chr17	1684792	C	T	PRPF8	1684790	1684832	-	NM_006445	non-ATG	non-overlapping	40	synonymous_variant
chr17	1684798	A	G	PRPF8	1684790	1684823	-	NM_006445	non-ATG	non-overlapping	25	missense_variant
chr17	1684798	A	G	PRPF8	1684790	1684832	-	NM_006445	non-ATG	non-overlapping	34	missense_variant
chr17	1684802	G	A	PRPF8	1684790	1684823	-	NM_006445	non-ATG	non-overlapping	21	missense_variant
chr17	1684802	G	A	PRPF8	1684790	1684832	-	NM_006445	non-ATG	non-overlapping	30	missense_variant
chr17	1684811	C	G	PRPF8	1684790	1684823	-	NM_006445	non-ATG	non-overlapping	12	missense_variant
chr17	1684811	C	G	PRPF8	1684790	1684832	-	NM_006445	non-ATG	non-overlapping	21	missense_variant
chr17	1684811	C	T	PRPF8	1684790	1684823	-	NM_006445	non-ATG	non-overlapping	12	missense_variant
chr17	1684811	C	T	PRPF8	1684790	1684832	-	NM_006445	non-ATG	non-overlapping	21	missense_variant
chr17	1684830	C	A	PRPF8	1684790	1684832	-	NM_006445	non-ATG	non-overlapping	2	synonymous_variant
chr17	2593862	C	CCCCGGG	PAFAH1B1	2593805	2593964	+	NM_000430	non-ATG	non-overlapping	56	inframe_insertion
chr17	3636789	A	C	CTNS	3636776	3637243	+	NM_004937	non-ATG	non-overlapping	12	missense_variant
chr17	3636803	G	A	CTNS	3636776	3637243	+	NM_004937	non-ATG	non-overlapping	26	synonymous_variant
chr17	3637123	T	C	CTNS	3636776	3637243	+	NM_004937	non-ATG	non-overlapping	346	synonymous_variant
chr17	3637200	C	A	CTNS	3636776	3637243	+	NM_004937	non-ATG	non-overlapping	423	missense_variant
chr17	3637262	A	T	CTNS	3637220	3637262	+	NM_004937	non-ATG	non-overlapping	41	stop_lost	main_CDS_unaffected
chr17	7219974	G	T	ACADVL	7219941	7220498	+	NM_000018	non-ATG	overlapping	32	missense_variant
chr17	7676599	G	A	TP53	7676551	7687398	-	NM_000546	non-ATG	overlapping	10799	synonymous_variant
chr17	7676599	G	A	TP53	7676551	7687401	-	NM_000546	non-ATG	overlapping	10802	synonymous_variant
chr17	7676599	G	A	TP53	7676551	7687413	-	NM_000546	non-ATG	overlapping	10814	synonymous_variant
chr17	7676601	G	C	TP53	7676551	7687398	-	NM_000546	non-ATG	overlapping	10797	stop_gained	main_CDS_unaffected
chr17	7676601	G	C	TP53	7676551	7687401	-	NM_000546	non-ATG	overlapping	10800	stop_gained	main_CDS_unaffected
chr17	7676601	G	C	TP53	7676551	7687413	-	NM_000546	non-ATG	overlapping	10812	stop_gained	main_CDS_unaffected
chr17	7676604	C	A	TP53	7676551	7687398	-	NM_000546	non-ATG	overlapping	10794	missense_variant
chr17	7676604	C	A	TP53	7676551	7687401	-	NM_000546	non-ATG	overlapping	10797	missense_variant
chr17	7676604	C	A	TP53	7676551	7687413	-	NM_000546	non-ATG	overlapping	10809	missense_variant
chr17	7676616	C	T	TP53	7676551	7687398	-	NM_000546	non-ATG	overlapping	10782	missense_variant
chr17	7676616	C	T	TP53	7676551	7687401	-	NM_000546	non-ATG	overlapping	10785	missense_variant
chr17	7676616	C	T	TP53	7676551	7687413	-	NM_000546	non-ATG	overlapping	10797	missense_variant
chr17	7687390	G	A	TP53	7676551	7687398	-	NM_000546	non-ATG	overlapping	8	synonymous_variant
chr17	7687390	G	A	TP53	7676551	7687401	-	NM_000546	non-ATG	overlapping	11	synonymous_variant
chr17	7687390	G	A	TP53	7676551	7687413	-	NM_000546	non-ATG	overlapping	23	synonymous_variant
chr17	7687396	C	T	TP53	7687394	7687421	-	NM_000546	non-ATG	non-overlapping	25	synonymous_variant
chr17	7687396	C	T	TP53	7676551	7687398	-	NM_000546	non-ATG	overlapping	2	synonymous_variant
chr17	7687396	C	T	TP53	7676551	7687401	-	NM_000546	non-ATG	overlapping	5	synonymous_variant
chr17	7687396	C	T	TP53	7676551	7687413	-	NM_000546	non-ATG	overlapping	17	synonymous_variant
chr17	7687421	G	T	TP53	7687394	7687421	-	NM_000546	non-ATG	non-overlapping	0	missense_variant
chr17	7688501	C	T	WRAP53	7688492	7688594	+	NM_018081	non-ATG	non-overlapping	8	synonymous_variant
chr17	7688511	C	T	WRAP53	7688492	7688594	+	NM_018081	non-ATG	non-overlapping	18	missense_variant
chr17	7688540	C	G	WRAP53	7688492	7688594	+	NM_018081	non-ATG	non-overlapping	47	synonymous_variant
chr17	7688563	T	C	WRAP53	7688492	7688594	+	NM_018081	non-ATG	non-overlapping	70	missense_variant
chr17	7688643	T	C	WRAP53	7688610	7688652	+	NM_018081	non-ATG	overlapping	32	synonymous_variant
chr17	7688643	T	G	WRAP53	7688610	7688652	+	NM_018081	non-ATG	overlapping	32	synonymous_variant
chr17	17232817	G	T	FLCN	17232803	17236954	-	NM_144606	non-ATG	non-overlapping	4137	missense_variant
chr17	17232847	C	T	FLCN	17232803	17236954	-	NM_144606	non-ATG	non-overlapping	4107	missense_variant
chr17	17237115	G	A	FLCN	17237033	17237141	-	NM_144606	non-ATG	non-overlapping	26	synonymous_variant
chr17	17237121	G	A	FLCN	17237033	17237141	-	NM_144606	non-ATG	non-overlapping	20	synonymous_variant
chr17	18039014	C	A	ATPAF2	18038964	18039093	-	NM_145691	non-ATG	overlapping	79	missense_variant
chr17	18039014	C	A	ATPAF2	18028616	18039068	-	NM_145691	non-ATG	overlapping	54	missense_variant
chr17	19362590	G	A	B9D1	19362549	19362687	-	NM_015681	non-ATG	overlapping	97	missense_variant
chr17	19362590	G	A	B9D1	19343458	19362634	-	NM_015681	non-ATG	overlapping	44	synonymous_variant
chr17	19362611	G	A	B9D1	19362549	19362687	-	NM_015681	non-ATG	overlapping	76	missense_variant
chr17	19362611	G	A	B9D1	19343458	19362634	-	NM_015681	non-ATG	overlapping	23	synonymous_variant
chr17	19362648	G	C	B9D1	19362549	19362687	-	NM_015681	non-ATG	overlapping	39	missense_variant
chr17	28406122	C	T	SLC46A1	28406038	28406191	-	NM_080669	non-ATG	overlapping	69	missense_variant
chr17	28406181	C	A	SLC46A1	28406038	28406191	-	NM_080669	non-ATG	overlapping	10	missense_variant
chr17	35578361	C	A	PEX12	35578294	35578432	-	NM_000286	non-ATG	non-overlapping	71	missense_variant
chr17	35578361	C	A	PEX12	35578294	35578543	-	NM_000286	non-ATG	non-overlapping	182	missense_variant
chr17	35578379	C	A	PEX12	35578294	35578432	-	NM_000286	non-ATG	non-overlapping	53	synonymous_variant
chr17	35578379	C	A	PEX12	35578294	35578543	-	NM_000286	non-ATG	non-overlapping	164	synonymous_variant
chr17	35578381	C	T	PEX12	35578294	35578432	-	NM_000286	non-ATG	non-overlapping	51	missense_variant
chr17	35578381	C	T	PEX12	35578294	35578543	-	NM_000286	non-ATG	non-overlapping	162	missense_variant
chr17	35578426	G	C	PEX12	35578294	35578432	-	NM_000286	non-ATG	non-overlapping	6	missense_variant
chr17	35578426	G	C	PEX12	35578294	35578543	-	NM_000286	non-ATG	non-overlapping	117	missense_variant
chr17	35578426	G	C	PEX12	35578394	35578463	-	NM_000286	non-ATG	non-overlapping	37	missense_variant
chr17	35578448	C	T	PEX12	35578294	35578543	-	NM_000286	non-ATG	non-overlapping	95	synonymous_variant
chr17	35578448	C	T	PEX12	35578394	35578463	-	NM_000286	non-ATG	non-overlapping	15	missense_variant
chr17	35578455	T	G	PEX12	35578294	35578543	-	NM_000286	non-ATG	non-overlapping	88	missense_variant
chr17	35578455	T	G	PEX12	35578394	35578463	-	NM_000286	non-ATG	non-overlapping	8	synonymous_variant
chr17	35578516	G	A	PEX12	35578294	35578543	-	NM_000286	non-ATG	non-overlapping	27	missense_variant
chr17	40288068	T	G	CDC6	40288032	40288089	+	NM_001254	non-ATG	non-overlapping	35	synonymous_variant
chr17	41786605	CCGGGCCGGGTCGGGGT	C	JUP	41771810	41786667	-	NM_002230	non-ATG	overlapping	62	frameshift	N-terminal_extension
chr17	41786605	CCGGGCCGGGTCGGGGT	C	JUP	41771810	41786700	-	NM_002230	non-ATG	overlapping	95	frameshift	N-terminal_extension
chr17	41786605	CCGGGCCGGGTCGGGGT	C	JUP	41771859	41786650	-	NM_002230	non-ATG	non-overlapping	45	frameshift	out-of-frame_overlap
chr17	41786630	G	C	JUP	41771810	41786667	-	NM_002230	non-ATG	overlapping	37	missense_variant
chr17	41786630	G	C	JUP	41771810	41786700	-	NM_002230	non-ATG	overlapping	70	missense_variant
chr17	41786630	G	C	JUP	41771859	41786650	-	NM_002230	non-ATG	non-overlapping	20	synonymous_variant
chr17	41786634	G	A	JUP	41771810	41786667	-	NM_002230	non-ATG	overlapping	33	missense_variant
chr17	41786634	G	A	JUP	41771810	41786700	-	NM_002230	non-ATG	overlapping	66	missense_variant
chr17	41786634	G	A	JUP	41771859	41786650	-	NM_002230	non-ATG	non-overlapping	16	missense_variant
chr17	42388310	G	C	STAT3	42348526	42388409	-	NM_139276	non-ATG	non-overlapping	99	missense_variant
chr17	42388324	G	A	STAT3	42348526	42388409	-	NM_139276	non-ATG	non-overlapping	85	missense_variant
chr17	42388394	C	T	STAT3	42348526	42388409	-	NM_139276	non-ATG	non-overlapping	15	missense_variant
chr17	42423147	G	A	CAVIN1	42422642	42423167	-	NM_012232	non-ATG	overlapping	20	synonymous_variant
chr17	42423147	G	A	CAVIN1	42423099	42423225	-	NM_012232	non-ATG	non-overlapping	78	missense_variant
chr17	43124097	T	G	BRCA1	43124029	43125280	-	NM_007294	non-ATG	overlapping	1183	missense_variant
chr17	43124098	T	A	BRCA1	43124029	43125280	-	NM_007294	non-ATG	overlapping	1182	stop_gained	main_CDS_unaffected
chr17	43124099	C	G	BRCA1	43124029	43125280	-	NM_007294	non-ATG	overlapping	1181	missense_variant
chr17	43124099	C	A	BRCA1	43124029	43125280	-	NM_007294	non-ATG	overlapping	1181	missense_variant
chr17	43124107	T	G	BRCA1	43124029	43125280	-	NM_007294	non-ATG	overlapping	1173	missense_variant
chr17	43124109	C	T	BRCA1	43124029	43125280	-	NM_007294	non-ATG	overlapping	1171	stop_gained	main_CDS_unaffected
chr17	43124115	A	ACT	BRCA1	43124029	43125280	-	NM_007294	non-ATG	overlapping	1165	frameshift	main_CDS_unaffected
chr17	43124116	C	CAT	BRCA1	43124029	43125280	-	NM_007294	non-ATG	overlapping	1164	splice_variant
chr17	43124116	C	T	BRCA1	43124029	43125280	-	NM_007294	non-ATG	overlapping	1164	splice_variant
chr17	43124116	C	CTT	BRCA1	43124029	43125280	-	NM_007294	non-ATG	overlapping	1164	splice_variant
chr17	43124128	AGAAA	TT	BRCA1	43124029	43125280	-	NM_007294	non-ATG	overlapping	1152	multinucleotide_polymorphism
chr17	43125169	CG	GC	BRCA1	43124029	43125280	-	NM_007294	non-ATG	overlapping	111	multinucleotide_polymorphism
chr17	43125269	A	G	BRCA1	43124029	43125280	-	NM_007294	non-ATG	overlapping	11	splice_variant
chr17	43125270	C	G	BRCA1	43124029	43125280	-	NM_007294	non-ATG	overlapping	10	splice_variant
chr17	43125271	C	T	BRCA1	43124029	43125280	-	NM_007294	non-ATG	overlapping	9	missense_variant
chr17	43125273	T	C	BRCA1	43124029	43125280	-	NM_007294	non-ATG	overlapping	7	missense_variant
chr17	43125326	G	C	BRCA1	43125317	43125353	-	NM_007294	non-ATG	non-overlapping	27	missense_variant
chr17	44004657	TGTC	T	NAGS	44004628	44004679	+	NM_153006	non-ATG	overlapping	28	inframe_deletion
chr17	44899795	G	C	CCDC103	44899766	44899847	+	NM_213607	non-ATG	non-overlapping	28	missense_variant
chr17	45894678	G	T	MAPT	45894597	45962324	+	NM_005910	non-ATG	non-overlapping	80	synonymous_variant
chr17	45894678	G	T	MAPT	45894614	45962368	+	NM_005910	non-ATG	overlapping	63	missense_variant
chr17	45894678	G	T	MAPT	45894650	45962368	+	NM_005910	non-ATG	overlapping	27	missense_variant
chr17	45894678	G	T	MAPT	45894672	45962324	+	NM_005910	non-ATG	non-overlapping	5	synonymous_variant
chr17	46172144	TCAGCACAGAGAGACAGGAAGTC	T	KANSL1	46171959	46172169	-	NM_001193466	non-ATG	overlapping	25	frameshift	main_CDS_unaffected
chr17	46172144	TCAGCACAGAGAGACAGGAAGTC	T	KANSL1	46171959	46192876	-	NM_015443	non-ATG	overlapping	20732	frameshift	main_CDS_unaffected
chr17	59106664	G	T	TRIM37	59106633	59106705	-	NM_015294	non-ATG	non-overlapping	41	synonymous_variant
chr17	59106689	G	C	TRIM37	59106633	59106705	-	NM_015294	non-ATG	non-overlapping	16	missense_variant
chr17	59106691	G	A	TRIM37	59106633	59106705	-	NM_015294	non-ATG	non-overlapping	14	synonymous_variant
chr17	59106705	G	A	TRIM37	59106633	59106705	-	NM_015294	non-ATG	non-overlapping	0	synonymous_variant
chr17	61861561	G	T	BRIP1	61861552	61861561	-	NM_032043	non-ATG	non-overlapping	0	missense_variant
chr17	61861561	G	T	BRIP1	61861557	61863307	-	NM_032043	non-ATG	non-overlapping	1746	synonymous_variant
chr17	61863300	C	G	BRIP1	61861557	61863307	-	NM_032043	non-ATG	non-overlapping	7	missense_variant
chr17	61863300	C	G	BRIP1	61861565	61863327	-	NM_032043	non-ATG	non-overlapping	27	missense_variant
chr17	64496973	C	T	POLG2	64496933	64497026	-	NM_007215	non-ATG	overlapping	53	synonymous_variant
chr17	68512502	C	T	PRKAR1A	68512433	68515428	+	NM_002734	non-ATG	overlapping	68	synonymous_variant
chr17	68512502	C	T	PRKAR1A	68512457	68515428	+	NM_002734	non-ATG	overlapping	44	synonymous_variant
chr17	68512530	C	T	PRKAR1A	68512433	68515428	+	NM_002734	non-ATG	overlapping	96	missense_variant
chr17	68512530	C	T	PRKAR1A	68512457	68515428	+	NM_002734	non-ATG	overlapping	72	missense_variant
chr17	68512539	C	A	PRKAR1A	68512433	68515428	+	NM_002734	non-ATG	overlapping	105	missense_variant
chr17	68512539	C	A	PRKAR1A	68512457	68515428	+	NM_002734	non-ATG	overlapping	81	missense_variant
chr17	68512540	C	A	PRKAR1A	68512433	68515428	+	NM_002734	non-ATG	overlapping	106	missense_variant
chr17	68512540	C	A	PRKAR1A	68512457	68515428	+	NM_002734	non-ATG	overlapping	82	missense_variant
chr17	68512543	C	T	PRKAR1A	68512433	68515428	+	NM_002734	non-ATG	overlapping	109	missense_variant
chr17	68512543	C	T	PRKAR1A	68512457	68515428	+	NM_002734	non-ATG	overlapping	85	missense_variant
chr17	68512546	C	G	PRKAR1A	68512433	68515428	+	NM_002734	non-ATG	overlapping	112	missense_variant
chr17	68512546	C	G	PRKAR1A	68512457	68515428	+	NM_002734	non-ATG	overlapping	88	missense_variant
chr17	68512549	G	C	PRKAR1A	68512433	68515428	+	NM_002734	non-ATG	overlapping	115	splice_variant
chr17	68512549	G	C	PRKAR1A	68512457	68515428	+	NM_002734	non-ATG	overlapping	91	splice_variant
chr17	68512550	TGAGTGGGGTCGGCCGGGGGCTCAGGC	T	PRKAR1A	68512433	68515428	+	NM_002734	non-ATG	overlapping	116	splice_variant
chr17	68512550	TGAGTGGGGTCGGCCGGGGGCTCAGGC	T	PRKAR1A	68512457	68515428	+	NM_002734	non-ATG	overlapping	92	splice_variant
chr17	75289395	C	T	SLC25A19	75288421	75289412	-	NM_021734	non-ATG	non-overlapping	17	synonymous_variant
chr17	75721555	C	T	ITGB4	75721506	75724755	+	NM_001005731	non-ATG	overlapping	48	missense_variant
chr17	75721600	T	C	ITGB4	75721506	75724755	+	NM_001005731	non-ATG	overlapping	93	missense_variant
chr17	76487733	C	T	RHBDF2	76481510	76487820	-	NM_024599	non-ATG	overlapping	87	missense_variant
chr17	76487865	T	C	RHBDF2	76487816	76487882	-	NM_024599	non-ATG	non-overlapping	17	synonymous_variant
chr17	78997898	C	T	CANT1	78997877	79009694	-	NM_138793	non-ATG	non-overlapping	11796	missense_variant
chr17	78997944	G	T	CANT1	78997877	79009694	-	NM_138793	non-ATG	non-overlapping	11750	missense_variant
chr17	79009681	C	T	CANT1	78997877	79009694	-	NM_138793	non-ATG	non-overlapping	13	missense_variant
chr17	81512355	T	C	ACTG1	81512069	81512771	-	NM_001614	non-ATG	overlapping	416	missense_variant
chr17	81512361	C	A	ACTG1	81512069	81512771	-	NM_001614	non-ATG	overlapping	410	splice_variant
chr18	12377100	T	C	AFG3L2	12371639	12377132	-	NM_006796	non-ATG	overlapping	32	synonymous_variant
chr18	31102336	A	T	DSC2	31102296	31102380	-	NM_024422	non-ATG	non-overlapping	44	stop_gained	main_CDS_unaffected
chr18	31102337	T	C	DSC2	31102296	31102380	-	NM_024422	non-ATG	non-overlapping	43	missense_variant
chr18	31102352	C	G	DSC2	31102296	31102380	-	NM_024422	non-ATG	non-overlapping	28	missense_variant
chr18	31102363	C	T	DSC2	31102296	31102380	-	NM_024422	non-ATG	non-overlapping	17	synonymous_variant
chr18	31102379	A	G	DSC2	31102296	31102380	-	NM_024422	non-ATG	non-overlapping	1	missense_variant
chr18	31102380	G	A	DSC2	31102296	31102380	-	NM_024422	non-ATG	non-overlapping	0	synonymous_variant
chr18	31102395	C	A	DSC2	31102386	31102407	-	NM_024422	non-ATG	non-overlapping	12	missense_variant
chr18	47176283	T	C	IER3IP1	47157482	47176347	-	NM_016097	non-ATG	overlapping	64	missense_variant
chr18	49460398	C	G	DYM	49430402	49460598	-	NM_017653	non-ATG	non-overlapping	200	missense_variant
chr18	49460398	C	G	DYM	49430402	49460625	-	NM_017653	non-ATG	non-overlapping	227	missense_variant
chr18	49460438	C	G	DYM	49430402	49460598	-	NM_017653	non-ATG	non-overlapping	160	missense_variant
chr18	49460438	C	G	DYM	49430402	49460625	-	NM_017653	non-ATG	non-overlapping	187	missense_variant
chr18	49460498	C	A	DYM	49430402	49460598	-	NM_017653	non-ATG	non-overlapping	100	missense_variant
chr18	49460498	C	A	DYM	49430402	49460625	-	NM_017653	non-ATG	non-overlapping	127	missense_variant
chr18	49460513	C	T	DYM	49430402	49460598	-	NM_017653	non-ATG	non-overlapping	85	missense_variant
chr18	49460513	C	T	DYM	49430402	49460625	-	NM_017653	non-ATG	non-overlapping	112	missense_variant
chr18	49460559	C	T	DYM	49460516	49460576	-	NM_017653	non-ATG	non-overlapping	17	synonymous_variant
chr18	49460559	C	T	DYM	49430402	49460598	-	NM_017653	non-ATG	non-overlapping	39	missense_variant
chr18	49460559	C	T	DYM	49430402	49460625	-	NM_017653	non-ATG	non-overlapping	66	missense_variant
chr18	49460566	C	T	DYM	49460516	49460576	-	NM_017653	non-ATG	non-overlapping	10	missense_variant
chr18	49460566	C	T	DYM	49430402	49460598	-	NM_017653	non-ATG	non-overlapping	32	synonymous_variant
chr18	49460566	C	T	DYM	49430402	49460625	-	NM_017653	non-ATG	non-overlapping	59	synonymous_variant
chr18	49460582	C	A	DYM	49430402	49460598	-	NM_017653	non-ATG	non-overlapping	16	missense_variant
chr18	49460582	C	A	DYM	49430402	49460625	-	NM_017653	non-ATG	non-overlapping	43	missense_variant
chr18	49460587	G	A	DYM	49430402	49460598	-	NM_017653	non-ATG	non-overlapping	11	synonymous_variant
chr18	49460587	G	A	DYM	49430402	49460625	-	NM_017653	non-ATG	non-overlapping	38	synonymous_variant
chr18	49460595	C	A	DYM	49430402	49460598	-	NM_017653	non-ATG	non-overlapping	3	stop_gained	main_CDS_unaffected
chr18	49460595	C	A	DYM	49430402	49460625	-	NM_017653	non-ATG	non-overlapping	30	stop_gained	main_CDS_unaffected
chr18	50194841	G	C	MYO5B	50055323	50194903	-	NM_001080467	non-ATG	overlapping	62	missense_variant
chr18	50194841	G	C	MYO5B	50055323	50195002	-	NM_001080467	non-ATG	overlapping	161	missense_variant
chr18	50194841	G	C	MYO5B	50055355	50195016	-	NM_001080467	non-ATG	overlapping	175	missense_variant
chr18	50194878	C	A	MYO5B	50055323	50194903	-	NM_001080467	non-ATG	overlapping	25	missense_variant
chr18	50194878	C	A	MYO5B	50055323	50195002	-	NM_001080467	non-ATG	overlapping	124	missense_variant
chr18	50194878	C	A	MYO5B	50055355	50195016	-	NM_001080467	non-ATG	overlapping	138	stop_gained	main_CDS_unaffected
chr18	50194886	G	A	MYO5B	50055323	50194903	-	NM_001080467	non-ATG	overlapping	17	synonymous_variant
chr18	50194886	G	A	MYO5B	50055323	50195002	-	NM_001080467	non-ATG	overlapping	116	synonymous_variant
chr18	50194886	G	A	MYO5B	50055355	50195016	-	NM_001080467	non-ATG	overlapping	130	missense_variant
chr18	50194901	G	A	MYO5B	50055323	50194903	-	NM_001080467	non-ATG	overlapping	2	synonymous_variant
chr18	50194901	G	A	MYO5B	50055323	50195002	-	NM_001080467	non-ATG	overlapping	101	synonymous_variant
chr18	50194901	G	A	MYO5B	50055355	50195016	-	NM_001080467	non-ATG	overlapping	115	missense_variant
chr18	50194969	C	A	MYO5B	50055323	50195002	-	NM_001080467	non-ATG	overlapping	33	missense_variant
chr18	50194969	C	A	MYO5B	50055355	50195016	-	NM_001080467	non-ATG	overlapping	47	synonymous_variant
chr18	50194970	G	T	MYO5B	50055323	50195002	-	NM_001080467	non-ATG	overlapping	32	synonymous_variant
chr18	50194970	G	T	MYO5B	50055355	50195016	-	NM_001080467	non-ATG	overlapping	46	missense_variant
chr18	51030242	GCAA	G	SMAD4	51030235	51030280	+	NM_005359	non-ATG	non-overlapping	6	inframe_deletion
chr18	51030247	A	G	SMAD4	51030235	51030280	+	NM_005359	non-ATG	non-overlapping	11	synonymous_variant
chr18	51030256	C	G	SMAD4	51030235	51030280	+	NM_005359	non-ATG	non-overlapping	20	synonymous_variant
chr18	51030275	C	A	SMAD4	51030235	51030280	+	NM_005359	non-ATG	non-overlapping	39	synonymous_variant
chr18	51030518	G	C	SMAD4	51030481	51047023	+	NM_005359	non-ATG	non-overlapping	36	missense_variant
chr18	51030518	G	C	SMAD4	51030496	51047023	+	NM_005359	non-ATG	non-overlapping	21	missense_variant
chr18	51046920	G	A	SMAD4	51030481	51047023	+	NM_005359	non-ATG	non-overlapping	16438	missense_variant
chr18	51046920	G	A	SMAD4	51030496	51047023	+	NM_005359	non-ATG	non-overlapping	16423	missense_variant
chr18	51046978	G	A	SMAD4	51030481	51047023	+	NM_005359	non-ATG	non-overlapping	16496	synonymous_variant
chr18	51046978	G	A	SMAD4	51030496	51047023	+	NM_005359	non-ATG	non-overlapping	16481	synonymous_variant
chr18	58671609	G	A	MALT1	58671512	58681177	+	NM_006785	non-ATG	overlapping	96	missense_variant
chr18	58671609	G	A	MALT1	58671596	58681177	+	NM_006785	non-ATG	overlapping	12	missense_variant
chr19	3985387	G	C	EEF2	3984180	3985408	-	NM_001961	non-ATG	overlapping	21	missense_variant
chr19	5903739	C	T	NDUFA11	5896991	5903746	-	NM_175614	non-ATG	overlapping	7	missense_variant
chr19	7293903	C	G	INSR	7267803	7294301	-	NM_000208	non-ATG	overlapping	398	synonymous_variant
chr19	7293953	G	A	INSR	7293919	7294087	-	NM_000208	non-ATG	non-overlapping	134	synonymous_variant
chr19	7293953	G	A	INSR	7293948	7294095	-	NM_000208	non-ATG	non-overlapping	142	missense_variant
chr19	7293953	G	A	INSR	7293948	7294239	-	NM_000208	non-ATG	non-overlapping	286	missense_variant
chr19	7293953	G	A	INSR	7293948	7294257	-	NM_000208	non-ATG	non-overlapping	304	missense_variant
chr19	7293953	G	A	INSR	7267803	7294301	-	NM_000208	non-ATG	overlapping	348	missense_variant
chr19	7440260	AG	CT	ARHGEF18	7395142	7440418	+	NM_015318	non-ATG	overlapping	45117	multinucleotide_polymorphism
chr19	7440260	AG	CT	ARHGEF18	7395160	7440418	+	NM_015318	non-ATG	overlapping	45099	multinucleotide_polymorphism
chr19	7440260	AG	CT	ARHGEF18	7395200	7441676	+	NM_015318	non-ATG	overlapping	45059	multinucleotide_polymorphism
chr19	7440260	AG	CT	ARHGEF18	7395212	7441676	+	NM_015318	non-ATG	overlapping	45047	multinucleotide_polymorphism
chr19	7440260	AG	CT	ARHGEF18	7395227	7441676	+	NM_015318	non-ATG	overlapping	45032	multinucleotide_polymorphism
chr19	7440379	T	C	ARHGEF18	7395142	7440418	+	NM_015318	non-ATG	overlapping	45236	synonymous_variant
chr19	7440379	T	C	ARHGEF18	7395160	7440418	+	NM_015318	non-ATG	overlapping	45218	synonymous_variant
chr19	7440379	T	C	ARHGEF18	7395200	7441676	+	NM_015318	non-ATG	overlapping	45178	missense_variant
chr19	7440379	T	C	ARHGEF18	7395212	7441676	+	NM_015318	non-ATG	overlapping	45166	missense_variant
chr19	7440379	T	C	ARHGEF18	7395227	7441676	+	NM_015318	non-ATG	overlapping	45151	missense_variant
chr19	7440382	G	T	ARHGEF18	7395142	7440418	+	NM_015318	non-ATG	overlapping	45239	synonymous_variant
chr19	7440382	G	T	ARHGEF18	7395160	7440418	+	NM_015318	non-ATG	overlapping	45221	synonymous_variant
chr19	7440382	G	T	ARHGEF18	7395200	7441676	+	NM_015318	non-ATG	overlapping	45181	missense_variant
chr19	7440382	G	T	ARHGEF18	7395212	7441676	+	NM_015318	non-ATG	overlapping	45169	missense_variant
chr19	7440382	G	T	ARHGEF18	7395227	7441676	+	NM_015318	non-ATG	overlapping	45154	missense_variant
chr19	7534235	C	T	PNPLA6	7534205	7534784	+	NM_006702	non-ATG	non-overlapping	29	synonymous_variant
chr19	10718224	G	T	DNM2	10718165	10718270	+	NM_001005361	non-ATG	overlapping	58	missense_variant
chr19	10984147	T	G	SMARCA4	10961084	10984243	+	NM_001128849	non-ATG	overlapping	23062	synonymous_variant
chr19	10984147	T	G	SMARCA4	10961155	10984149	+	NM_001128849	non-ATG	non-overlapping	22991	stop_lost	out-of-frame_overlap
chr19	11384215	C	A	EPOR	11384121	11384277	-	NM_000121	non-ATG	overlapping	62	synonymous_variant
chr19	11384216	C	T	EPOR	11384121	11384277	-	NM_000121	non-ATG	overlapping	61	missense_variant
chr19	11384232	C	T	EPOR	11384121	11384277	-	NM_000121	non-ATG	overlapping	45	missense_variant
chr19	11384275	C	T	EPOR	11384121	11384277	-	NM_000121	non-ATG	overlapping	2	synonymous_variant
chr19	11435679	T	C	PRKCSH	11435677	11436071	+	NM_002743	non-ATG	non-overlapping	1	missense_variant
chr19	11436039	A	C	PRKCSH	11435677	11436071	+	NM_002743	non-ATG	non-overlapping	361	splice_variant
chr19	12806649	A	G	RNASEH2A	12806636	12806777	+	NM_006397	non-ATG	overlapping	12	missense_variant
chr19	12891187	C	T	GCDH	12891180	12891314	+	NM_000159	non-ATG	overlapping	6	missense_variant
chr19	12891188	G	A	GCDH	12891180	12891314	+	NM_000159	non-ATG	overlapping	7	missense_variant
chr19	12891190	G	A	GCDH	12891180	12891314	+	NM_000159	non-ATG	overlapping	9	missense_variant
chr19	12891301	G	C	GCDH	12891180	12891314	+	NM_000159	non-ATG	overlapping	120	missense_variant
chr19	15200952	G	C	NOTCH3	15192495	15200984	-	NM_000435	non-ATG	overlapping	32	synonymous_variant
chr19	15200962	C	T	NOTCH3	15192495	15200984	-	NM_000435	non-ATG	overlapping	22	missense_variant
chr19	34365258	A	G	GPI	34365207	34365339	+	NM_000175	non-ATG	overlapping	50	synonymous_variant
chr19	34365258	A	G	GPI	34365246	34365339	+	NM_000175	non-ATG	overlapping	11	synonymous_variant
chr19	35648368	A	G	COX6B1	35648346	35648403	+	NM_001863	non-ATG	non-overlapping	21	missense_variant
chr19	35648368	A	G	COX6B1	35648358	35648403	+	NM_001863	non-ATG	non-overlapping	9	missense_variant
chr19	35648373	G	A	COX6B1	35648346	35648403	+	NM_001863	non-ATG	non-overlapping	26	synonymous_variant
chr19	35648373	G	A	COX6B1	35648358	35648403	+	NM_001863	non-ATG	non-overlapping	14	synonymous_variant
chr19	35648373	G	A	COX6B1	35648370	35648403	+	NM_001863	non-ATG	non-overlapping	2	synonymous_variant
chr19	35995211	C	G	SDHAF1	35995210	35995252	+	NM_001042631	non-ATG	non-overlapping	0	missense_variant
chr19	41994140	T	C	ATP1A3	41988376	41994201	-	NM_152296	non-ATG	overlapping	61	missense_variant
chr19	41994190	GCGTC	G	ATP1A3	41988376	41994201	-	NM_152296	non-ATG	overlapping	11	frameshift	main_CDS_unaffected
chr19	48965369	C	T	FTL	48965365	48965792	+	NM_000146	non-ATG	overlapping	3	missense_variant
chr19	48965416	T	C	FTL	48965365	48965792	+	NM_000146	non-ATG	overlapping	50	synonymous_variant
chr19	48965416	T	C	FTL	48965415	48965487	+	NM_000146	non-ATG	non-overlapping	0	synonymous_variant
chr19	48965422	C	T	FTL	48965365	48965792	+	NM_000146	non-ATG	overlapping	56	synonymous_variant
chr19	48965422	C	T	FTL	48965415	48965487	+	NM_000146	non-ATG	non-overlapping	6	missense_variant
chr19	48965462	C	A	FTL	48965365	48965792	+	NM_000146	non-ATG	overlapping	96	missense_variant
chr19	48965462	C	A	FTL	48965415	48965487	+	NM_000146	non-ATG	non-overlapping	46	missense_variant
chr19	49867468	C	A	PNKP	49866423	49867507	-	NM_007254	non-ATG	overlapping	39	splice_variant
chr19	49867476	C	G	PNKP	49866423	49867507	-	NM_007254	non-ATG	overlapping	31	missense_variant
chr19	50384369	C	T	POLD1	50384364	50384385	+	NM_002691	non-ATG	non-overlapping	4	missense_variant
chr19	55157602	G	T	TNNI3	55157597	55157675	-	NM_000363	non-ATG	non-overlapping	73	missense_variant
chr19	55157602	G	T	TNNI3	55157597	55157678	-	NM_000363	non-ATG	non-overlapping	76	missense_variant
chr19	55157634	G	A	TNNI3	55157597	55157675	-	NM_000363	non-ATG	non-overlapping	41	synonymous_variant
chr19	55157634	G	A	TNNI3	55157597	55157678	-	NM_000363	non-ATG	non-overlapping	44	synonymous_variant
chr2	3575283	C	T	RPS7	3575265	3575334	+	NM_001011	non-ATG	non-overlapping	17	synonymous_variant
chr2	3575325	C	T	RPS7	3575265	3575334	+	NM_001011	non-ATG	non-overlapping	59	synonymous_variant
chr2	3575325	C	T	RPS7	3575298	3575334	+	NM_001011	non-ATG	non-overlapping	26	synonymous_variant
chr2	26244946	C	T	HADHB	26244940	26254280	+	NM_000183	non-ATG	overlapping	5	synonymous_variant
chr2	27087120	G	A	KHK	27087033	27087198	+	NM_000221	non-ATG	non-overlapping	86	synonymous_variant
chr2	27087163	G	A	KHK	27087033	27087198	+	NM_000221	non-ATG	non-overlapping	129	missense_variant
chr2	32063825	G	A	SPAST	32063755	32063971	+	NM_014946	non-ATG	overlapping	69	missense_variant
chr2	47369427	C	T	EPCAM	47369411	47373475	+	NM_002354	non-ATG	overlapping	15	missense_variant
chr2	64989643	C	T	SLC1A4	64989467	64989845	+	NM_003038	non-ATG	overlapping	175	missense_variant
chr2	64989643	C	T	SLC1A4	64989500	64989845	+	NM_003038	non-ATG	overlapping	142	missense_variant
chr2	64989643	C	T	SLC1A4	64989554	64989845	+	NM_003038	non-ATG	overlapping	88	missense_variant
chr2	69387103	G	A	GFPT1	69374013	69387222	-	NM_001244710	non-ATG	overlapping	119	synonymous_variant
chr2	69387103	G	A	GFPT1	69374095	69387151	-	NM_001244710	non-ATG	overlapping	48	missense_variant
chr2	69387105	G	A	GFPT1	69374013	69387222	-	NM_001244710	non-ATG	overlapping	117	missense_variant
chr2	69387105	G	A	GFPT1	69374095	69387151	-	NM_001244710	non-ATG	overlapping	46	missense_variant
chr2	69387151	A	G	GFPT1	69374013	69387222	-	NM_001244710	non-ATG	overlapping	71	synonymous_variant
chr2	69387151	A	G	GFPT1	69374095	69387151	-	NM_001244710	non-ATG	overlapping	0	synonymous_variant
chr2	69387196	G	A	GFPT1	69374013	69387222	-	NM_001244710	non-ATG	overlapping	26	synonymous_variant
chr2	69387214	C	A	GFPT1	69374013	69387222	-	NM_001244710	non-ATG	overlapping	8	missense_variant
chr2	70248433	C	T	TIA1	70236146	70248465	-	NM_022173	non-ATG	overlapping	32	synonymous_variant
chr2	70248433	C	T	TIA1	70236146	70248492	-	NM_022173	non-ATG	overlapping	59	synonymous_variant
chr2	73385791	A	G	ALMS1	73385780	73408674	+	NM_015120	non-ATG	overlapping	10	missense_variant
chr2	73385805	C	T	ALMS1	73385780	73408674	+	NM_015120	non-ATG	overlapping	24	missense_variant
chr2	73385816	C	T	ALMS1	73385780	73408674	+	NM_015120	non-ATG	overlapping	35	synonymous_variant
chr2	73385821	C	T	ALMS1	73385780	73408674	+	NM_015120	non-ATG	overlapping	40	missense_variant
chr2	73385823	TC	T	ALMS1	73385780	73408674	+	NM_015120	non-ATG	overlapping	42	frameshift	main_CDS_unaffected
chr2	73385849	G	A	ALMS1	73385780	73408674	+	NM_015120	non-ATG	overlapping	68	synonymous_variant
chr2	73385850	C	T	ALMS1	73385780	73408674	+	NM_015120	non-ATG	overlapping	69	missense_variant
chr2	73385853	A	G	ALMS1	73385780	73408674	+	NM_015120	non-ATG	overlapping	72	missense_variant
chr2	73385857	C	G	ALMS1	73385780	73408674	+	NM_015120	non-ATG	overlapping	76	missense_variant
chr2	73385860	G	A	ALMS1	73385780	73408674	+	NM_015120	non-ATG	overlapping	79	missense_variant
chr2	73385860	G	GA	ALMS1	73385780	73408674	+	NM_015120	non-ATG	overlapping	79	frameshift	main_CDS_unaffected
chr2	73385862	C	T	ALMS1	73385780	73408674	+	NM_015120	non-ATG	overlapping	81	missense_variant
chr2	73385868	C	T	ALMS1	73385780	73408674	+	NM_015120	non-ATG	overlapping	87	missense_variant
chr2	85561451	G	A	GGCX	85560981	85561456	-	NM_000821	non-ATG	overlapping	5	synonymous_variant
chr2	85561474	G	A	GGCX	85561452	85561485	-	NM_000821	non-ATG	non-overlapping	11	synonymous_variant
chr2	85561474	G	C	GGCX	85561452	85561485	-	NM_000821	non-ATG	non-overlapping	11	synonymous_variant
chr2	85561481	G	A	GGCX	85561452	85561485	-	NM_000821	non-ATG	non-overlapping	4	missense_variant
chr2	86337583	C	A	REEP1	86337552	86337603	-	NM_022912	non-ATG	non-overlapping	20	synonymous_variant
chr2	88627284	G	A	EIF2AK3	88627273	88627357	-	NM_004836	non-ATG	non-overlapping	73	missense_variant
chr2	88627284	G	A	EIF2AK3	88627273	88627363	-	NM_004836	non-ATG	non-overlapping	79	missense_variant
chr2	88627291	G	C	EIF2AK3	88627273	88627357	-	NM_004836	non-ATG	non-overlapping	66	missense_variant
chr2	88627291	G	C	EIF2AK3	88627273	88627363	-	NM_004836	non-ATG	non-overlapping	72	missense_variant
chr2	96265383	C	T	TMEM127	96265140	96265458	-	NM_017849	non-ATG	overlapping	75	missense_variant
chr2	96265383	C	T	TMEM127	96265140	96265476	-	NM_017849	non-ATG	overlapping	93	missense_variant
chr2	96265383	C	T	TMEM127	96265292	96265885	-	NM_017849	non-ATG	overlapping	502	synonymous_variant
chr2	96265383	C	T	TMEM127	96265292	96265894	-	NM_017849	non-ATG	overlapping	511	synonymous_variant
chr2	96265383	C	T	TMEM127	96265292	96265906	-	NM_017849	non-ATG	overlapping	523	synonymous_variant
chr2	96265383	C	T	TMEM127	96265292	96265915	-	NM_017849	non-ATG	overlapping	532	synonymous_variant
chr2	96265383	C	A	TMEM127	96265140	96265458	-	NM_017849	non-ATG	overlapping	75	missense_variant
chr2	96265383	C	A	TMEM127	96265140	96265476	-	NM_017849	non-ATG	overlapping	93	missense_variant
chr2	96265383	C	A	TMEM127	96265292	96265885	-	NM_017849	non-ATG	overlapping	502	synonymous_variant
chr2	96265383	C	A	TMEM127	96265292	96265894	-	NM_017849	non-ATG	overlapping	511	synonymous_variant
chr2	96265383	C	A	TMEM127	96265292	96265906	-	NM_017849	non-ATG	overlapping	523	synonymous_variant
chr2	96265383	C	A	TMEM127	96265292	96265915	-	NM_017849	non-ATG	overlapping	532	synonymous_variant
chr2	96265418	T	C	TMEM127	96265140	96265458	-	NM_017849	non-ATG	overlapping	40	missense_variant
chr2	96265418	T	C	TMEM127	96265140	96265476	-	NM_017849	non-ATG	overlapping	58	missense_variant
chr2	96265418	T	C	TMEM127	96265292	96265885	-	NM_017849	non-ATG	overlapping	467	missense_variant
chr2	96265418	T	C	TMEM127	96265292	96265894	-	NM_017849	non-ATG	overlapping	476	missense_variant
chr2	96265418	T	C	TMEM127	96265292	96265906	-	NM_017849	non-ATG	overlapping	488	missense_variant
chr2	96265418	T	C	TMEM127	96265292	96265915	-	NM_017849	non-ATG	overlapping	497	missense_variant
chr2	96265495	G	A	TMEM127	96265292	96265885	-	NM_017849	non-ATG	overlapping	390	missense_variant
chr2	96265495	G	A	TMEM127	96265292	96265894	-	NM_017849	non-ATG	overlapping	399	missense_variant
chr2	96265495	G	A	TMEM127	96265292	96265906	-	NM_017849	non-ATG	overlapping	411	missense_variant
chr2	96265495	G	A	TMEM127	96265292	96265915	-	NM_017849	non-ATG	overlapping	420	missense_variant
chr2	96265933	G	A	TMEM127	96265911	96265950	-	NM_017849	non-ATG	non-overlapping	17	synonymous_variant
chr2	96305453	G	A	SNRNP200	96305414	96305462	-	NM_014014	non-ATG	overlapping	9	missense_variant
chr2	96305453	G	A	SNRNP200	96305424	96305502	-	NM_014014	non-ATG	overlapping	49	missense_variant
chr2	96305464	C	T	SNRNP200	96305424	96305502	-	NM_014014	non-ATG	overlapping	38	stop_gained	main_CDS_unaffected
chr2	97713935	T	G	ZAP70	97713655	97724109	+	NM_001079	non-ATG	overlapping	279	missense_variant
chr2	157818432	G	A	ACVR1	157818385	157818457	-	NM_001105	non-ATG	non-overlapping	25	missense_variant
chr2	157818432	G	A	ACVR1	157818422	157875862	-	NM_001111067	non-ATG	non-overlapping	57430	synonymous_variant
chr2	157818432	G	A	ACVR1	157818422	157876261	-	NM_001111067	non-ATG	non-overlapping	57829	synonymous_variant
chr2	157818476	C	T	ACVR1	157818422	157875862	-	NM_001111067	non-ATG	non-overlapping	57386	missense_variant
chr2	157818476	C	T	ACVR1	157818422	157876261	-	NM_001111067	non-ATG	non-overlapping	57785	missense_variant
chr2	165770773	G	A	GALNT3	165770767	165794126	-	NM_004482	non-ATG	non-overlapping	23353	synonymous_variant
chr2	165794044	A	G	GALNT3	165770767	165794126	-	NM_004482	non-ATG	non-overlapping	82	missense_variant
chr2	165794097	G	T	GALNT3	165794074	165794251	-	NM_004482	non-ATG	non-overlapping	154	missense_variant
chr2	165794097	G	T	GALNT3	165770767	165794126	-	NM_004482	non-ATG	non-overlapping	29	synonymous_variant
chr2	165794133	G	A	GALNT3	165794074	165794251	-	NM_004482	non-ATG	non-overlapping	118	missense_variant
chr2	165794144	G	A	GALNT3	165794074	165794251	-	NM_004482	non-ATG	non-overlapping	107	synonymous_variant
chr2	165794152	T	G	GALNT3	165794074	165794251	-	NM_004482	non-ATG	non-overlapping	99	synonymous_variant
chr2	165794158	G	A	GALNT3	165794074	165794251	-	NM_004482	non-ATG	non-overlapping	93	missense_variant
chr2	165794215	C	T	GALNT3	165794074	165794251	-	NM_004482	non-ATG	non-overlapping	36	missense_variant
chr2	165953721	G	C	TTC21B	165949713	165953754	-	NM_024753	non-ATG	overlapping	33	missense_variant
chr2	165953721	G	C	TTC21B	165949713	165953778	-	NM_024753	non-ATG	overlapping	57	missense_variant
chr2	165953722	G	A	TTC21B	165949713	165953754	-	NM_024753	non-ATG	overlapping	32	synonymous_variant
chr2	165953722	G	A	TTC21B	165949713	165953778	-	NM_024753	non-ATG	overlapping	56	synonymous_variant
chr2	165953723	G	A	TTC21B	165949713	165953754	-	NM_024753	non-ATG	overlapping	31	missense_variant
chr2	165953723	G	A	TTC21B	165949713	165953778	-	NM_024753	non-ATG	overlapping	55	missense_variant
chr2	165953749	C	T	TTC21B	165949713	165953754	-	NM_024753	non-ATG	overlapping	5	synonymous_variant
chr2	165953749	C	T	TTC21B	165949713	165953778	-	NM_024753	non-ATG	overlapping	29	synonymous_variant
chr2	165953769	C	T	TTC21B	165949713	165953778	-	NM_024753	non-ATG	overlapping	9	missense_variant
chr2	170816936	G	C	GAD1	170816894	170818569	+	NM_000817	non-ATG	non-overlapping	41	missense_variant
chr2	170816951	G	A	GAD1	170816894	170818569	+	NM_000817	non-ATG	non-overlapping	56	synonymous_variant
chr2	170816951	G	A	GAD1	170816939	170818569	+	NM_000817	non-ATG	non-overlapping	11	synonymous_variant
chr2	170816951	G	A	GAD1	170816945	170818569	+	NM_000817	non-ATG	non-overlapping	5	synonymous_variant
chr2	170816951	G	T	GAD1	170816894	170818569	+	NM_000817	non-ATG	non-overlapping	56	synonymous_variant
chr2	170816951	G	T	GAD1	170816939	170818569	+	NM_000817	non-ATG	non-overlapping	11	synonymous_variant
chr2	170816951	G	T	GAD1	170816945	170818569	+	NM_000817	non-ATG	non-overlapping	5	synonymous_variant
chr2	170817021	G	C	GAD1	170816894	170818569	+	NM_000817	non-ATG	non-overlapping	126	missense_variant
chr2	170817021	G	C	GAD1	170816939	170818569	+	NM_000817	non-ATG	non-overlapping	81	missense_variant
chr2	170817021	G	C	GAD1	170816945	170818569	+	NM_000817	non-ATG	non-overlapping	75	missense_variant
chr2	170817021	G	C	GAD1	170816992	170818592	+	NM_000817	non-ATG	non-overlapping	28	missense_variant
chr2	170818539	C	A	GAD1	170816894	170818569	+	NM_000817	non-ATG	non-overlapping	1644	stop_gained	main_CDS_unaffected
chr2	170818539	C	A	GAD1	170816939	170818569	+	NM_000817	non-ATG	non-overlapping	1599	stop_gained	main_CDS_unaffected
chr2	170818539	C	A	GAD1	170816945	170818569	+	NM_000817	non-ATG	non-overlapping	1593	stop_gained	main_CDS_unaffected
chr2	170818539	C	A	GAD1	170816992	170818592	+	NM_000817	non-ATG	non-overlapping	1546	missense_variant
chr2	170818551	C	CCT	GAD1	170816894	170818569	+	NM_000817	non-ATG	non-overlapping	1656	frameshift	N-terminal_extension
chr2	170818551	C	CCT	GAD1	170816939	170818569	+	NM_000817	non-ATG	non-overlapping	1611	frameshift	N-terminal_extension
chr2	170818551	C	CCT	GAD1	170816945	170818569	+	NM_000817	non-ATG	non-overlapping	1605	frameshift	N-terminal_extension
chr2	170818551	C	CCT	GAD1	170816992	170818592	+	NM_000817	non-ATG	non-overlapping	1558	frameshift	main_CDS_unaffected
chr2	170818563	A	G	GAD1	170816894	170818569	+	NM_000817	non-ATG	non-overlapping	1668	synonymous_variant
chr2	170818563	A	G	GAD1	170816939	170818569	+	NM_000817	non-ATG	non-overlapping	1623	synonymous_variant
chr2	170818563	A	G	GAD1	170816945	170818569	+	NM_000817	non-ATG	non-overlapping	1617	synonymous_variant
chr2	170818563	A	G	GAD1	170816992	170818592	+	NM_000817	non-ATG	non-overlapping	1570	missense_variant
chr2	171434335	C	G	DCAF17	171434315	171435093	+	NM_025000	non-ATG	overlapping	19	missense_variant
chr2	171434346	C	T	DCAF17	171434315	171435093	+	NM_025000	non-ATG	overlapping	30	stop_gained	main_CDS_unaffected
chr2	171434356	G	A	DCAF17	171434315	171435093	+	NM_025000	non-ATG	overlapping	40	missense_variant
chr2	171434365	C	T	DCAF17	171434315	171435093	+	NM_025000	non-ATG	overlapping	49	missense_variant
chr2	171434366	C	T	DCAF17	171434315	171435093	+	NM_025000	non-ATG	overlapping	50	synonymous_variant
chr2	171434372	C	G	DCAF17	171434315	171435093	+	NM_025000	non-ATG	overlapping	56	synonymous_variant
chr2	171434374	C	T	DCAF17	171434315	171435093	+	NM_025000	non-ATG	overlapping	58	missense_variant
chr2	171434380	T	C	DCAF17	171434315	171435093	+	NM_025000	non-ATG	overlapping	64	missense_variant
chr2	171434467	G	T	DCAF17	171434315	171435093	+	NM_025000	non-ATG	overlapping	151	missense_variant
chr2	171434467	G	T	DCAF17	171434380	171434617	+	NM_025000	non-ATG	overlapping	86	synonymous_variant
chr2	171434569	C	G	DCAF17	171434315	171435093	+	NM_025000	non-ATG	overlapping	253	missense_variant
chr2	171434569	C	G	DCAF17	171434380	171434617	+	NM_025000	non-ATG	overlapping	188	synonymous_variant
chr2	171434569	C	G	DCAF17	171434477	171435093	+	NM_025000	non-ATG	overlapping	91	missense_variant
chr2	172427761	C	A	ITGA6	172427693	172427888	+	NM_001079818	non-ATG	overlapping	67	missense_variant
chr2	178451094	G	C	PRKRA	178451046	178451130	-	NM_003690	non-ATG	non-overlapping	36	missense_variant
chr2	178451095	G	C	PRKRA	178451046	178451130	-	NM_003690	non-ATG	non-overlapping	35	missense_variant
chr2	178807236	A	C	TTN	178807219	178807279	-	NM_133379	non-ATG	non-overlapping	43	missense_variant
chr2	178807274	T	C	TTN	178807219	178807279	-	NM_133379	non-ATG	non-overlapping	5	synonymous_variant
chr2	189580607	T	C	SLC40A1	189580528	189580675	-	NM_014585	non-ATG	non-overlapping	68	synonymous_variant
chr2	189580661	A	C	SLC40A1	189580528	189580675	-	NM_014585	non-ATG	non-overlapping	14	missense_variant
chr2	191014057	C	T	STAT1	191013637	191014120	-	NM_007315	non-ATG	non-overlapping	63	missense_variant
chr2	191014057	C	T	STAT1	191014040	191014064	-	NM_007315	non-ATG	non-overlapping	7	missense_variant
chr2	197499792	G	A	HSPD1	197497372	197499819	-	NM_002156	non-ATG	overlapping	27	missense_variant
chr2	201233538	A	G	CASP8	201233495	201233558	+	NM_001228	non-ATG	non-overlapping	42	missense_variant
chr2	201233538	A	G	CASP8	201233508	201234111	+	NM_001228	non-ATG	non-overlapping	29	synonymous_variant
chr2	201233538	A	G	CASP8	201233525	201233558	+	NM_001228	non-ATG	non-overlapping	12	missense_variant
chr2	201234022	C	A	CASP8	201233508	201234111	+	NM_001228	non-ATG	non-overlapping	513	missense_variant
chr2	201234022	C	A	CASP8	201233604	201234111	+	NM_001228	non-ATG	non-overlapping	417	missense_variant
chr2	201234056	T	C	CASP8	201233508	201234111	+	NM_001228	non-ATG	non-overlapping	547	missense_variant
chr2	201234056	T	C	CASP8	201233604	201234111	+	NM_001228	non-ATG	non-overlapping	451	missense_variant
chr2	202376446	G	A	BMPR2	202376361	202376577	+	NM_001204	non-ATG	non-overlapping	84	missense_variant
chr2	202376511	AGGC	A	BMPR2	202376361	202376577	+	NM_001204	non-ATG	non-overlapping	149	inframe_deletion
chr2	202376511	AGGC	A	BMPR2	202376469	202376577	+	NM_001204	non-ATG	non-overlapping	41	inframe_deletion
chr2	202376542	G	A	BMPR2	202376361	202376577	+	NM_001204	non-ATG	non-overlapping	180	missense_variant
chr2	202376542	G	A	BMPR2	202376469	202376577	+	NM_001204	non-ATG	non-overlapping	72	missense_variant
chr2	202376545	G	A	BMPR2	202376361	202376577	+	NM_001204	non-ATG	non-overlapping	183	missense_variant
chr2	202376545	G	A	BMPR2	202376469	202376577	+	NM_001204	non-ATG	non-overlapping	75	missense_variant
chr2	202376548	AGCA	GGCGGCGGCGGCG	BMPR2	202376361	202376577	+	NM_001204	non-ATG	non-overlapping	186	multinucleotide_polymorphism
chr2	202376548	AGCA	GGCGGCGGCGGCG	BMPR2	202376469	202376577	+	NM_001204	non-ATG	non-overlapping	78	multinucleotide_polymorphism
chr2	202376553	C	T	BMPR2	202376361	202376577	+	NM_001204	non-ATG	non-overlapping	191	synonymous_variant
chr2	202376553	C	T	BMPR2	202376469	202376577	+	NM_001204	non-ATG	non-overlapping	83	synonymous_variant
chr2	202376881	A	G	BMPR2	202376828	202376891	+	NM_001204	non-ATG	non-overlapping	52	missense_variant
chr2	202376900	A	T	BMPR2	202376887	202377151	+	NM_001204	non-ATG	non-overlapping	12	missense_variant
chr2	202377041	G	A	BMPR2	202376887	202377151	+	NM_001204	non-ATG	non-overlapping	153	missense_variant
chr2	202377050	G	T	BMPR2	202376887	202377151	+	NM_001204	non-ATG	non-overlapping	162	stop_gained	main_CDS_unaffected
chr2	202377068	G	T	BMPR2	202376887	202377151	+	NM_001204	non-ATG	non-overlapping	180	missense_variant
chr2	202377131	G	T	BMPR2	202376887	202377151	+	NM_001204	non-ATG	non-overlapping	243	missense_variant
chr2	206159374	A	C	NDUFS1	206159370	206159388	-	NM_005006	non-ATG	non-overlapping	14	synonymous_variant
chr2	206766657	C	T	FASTKD2	206766655	206766700	+	NM_014929	non-ATG	overlapping	1	missense_variant
chr2	206766679	A	G	FASTKD2	206766655	206766700	+	NM_014929	non-ATG	overlapping	23	synonymous_variant
chr2	214809570	C	T	BARD1	214797103	214809613	-	NM_000465	non-ATG	overlapping	43	missense_variant
chr2	214809570	C	T	BARD1	214797103	214809634	-	NM_000465	non-ATG	overlapping	64	missense_variant
chr2	214809570	C	T	BARD1	214809558	214809645	-	NM_000465	non-ATG	overlapping	75	missense_variant
chr2	214809571	G	C	BARD1	214797103	214809613	-	NM_000465	non-ATG	overlapping	42	missense_variant
chr2	214809571	G	C	BARD1	214797103	214809634	-	NM_000465	non-ATG	overlapping	63	missense_variant
chr2	214809571	G	C	BARD1	214809558	214809645	-	NM_000465	non-ATG	overlapping	74	missense_variant
chr2	214809571	G	T	BARD1	214797103	214809613	-	NM_000465	non-ATG	overlapping	42	synonymous_variant
chr2	214809571	G	T	BARD1	214797103	214809634	-	NM_000465	non-ATG	overlapping	63	synonymous_variant
chr2	214809571	G	T	BARD1	214809558	214809645	-	NM_000465	non-ATG	overlapping	74	missense_variant
chr2	214809575	C	T	BARD1	214797103	214809613	-	NM_000465	non-ATG	overlapping	38	synonymous_variant
chr2	214809575	C	T	BARD1	214797103	214809634	-	NM_000465	non-ATG	overlapping	59	synonymous_variant
chr2	214809575	C	T	BARD1	214809558	214809645	-	NM_000465	non-ATG	overlapping	70	missense_variant
chr2	214809575	C	G	BARD1	214797103	214809613	-	NM_000465	non-ATG	overlapping	38	synonymous_variant
chr2	214809575	C	G	BARD1	214797103	214809634	-	NM_000465	non-ATG	overlapping	59	synonymous_variant
chr2	214809575	C	G	BARD1	214809558	214809645	-	NM_000465	non-ATG	overlapping	70	missense_variant
chr2	214809578	C	T	BARD1	214797103	214809613	-	NM_000465	non-ATG	overlapping	35	synonymous_variant
chr2	214809578	C	T	BARD1	214797103	214809634	-	NM_000465	non-ATG	overlapping	56	synonymous_variant
chr2	214809578	C	T	BARD1	214809558	214809645	-	NM_000465	non-ATG	overlapping	67	missense_variant
chr2	214809579	T	G	BARD1	214797103	214809613	-	NM_000465	non-ATG	overlapping	34	missense_variant
chr2	214809579	T	G	BARD1	214797103	214809634	-	NM_000465	non-ATG	overlapping	55	missense_variant
chr2	214809579	T	G	BARD1	214809558	214809645	-	NM_000465	non-ATG	overlapping	66	synonymous_variant
chr2	214809595	C	T	BARD1	214797103	214809613	-	NM_000465	non-ATG	overlapping	18	missense_variant
chr2	214809595	C	T	BARD1	214797103	214809634	-	NM_000465	non-ATG	overlapping	39	missense_variant
chr2	214809595	C	T	BARD1	214809558	214809645	-	NM_000465	non-ATG	overlapping	50	synonymous_variant
chr2	216412574	C	T	SMARCAL1	216412513	216413876	+	NM_014140	non-ATG	non-overlapping	60	missense_variant
chr2	216412580	G	A	SMARCAL1	216412513	216413876	+	NM_014140	non-ATG	non-overlapping	66	missense_variant
chr2	216412603	G	A	SMARCAL1	216412513	216413876	+	NM_014140	non-ATG	non-overlapping	89	synonymous_variant
chr2	216412630	G	A	SMARCAL1	216412513	216413876	+	NM_014140	non-ATG	non-overlapping	116	synonymous_variant
chr2	216413869	T	C	SMARCAL1	216412513	216413876	+	NM_014140	non-ATG	non-overlapping	1355	missense_variant
chr2	218659740	G	T	BCS1L	218659719	218660058	+	NM_001371450	non-ATG	non-overlapping	20	synonymous_variant
chr2	218659744	G	T	BCS1L	218659719	218660058	+	NM_001371450	non-ATG	non-overlapping	24	missense_variant
chr2	218659744	G	A	BCS1L	218659719	218660058	+	NM_001371450	non-ATG	non-overlapping	24	missense_variant
chr2	218659745	T	G	BCS1L	218659719	218660058	+	NM_001371450	non-ATG	non-overlapping	25	missense_variant
chr2	232014861	G	A	DIS3L2	232014855	232014876	+	NM_152383	non-ATG	non-overlapping	5	synonymous_variant
chr2	232014867	TCTGAG	T	DIS3L2	232014855	232014876	+	NM_152383	non-ATG	non-overlapping	11	frameshift	main_CDS_unaffected
chr2	232014876	A	G	DIS3L2	232014855	232014876	+	NM_152383	non-ATG	non-overlapping	20	synonymous_variant
chr2	240797790	G	C	KIF1A	240797684	240797798	-	NM_001244008	non-ATG	overlapping	8	synonymous_variant
chr20	6122944	G	T	FERMT1	6122912	6122948	-	NM_017671	non-ATG	non-overlapping	4	missense_variant
chr20	6122944	G	T	FERMT1	6122912	6123005	-	NM_017671	non-ATG	non-overlapping	61	missense_variant
chr20	6122944	G	T	FERMT1	6122912	6123134	-	NM_017671	non-ATG	non-overlapping	190	missense_variant
chr20	6122970	C	T	FERMT1	6122912	6123005	-	NM_017671	non-ATG	non-overlapping	35	synonymous_variant
chr20	6122970	C	T	FERMT1	6122912	6123134	-	NM_017671	non-ATG	non-overlapping	164	synonymous_variant
chr20	6122999	C	T	FERMT1	6122912	6123005	-	NM_017671	non-ATG	non-overlapping	6	missense_variant
chr20	6122999	C	T	FERMT1	6122912	6123134	-	NM_017671	non-ATG	non-overlapping	135	missense_variant
chr20	6123017	G	C	FERMT1	6122912	6123134	-	NM_017671	non-ATG	non-overlapping	117	missense_variant
chr20	6123098	G	A	FERMT1	6122912	6123134	-	NM_017671	non-ATG	non-overlapping	36	missense_variant
chr20	6123109	C	G	FERMT1	6122912	6123134	-	NM_017671	non-ATG	non-overlapping	25	missense_variant
chr20	6123361	C	G	FERMT1	6123351	6123393	-	NM_017671	non-ATG	non-overlapping	32	synonymous_variant
chr20	6123361	C	G	FERMT1	6123355	6123511	-	NM_017671	non-ATG	non-overlapping	150	missense_variant
chr20	6123399	C	G	FERMT1	6123355	6123511	-	NM_017671	non-ATG	non-overlapping	112	missense_variant
chr20	6123423	G	T	FERMT1	6123355	6123511	-	NM_017671	non-ATG	non-overlapping	88	missense_variant
chr20	6123447	T	C	FERMT1	6123355	6123511	-	NM_017671	non-ATG	non-overlapping	64	missense_variant
chr20	6123465	C	A	FERMT1	6123355	6123511	-	NM_017671	non-ATG	non-overlapping	46	missense_variant
chr20	10673536	C	A	JAG1	10672872	10673645	-	NM_000214	non-ATG	overlapping	109	missense_variant
chr20	10673536	C	A	JAG1	10673487	10673706	-	NM_000214	non-ATG	overlapping	170	synonymous_variant
chr20	10673557	G	C	JAG1	10672872	10673645	-	NM_000214	non-ATG	overlapping	88	missense_variant
chr20	10673557	G	C	JAG1	10673487	10673706	-	NM_000214	non-ATG	overlapping	149	synonymous_variant
chr20	10673603	C	G	JAG1	10672872	10673645	-	NM_000214	non-ATG	overlapping	42	missense_variant
chr20	10673603	C	G	JAG1	10673487	10673706	-	NM_000214	non-ATG	overlapping	103	missense_variant
chr20	10673605	T	C	JAG1	10672872	10673645	-	NM_000214	non-ATG	overlapping	40	missense_variant
chr20	10673605	T	C	JAG1	10673487	10673706	-	NM_000214	non-ATG	overlapping	101	synonymous_variant
chr20	10673635	G	C	JAG1	10672872	10673645	-	NM_000214	non-ATG	overlapping	10	missense_variant
chr20	10673635	G	C	JAG1	10673487	10673706	-	NM_000214	non-ATG	overlapping	71	synonymous_variant
chr20	10673659	G	A	JAG1	10673487	10673706	-	NM_000214	non-ATG	overlapping	47	synonymous_variant
chr20	10673659	G	A	JAG1	10673638	10673758	-	NM_000214	non-ATG	non-overlapping	99	missense_variant
chr20	10673715	C	G	JAG1	10673638	10673758	-	NM_000214	non-ATG	non-overlapping	43	missense_variant
chr20	10673894	A	C	JAG1	10673865	10673919	-	NM_000214	non-ATG	non-overlapping	25	missense_variant
chr20	10673904	G	GA	JAG1	10673865	10673919	-	NM_000214	non-ATG	non-overlapping	15	frameshift	main_CDS_unaffected
chr20	10673914	A	C	JAG1	10673865	10673919	-	NM_000214	non-ATG	non-overlapping	5	synonymous_variant
chr20	25390778	CACCCAGA	C	ABHD12	25390699	25390780	-	NM_001042472	non-ATG	overlapping	2	frameshift	main_CDS_unaffected
chr20	32762439	C	A	DNMT3B	32762431	32762569	+	NM_006892	non-ATG	non-overlapping	7	missense_variant
chr20	32762442	C	T	DNMT3B	32762431	32762569	+	NM_006892	non-ATG	non-overlapping	10	missense_variant
chr20	32762472	G	C	DNMT3B	32762431	32762569	+	NM_006892	non-ATG	non-overlapping	40	missense_variant
chr20	32762472	G	C	DNMT3B	32762460	32762556	+	NM_006892	non-ATG	non-overlapping	11	synonymous_variant
chr20	32762482	C	A	DNMT3B	32762431	32762569	+	NM_006892	non-ATG	non-overlapping	50	synonymous_variant
chr20	32762482	C	A	DNMT3B	32762460	32762556	+	NM_006892	non-ATG	non-overlapping	21	synonymous_variant
chr20	32762494	C	T	DNMT3B	32762431	32762569	+	NM_006892	non-ATG	non-overlapping	62	synonymous_variant
chr20	32762494	C	T	DNMT3B	32762460	32762556	+	NM_006892	non-ATG	non-overlapping	33	missense_variant
chr20	32762543	A	C	DNMT3B	32762431	32762569	+	NM_006892	non-ATG	non-overlapping	111	missense_variant
chr20	32762543	A	C	DNMT3B	32762460	32762556	+	NM_006892	non-ATG	non-overlapping	82	missense_variant
chr20	32762601	C	T	DNMT3B	32762595	32780327	+	NM_006892	non-ATG	overlapping	5	synonymous_variant
chr20	32762644	C	G	DNMT3B	32762595	32780327	+	NM_006892	non-ATG	overlapping	48	missense_variant
chr20	32762685	C	T	DNMT3B	32762595	32780327	+	NM_006892	non-ATG	overlapping	89	synonymous_variant
chr20	34303310	G	A	AHCY	34295516	34303317	-	NM_000687	non-ATG	overlapping	7	missense_variant
chr20	34303320	T	G	AHCY	34303313	34303343	-	NM_000687	non-ATG	non-overlapping	23	synonymous_variant
chr20	34303333	T	C	AHCY	34303313	34303343	-	NM_000687	non-ATG	non-overlapping	10	missense_variant
chr20	34955736	T	C	GSS	34951859	34955779	-	NM_000178	non-ATG	non-overlapping	43	missense_variant
chr20	34955747	A	T	GSS	34951859	34955779	-	NM_000178	non-ATG	non-overlapping	32	synonymous_variant
chr20	34955763	C	G	GSS	34951859	34955779	-	NM_000178	non-ATG	non-overlapping	16	missense_variant
chr20	48921822	C	A	ARFGEF2	48921767	48921947	+	NM_006420	non-ATG	overlapping	54	missense_variant
chr20	48921830	C	T	ARFGEF2	48921767	48921947	+	NM_006420	non-ATG	overlapping	62	synonymous_variant
chr20	48921885	G	A	ARFGEF2	48921767	48921947	+	NM_006420	non-ATG	overlapping	117	missense_variant
chr20	58389294	G	A	VAPB	58389284	58389329	+	NM_004738	non-ATG	non-overlapping	9	missense_variant
chr20	58389301	G	GC	VAPB	58389284	58389329	+	NM_004738	non-ATG	non-overlapping	16	frameshift	main_CDS_unaffected
chr20	58389301	G	GCC	VAPB	58389284	58389329	+	NM_004738	non-ATG	non-overlapping	16	frameshift	main_CDS_unaffected
chr20	58389308	C	A	VAPB	58389284	58389329	+	NM_004738	non-ATG	non-overlapping	23	synonymous_variant
chr20	58389448	C	T	VAPB	58389391	58389454	+	NM_004738	non-ATG	non-overlapping	56	synonymous_variant
chr20	58389448	C	T	VAPB	58389410	58418280	+	NM_004738	non-ATG	overlapping	37	missense_variant
chr20	58651513	G	A	STX16	58651393	58651519	+	NM_001001433	non-ATG	non-overlapping	119	synonymous_variant
chr20	58651513	G	A	STX16	58651490	58651544	+	NM_001001433	non-ATG	non-overlapping	22	missense_variant
chr20	58651542	T	G	STX16	58651490	58651544	+	NM_001001433	non-ATG	non-overlapping	51	stop_lost	main_CDS_unaffected
chr20	63895240	G	C	DNAJC5	63895228	63928344	+	NM_025219	non-ATG	non-overlapping	11	synonymous_variant
chr20	63895246	C	G	DNAJC5	63895228	63928344	+	NM_025219	non-ATG	non-overlapping	17	synonymous_variant
chr20	63895302	G	A	DNAJC5	63895228	63928344	+	NM_025219	non-ATG	non-overlapping	73	missense_variant
chr20	63895322	AGGTGAGCTCGCTGCGGGTCGGGCGGGCG	A	DNAJC5	63895228	63928344	+	NM_025219	non-ATG	non-overlapping	93	frameshift	main_CDS_unaffected
chr20	63928333	A	G	DNAJC5	63895228	63928344	+	NM_025219	non-ATG	non-overlapping	33104	splice_variant
chr20	63981157	C	T	PRPF6	63981148	63983091	+	NM_012469	non-ATG	overlapping	8	synonymous_variant
chr20	63981157	C	T	PRPF6	63981153	63981225	+	NM_012469	non-ATG	non-overlapping	3	missense_variant
chr20	63981160	C	T	PRPF6	63981148	63983091	+	NM_012469	non-ATG	overlapping	11	synonymous_variant
chr20	63981160	C	T	PRPF6	63981153	63981225	+	NM_012469	non-ATG	non-overlapping	6	missense_variant
chr20	63981163	A	G	PRPF6	63981148	63983091	+	NM_012469	non-ATG	overlapping	14	synonymous_variant
chr20	63981163	A	G	PRPF6	63981153	63981225	+	NM_012469	non-ATG	non-overlapping	9	missense_variant
chr20	63981164	C	T	PRPF6	63981148	63983091	+	NM_012469	non-ATG	overlapping	15	missense_variant
chr20	63981164	C	T	PRPF6	63981153	63981225	+	NM_012469	non-ATG	non-overlapping	10	missense_variant
chr20	63981192	C	T	PRPF6	63981148	63983091	+	NM_012469	non-ATG	overlapping	43	missense_variant
chr20	63981192	C	T	PRPF6	63981153	63981225	+	NM_012469	non-ATG	non-overlapping	38	synonymous_variant
chr20	63981193	C	T	PRPF6	63981148	63983091	+	NM_012469	non-ATG	overlapping	44	synonymous_variant
chr20	63981193	C	T	PRPF6	63981153	63981225	+	NM_012469	non-ATG	non-overlapping	39	missense_variant
chr21	35048959	C	T	RUNX1	35048954	35049208	-	NM_001754	non-ATG	non-overlapping	249	splice_variant
chr21	35049170	C	T	RUNX1	35048954	35049208	-	NM_001754	non-ATG	non-overlapping	38	synonymous_variant
chr21	35049175	C	T	RUNX1	35048954	35049208	-	NM_001754	non-ATG	non-overlapping	33	missense_variant
chr21	35049240	C	G	RUNX1	35049234	35049255	-	NM_001754	non-ATG	non-overlapping	15	missense_variant
chr21	36946070	G	A	HLCS	36946039	36962070	-	NM_000411	non-ATG	non-overlapping	16000	synonymous_variant
chr21	36962072	T	G	HLCS	36946073	36962092	-	NM_000411	non-ATG	non-overlapping	20	missense_variant
chr21	37072532	G	GACAATCTGTGGAAAAGGAAC	PIGP	37072528	37073023	-	NM_153682	non-ATG	non-overlapping	491	frameshift	N-terminal_extension
chr21	37072532	G	GACAATCTGTGGAAAAGGAAC	PIGP	37072528	37073044	-	NM_153682	non-ATG	non-overlapping	512	frameshift	N-terminal_extension
chr21	37072535	A	C	PIGP	37072528	37073023	-	NM_153682	non-ATG	non-overlapping	488	missense_variant
chr21	37072535	A	C	PIGP	37072528	37073044	-	NM_153682	non-ATG	non-overlapping	509	missense_variant
chr21	44920825	G	A	ITGB2	44907069	44920863	-	NM_000211	non-ATG	overlapping	38	synonymous_variant
chr21	44920827	T	G	ITGB2	44907069	44920863	-	NM_000211	non-ATG	overlapping	36	missense_variant
chr21	44920856	C	T	ITGB2	44907069	44920863	-	NM_000211	non-ATG	overlapping	7	missense_variant
chr21	45405193	A	C	COL18A1	45405175	45405214	+	NM_001379500	non-ATG	non-overlapping	17	synonymous_variant
chr21	45405204	C	G	COL18A1	45405175	45405214	+	NM_001379500	non-ATG	non-overlapping	28	missense_variant
chr21	45405204	C	G	COL18A1	45405199	45405214	+	NM_001379500	non-ATG	non-overlapping	4	missense_variant
chr21	45405229	G	A	COL18A1	45405210	45468505	+	NM_001379500	non-ATG	overlapping	18	missense_variant
chr21	45405229	G	A	COL18A1	45405219	45468505	+	NM_001379500	non-ATG	overlapping	9	missense_variant
chr21	45981850	C	T	COL6A1	45981815	45981854	+	NM_001848	non-ATG	overlapping	34	missense_variant
chr22	17084997	G	C	IL17RA	17084991	17097797	+	NM_014339	non-ATG	overlapping	5	missense_variant
chr22	17085050	G	A	IL17RA	17084991	17097797	+	NM_014339	non-ATG	overlapping	58	missense_variant
chr22	17085050	G	A	IL17RA	17085045	17097797	+	NM_014339	non-ATG	overlapping	4	missense_variant
chr22	17085053	C	T	IL17RA	17084991	17097797	+	NM_014339	non-ATG	overlapping	61	missense_variant
chr22	17085053	C	T	IL17RA	17085045	17097797	+	NM_014339	non-ATG	overlapping	7	missense_variant
chr22	17085065	C	G	IL17RA	17084991	17097797	+	NM_014339	non-ATG	overlapping	73	missense_variant
chr22	17085065	C	G	IL17RA	17085045	17097797	+	NM_014339	non-ATG	overlapping	19	missense_variant
chr22	17085069	C	A	IL17RA	17084991	17097797	+	NM_014339	non-ATG	overlapping	77	missense_variant
chr22	17085069	C	A	IL17RA	17085045	17097797	+	NM_014339	non-ATG	overlapping	23	missense_variant
chr22	26483718	C	A	HPS4	26482219	26483736	-	NM_022081	non-ATG	non-overlapping	18	missense_variant
chr22	29603679	C	T	NF2	29603675	29604026	+	NM_000268	non-ATG	overlapping	3	missense_variant
chr22	29603715	C	A	NF2	29603675	29604026	+	NM_000268	non-ATG	overlapping	39	missense_variant
chr22	29603731	G	T	NF2	29603675	29604026	+	NM_000268	non-ATG	overlapping	55	missense_variant
chr22	29603836	C	T	NF2	29603675	29604026	+	NM_000268	non-ATG	overlapping	160	missense_variant
chr22	29603836	C	T	NF2	29603779	29603914	+	NM_000268	non-ATG	non-overlapping	56	synonymous_variant
chr22	29603836	C	T	NF2	29603790	29603943	+	NM_000268	non-ATG	non-overlapping	45	missense_variant
chr22	29603853	TG	T	NF2	29603675	29604026	+	NM_000268	non-ATG	overlapping	177	frameshift	main_CDS_unaffected
chr22	29603853	TG	T	NF2	29603779	29603914	+	NM_000268	non-ATG	non-overlapping	73	frameshift	main_CDS_unaffected
chr22	29603853	TG	T	NF2	29603790	29603943	+	NM_000268	non-ATG	non-overlapping	62	frameshift	main_CDS_unaffected
chr22	32474835	A	G	FBXO7	32474829	32475006	+	NM_012179	non-ATG	overlapping	5	synonymous_variant
chr22	32474873	C	T	FBXO7	32474829	32475006	+	NM_012179	non-ATG	overlapping	43	missense_variant
chr22	32474873	C	T	FBXO7	32474846	32474897	+	NM_012179	non-ATG	non-overlapping	26	synonymous_variant
chr22	32474885	T	G	FBXO7	32474829	32475006	+	NM_012179	non-ATG	overlapping	55	missense_variant
chr22	32474885	T	G	FBXO7	32474846	32474897	+	NM_012179	non-ATG	non-overlapping	38	synonymous_variant
chr22	32474906	C	T	FBXO7	32474829	32475006	+	NM_012179	non-ATG	overlapping	76	missense_variant
chr22	32474910	G	A	FBXO7	32474829	32475006	+	NM_012179	non-ATG	overlapping	80	synonymous_variant
chr22	32801897	G	C	TIMP3	32801894	32802005	+	NM_000362	non-ATG	overlapping	2	synonymous_variant
chr22	32801897	G	C	TIMP3	32801829	32857325	+	NM_000362	non-ATG	overlapping	67	missense_variant
chr22	36387873	C	A	MYH9	36349040	36387921	-	NM_002473	non-ATG	overlapping	48	missense_variant
chr22	38169441	G	A	PLA2G6	38169353	38181680	-	NM_003560	non-ATG	overlapping	12239	synonymous_variant
chr22	38169446	G	T	PLA2G6	38169353	38181680	-	NM_003560	non-ATG	overlapping	12234	missense_variant
chr22	38169457	G	A	PLA2G6	38169353	38181680	-	NM_003560	non-ATG	overlapping	12223	missense_variant
chr22	40346537	C	T	ADSL	40346536	40346650	+	NM_000026	non-ATG	overlapping	0	synonymous_variant
chr22	40346547	C	T	ADSL	40346536	40346650	+	NM_000026	non-ATG	overlapping	10	missense_variant
chr22	40857138	C	T	XPNPEP3	40857117	40881980	+	NM_022098	non-ATG	overlapping	20	synonymous_variant
chr22	40857141	C	A	XPNPEP3	40857117	40881980	+	NM_022098	non-ATG	overlapping	23	synonymous_variant
chr22	40857154	C	G	XPNPEP3	40857117	40881980	+	NM_022098	non-ATG	overlapping	36	missense_variant
chr22	42070340	G	A	NAGA	42070287	42070350	-	NM_000262	non-ATG	overlapping	10	missense_variant
chr22	42070340	G	A	NAGA	42070307	42070343	-	NM_000262	non-ATG	non-overlapping	3	stop_gained	main_CDS_unaffected
chr22	42070603	G	T	NAGA	42070545	42070680	-	NM_000262	non-ATG	non-overlapping	77	synonymous_variant
chr22	42070603	G	T	NAGA	42070545	42070695	-	NM_000262	non-ATG	non-overlapping	92	synonymous_variant
chr22	49913808	G	A	ALG12	49913704	49918345	-	NM_024105	non-ATG	overlapping	4537	missense_variant
chr22	49913808	G	A	ALG12	49913704	49918354	-	NM_024105	non-ATG	overlapping	4546	missense_variant
chr22	49913808	G	A	ALG12	49913780	49918310	-	NM_024105	non-ATG	non-overlapping	4502	synonymous_variant
chr22	49913839	G	A	ALG12	49913704	49918345	-	NM_024105	non-ATG	overlapping	4506	missense_variant
chr22	49913839	G	A	ALG12	49913704	49918354	-	NM_024105	non-ATG	overlapping	4515	missense_variant
chr22	49913839	G	A	ALG12	49913780	49918310	-	NM_024105	non-ATG	non-overlapping	4471	missense_variant
chr22	49913839	G	A	ALG12	49913820	49918326	-	NM_024105	non-ATG	non-overlapping	4487	synonymous_variant
chr22	49913839	G	A	ALG12	49913820	49918371	-	NM_024105	non-ATG	non-overlapping	4532	synonymous_variant
chr22	49913841	A	G	ALG12	49913704	49918345	-	NM_024105	non-ATG	overlapping	4504	missense_variant
chr22	49913841	A	G	ALG12	49913704	49918354	-	NM_024105	non-ATG	overlapping	4513	missense_variant
chr22	49913841	A	G	ALG12	49913780	49918310	-	NM_024105	non-ATG	non-overlapping	4469	synonymous_variant
chr22	49913841	A	G	ALG12	49913820	49918326	-	NM_024105	non-ATG	non-overlapping	4485	missense_variant
chr22	49913841	A	G	ALG12	49913820	49918371	-	NM_024105	non-ATG	non-overlapping	4530	missense_variant
chr22	50525509	G	A	SCO2	50524169	50525528	-	NM_005138	non-ATG	overlapping	19	missense_variant
chr22	50525509	G	A	SCO2	50525490	50525574	-	NM_005138	non-ATG	non-overlapping	65	synonymous_variant
chr22	50525509	G	A	SCO2	50525490	50525586	-	NM_005138	non-ATG	non-overlapping	77	synonymous_variant
chr22	50525541	T	C	SCO2	50525490	50525574	-	NM_005138	non-ATG	non-overlapping	33	missense_variant
chr22	50525541	T	C	SCO2	50525490	50525586	-	NM_005138	non-ATG	non-overlapping	45	missense_variant
chr22	50525572	C	G	SCO2	50525490	50525574	-	NM_005138	non-ATG	non-overlapping	2	synonymous_variant
chr22	50525572	C	G	SCO2	50525490	50525586	-	NM_005138	non-ATG	non-overlapping	14	synonymous_variant
chr22	50529713	T	C	TYMP	50529659	50529945	-	NM_001953	non-ATG	overlapping	232	missense_variant
chr22	50529713	T	C	TYMP	50529659	50529990	-	NM_001953	non-ATG	overlapping	277	missense_variant
chr22	50529913	G	A	TYMP	50529659	50529945	-	NM_001953	non-ATG	overlapping	32	synonymous_variant
chr22	50529913	G	A	TYMP	50529659	50529990	-	NM_001953	non-ATG	overlapping	77	synonymous_variant
chr22	50529977	A	G	TYMP	50529659	50529990	-	NM_001953	non-ATG	overlapping	13	missense_variant
chr22	50529985	G	A	TYMP	50529659	50529990	-	NM_001953	non-ATG	overlapping	5	synonymous_variant
chr22	50627786	GAGGGGTCTGTCCCAAGAGAGGGAGGGCT	G	ARSA	50627555	50627996	-	NM_000487	non-ATG	overlapping	210	frameshift	out-of-frame_overlap
chr22	50627786	GAGGGGTCTGTCCCAAGAGAGGGAGGGCT	G	ARSA	50627555	50628017	-	NM_000487	non-ATG	overlapping	231	frameshift	out-of-frame_overlap
chr22	50627786	GAGGGGTCTGTCCCAAGAGAGGGAGGGCT	G	ARSA	50627697	50627826	-	NM_000487	non-ATG	overlapping	40	frameshift	out-of-frame_overlap
chr22	50627794	T	C	ARSA	50627555	50627996	-	NM_000487	non-ATG	overlapping	202	missense_variant
chr22	50627794	T	C	ARSA	50627555	50628017	-	NM_000487	non-ATG	overlapping	223	missense_variant
chr22	50627794	T	C	ARSA	50627697	50627826	-	NM_000487	non-ATG	overlapping	32	synonymous_variant
chr22	50627795	G	C	ARSA	50627555	50627996	-	NM_000487	non-ATG	overlapping	201	missense_variant
chr22	50627795	G	C	ARSA	50627555	50628017	-	NM_000487	non-ATG	overlapping	222	missense_variant
chr22	50627795	G	C	ARSA	50627697	50627826	-	NM_000487	non-ATG	overlapping	31	missense_variant
chr22	50627799	C	G	ARSA	50627555	50627996	-	NM_000487	non-ATG	overlapping	197	missense_variant
chr22	50627799	C	G	ARSA	50627555	50628017	-	NM_000487	non-ATG	overlapping	218	missense_variant
chr22	50627799	C	G	ARSA	50627697	50627826	-	NM_000487	non-ATG	overlapping	27	missense_variant
chr22	50627867	C	T	ARSA	50627555	50627996	-	NM_000487	non-ATG	overlapping	129	missense_variant
chr22	50627867	C	T	ARSA	50627555	50628017	-	NM_000487	non-ATG	overlapping	150	missense_variant
chr22	50627910	C	T	ARSA	50627555	50627996	-	NM_000487	non-ATG	overlapping	86	synonymous_variant
chr22	50627910	C	T	ARSA	50627555	50628017	-	NM_000487	non-ATG	overlapping	107	synonymous_variant
chr22	50627921	C	T	ARSA	50627555	50627996	-	NM_000487	non-ATG	overlapping	75	missense_variant
chr22	50627921	C	T	ARSA	50627555	50628017	-	NM_000487	non-ATG	overlapping	96	missense_variant
chr22	50627938	G	A	ARSA	50627555	50627996	-	NM_000487	non-ATG	overlapping	58	missense_variant
chr22	50627938	G	A	ARSA	50627555	50628017	-	NM_000487	non-ATG	overlapping	79	missense_variant
chr22	50628002	C	A	ARSA	50627555	50628017	-	NM_000487	non-ATG	overlapping	15	stop_gained	main_CDS_unaffected
chr22	50628003	G	C	ARSA	50627555	50628017	-	NM_000487	non-ATG	overlapping	14	synonymous_variant
chr22	50628109	G	A	ARSA	50628101	50628116	-	NM_000487	non-ATG	non-overlapping	7	missense_variant
chr3	12484605	A	G	TSEN2	12484580	12484628	+	NM_025265	non-ATG	non-overlapping	24	missense_variant
chr3	12484674	G	C	TSEN2	12484636	12489797	+	NM_025265	non-ATG	non-overlapping	37	missense_variant
chr3	12484676	G	A	TSEN2	12484636	12489797	+	NM_025265	non-ATG	non-overlapping	39	missense_variant
chr3	12484679	C	G	TSEN2	12484636	12489797	+	NM_025265	non-ATG	non-overlapping	42	missense_variant
chr3	12484697	C	T	TSEN2	12484636	12489797	+	NM_025265	non-ATG	non-overlapping	60	missense_variant
chr3	12484738	C	G	TSEN2	12484636	12489797	+	NM_025265	non-ATG	non-overlapping	101	missense_variant
chr3	12484768	T	C	TSEN2	12484636	12489797	+	NM_025265	non-ATG	non-overlapping	131	synonymous_variant
chr3	12484793	A	G	TSEN2	12484636	12489797	+	NM_025265	non-ATG	non-overlapping	156	missense_variant
chr3	12484807	A	C	TSEN2	12484636	12489797	+	NM_025265	non-ATG	non-overlapping	170	synonymous_variant
chr3	12489788	C	T	TSEN2	12484636	12489797	+	NM_025265	non-ATG	non-overlapping	5151	synonymous_variant
chr3	14125179	G	A	TMEM43	14125071	14129487	+	NM_024334	non-ATG	overlapping	107	synonymous_variant
chr3	14125179	G	A	TMEM43	14125125	14129487	+	NM_024334	non-ATG	overlapping	53	synonymous_variant
chr3	14125179	G	A	TMEM43	14125153	14129452	+	NM_024334	non-ATG	overlapping	25	missense_variant
chr3	14125188	C	T	TMEM43	14125071	14129487	+	NM_024334	non-ATG	overlapping	116	synonymous_variant
chr3	14125188	C	T	TMEM43	14125125	14129487	+	NM_024334	non-ATG	overlapping	62	synonymous_variant
chr3	14125188	C	T	TMEM43	14125153	14129452	+	NM_024334	non-ATG	overlapping	34	missense_variant
chr3	14125190	C	T	TMEM43	14125071	14129487	+	NM_024334	non-ATG	overlapping	118	missense_variant
chr3	14125190	C	T	TMEM43	14125125	14129487	+	NM_024334	non-ATG	overlapping	64	missense_variant
chr3	14125190	C	T	TMEM43	14125153	14129452	+	NM_024334	non-ATG	overlapping	36	missense_variant
chr3	14125191	A	G	TMEM43	14125071	14129487	+	NM_024334	non-ATG	overlapping	119	synonymous_variant
chr3	14125191	A	G	TMEM43	14125125	14129487	+	NM_024334	non-ATG	overlapping	65	synonymous_variant
chr3	14125191	A	G	TMEM43	14125153	14129452	+	NM_024334	non-ATG	overlapping	37	missense_variant
chr3	30606635	T	G	TGFBR2	30606618	30623226	+	NM_001024847	non-ATG	overlapping	16	missense_variant
chr3	30606635	T	G	TGFBR2	30606618	30644750	+	NM_003242	non-ATG	overlapping	16	missense_variant
chr3	30606656	C	A	TGFBR2	30606618	30623226	+	NM_001024847	non-ATG	overlapping	37	missense_variant
chr3	30606656	C	A	TGFBR2	30606618	30644750	+	NM_003242	non-ATG	overlapping	37	missense_variant
chr3	30606689	G	A	TGFBR2	30606618	30623226	+	NM_001024847	non-ATG	overlapping	70	missense_variant
chr3	30606689	G	A	TGFBR2	30606618	30644750	+	NM_003242	non-ATG	overlapping	70	missense_variant
chr3	30606689	G	A	TGFBR2	30606663	30623226	+	NM_001024847	non-ATG	overlapping	25	missense_variant
chr3	30606689	G	A	TGFBR2	30606663	30644750	+	NM_003242	non-ATG	overlapping	25	missense_variant
chr3	30606691	G	A	TGFBR2	30606618	30623226	+	NM_001024847	non-ATG	overlapping	72	missense_variant
chr3	30606691	G	A	TGFBR2	30606618	30644750	+	NM_003242	non-ATG	overlapping	72	missense_variant
chr3	30606691	G	A	TGFBR2	30606663	30623226	+	NM_001024847	non-ATG	overlapping	27	missense_variant
chr3	30606691	G	A	TGFBR2	30606663	30644750	+	NM_003242	non-ATG	overlapping	27	missense_variant
chr3	30606762	T	G	TGFBR2	30606618	30623226	+	NM_001024847	non-ATG	overlapping	143	missense_variant
chr3	30606762	T	G	TGFBR2	30606618	30644750	+	NM_003242	non-ATG	overlapping	143	missense_variant
chr3	30606762	T	G	TGFBR2	30606663	30623226	+	NM_001024847	non-ATG	overlapping	98	missense_variant
chr3	30606762	T	G	TGFBR2	30606663	30644750	+	NM_003242	non-ATG	overlapping	98	missense_variant
chr3	30606762	T	G	TGFBR2	30606725	30623267	+	NM_001024847	non-ATG	overlapping	36	missense_variant
chr3	30606762	T	G	TGFBR2	30606725	30644761	+	NM_003242	non-ATG	overlapping	36	missense_variant
chr3	30606767	G	A	TGFBR2	30606618	30623226	+	NM_001024847	non-ATG	overlapping	148	missense_variant
chr3	30606767	G	A	TGFBR2	30606618	30644750	+	NM_003242	non-ATG	overlapping	148	missense_variant
chr3	30606767	G	A	TGFBR2	30606663	30623226	+	NM_001024847	non-ATG	overlapping	103	missense_variant
chr3	30606767	G	A	TGFBR2	30606663	30644750	+	NM_003242	non-ATG	overlapping	103	missense_variant
chr3	30606767	G	A	TGFBR2	30606725	30623267	+	NM_001024847	non-ATG	overlapping	41	synonymous_variant
chr3	30606767	G	A	TGFBR2	30606725	30644761	+	NM_003242	non-ATG	overlapping	41	synonymous_variant
chr3	30606825	C	G	TGFBR2	30606618	30623226	+	NM_001024847	non-ATG	overlapping	206	synonymous_variant
chr3	30606825	C	G	TGFBR2	30606618	30644750	+	NM_003242	non-ATG	overlapping	206	synonymous_variant
chr3	30606825	C	G	TGFBR2	30606663	30623226	+	NM_001024847	non-ATG	overlapping	161	synonymous_variant
chr3	30606825	C	G	TGFBR2	30606663	30644750	+	NM_003242	non-ATG	overlapping	161	synonymous_variant
chr3	30606825	C	G	TGFBR2	30606725	30623267	+	NM_001024847	non-ATG	overlapping	99	missense_variant
chr3	30606825	C	G	TGFBR2	30606725	30644761	+	NM_003242	non-ATG	overlapping	99	missense_variant
chr3	30606857	G	C	TGFBR2	30606618	30623226	+	NM_001024847	non-ATG	overlapping	238	missense_variant
chr3	30606857	G	C	TGFBR2	30606618	30644750	+	NM_003242	non-ATG	overlapping	238	missense_variant
chr3	30606857	G	C	TGFBR2	30606663	30623226	+	NM_001024847	non-ATG	overlapping	193	missense_variant
chr3	30606857	G	C	TGFBR2	30606663	30644750	+	NM_003242	non-ATG	overlapping	193	missense_variant
chr3	30606857	G	C	TGFBR2	30606725	30623267	+	NM_001024847	non-ATG	overlapping	131	synonymous_variant
chr3	30606857	G	C	TGFBR2	30606725	30644761	+	NM_003242	non-ATG	overlapping	131	synonymous_variant
chr3	30606857	G	C	TGFBR2	30606846	30623226	+	NM_001024847	non-ATG	overlapping	10	missense_variant
chr3	30606857	G	C	TGFBR2	30606846	30644750	+	NM_003242	non-ATG	overlapping	10	missense_variant
chr3	30606858	G	A	TGFBR2	30606618	30623226	+	NM_001024847	non-ATG	overlapping	239	synonymous_variant
chr3	30606858	G	A	TGFBR2	30606618	30644750	+	NM_003242	non-ATG	overlapping	239	synonymous_variant
chr3	30606858	G	A	TGFBR2	30606663	30623226	+	NM_001024847	non-ATG	overlapping	194	synonymous_variant
chr3	30606858	G	A	TGFBR2	30606663	30644750	+	NM_003242	non-ATG	overlapping	194	synonymous_variant
chr3	30606858	G	A	TGFBR2	30606725	30623267	+	NM_001024847	non-ATG	overlapping	132	missense_variant
chr3	30606858	G	A	TGFBR2	30606725	30644761	+	NM_003242	non-ATG	overlapping	132	missense_variant
chr3	30606858	G	A	TGFBR2	30606846	30623226	+	NM_001024847	non-ATG	overlapping	11	synonymous_variant
chr3	30606858	G	A	TGFBR2	30606846	30644750	+	NM_003242	non-ATG	overlapping	11	synonymous_variant
chr3	30606866	C	A	TGFBR2	30606618	30623226	+	NM_001024847	non-ATG	overlapping	247	missense_variant
chr3	30606866	C	A	TGFBR2	30606618	30644750	+	NM_003242	non-ATG	overlapping	247	missense_variant
chr3	30606866	C	A	TGFBR2	30606663	30623226	+	NM_001024847	non-ATG	overlapping	202	missense_variant
chr3	30606866	C	A	TGFBR2	30606663	30644750	+	NM_003242	non-ATG	overlapping	202	missense_variant
chr3	30606866	C	A	TGFBR2	30606725	30623267	+	NM_001024847	non-ATG	overlapping	140	missense_variant
chr3	30606866	C	A	TGFBR2	30606725	30644761	+	NM_003242	non-ATG	overlapping	140	missense_variant
chr3	30606866	C	A	TGFBR2	30606846	30623226	+	NM_001024847	non-ATG	overlapping	19	missense_variant
chr3	30606866	C	A	TGFBR2	30606846	30644750	+	NM_003242	non-ATG	overlapping	19	missense_variant
chr3	30606871	A	C	TGFBR2	30606618	30623226	+	NM_001024847	non-ATG	overlapping	252	missense_variant
chr3	30606871	A	C	TGFBR2	30606618	30644750	+	NM_003242	non-ATG	overlapping	252	missense_variant
chr3	30606871	A	C	TGFBR2	30606663	30623226	+	NM_001024847	non-ATG	overlapping	207	missense_variant
chr3	30606871	A	C	TGFBR2	30606663	30644750	+	NM_003242	non-ATG	overlapping	207	missense_variant
chr3	30606871	A	C	TGFBR2	30606725	30623267	+	NM_001024847	non-ATG	overlapping	145	missense_variant
chr3	30606871	A	C	TGFBR2	30606725	30644761	+	NM_003242	non-ATG	overlapping	145	missense_variant
chr3	30606871	A	C	TGFBR2	30606846	30623226	+	NM_001024847	non-ATG	overlapping	24	missense_variant
chr3	30606871	A	C	TGFBR2	30606846	30644750	+	NM_003242	non-ATG	overlapping	24	missense_variant
chr3	30606875	G	T	TGFBR2	30606618	30623226	+	NM_001024847	non-ATG	overlapping	256	missense_variant
chr3	30606875	G	T	TGFBR2	30606618	30644750	+	NM_003242	non-ATG	overlapping	256	missense_variant
chr3	30606875	G	T	TGFBR2	30606663	30623226	+	NM_001024847	non-ATG	overlapping	211	missense_variant
chr3	30606875	G	T	TGFBR2	30606663	30644750	+	NM_003242	non-ATG	overlapping	211	missense_variant
chr3	30606875	G	T	TGFBR2	30606725	30623267	+	NM_001024847	non-ATG	overlapping	149	synonymous_variant
chr3	30606875	G	T	TGFBR2	30606725	30644761	+	NM_003242	non-ATG	overlapping	149	synonymous_variant
chr3	30606875	G	T	TGFBR2	30606846	30623226	+	NM_001024847	non-ATG	overlapping	28	missense_variant
chr3	30606875	G	T	TGFBR2	30606846	30644750	+	NM_003242	non-ATG	overlapping	28	missense_variant
chr3	30606876	G	A	TGFBR2	30606618	30623226	+	NM_001024847	non-ATG	overlapping	257	synonymous_variant
chr3	30606876	G	A	TGFBR2	30606618	30644750	+	NM_003242	non-ATG	overlapping	257	synonymous_variant
chr3	30606876	G	A	TGFBR2	30606663	30623226	+	NM_001024847	non-ATG	overlapping	212	synonymous_variant
chr3	30606876	G	A	TGFBR2	30606663	30644750	+	NM_003242	non-ATG	overlapping	212	synonymous_variant
chr3	30606876	G	A	TGFBR2	30606725	30623267	+	NM_001024847	non-ATG	overlapping	150	missense_variant
chr3	30606876	G	A	TGFBR2	30606725	30644761	+	NM_003242	non-ATG	overlapping	150	missense_variant
chr3	30606876	G	A	TGFBR2	30606846	30623226	+	NM_001024847	non-ATG	overlapping	29	synonymous_variant
chr3	30606876	G	A	TGFBR2	30606846	30644750	+	NM_003242	non-ATG	overlapping	29	synonymous_variant
chr3	36993537	C	A	MLH1	36993536	36993596	+	NM_000249	non-ATG	overlapping	0	missense_variant
chr3	36993537	C	T	MLH1	36993536	36993596	+	NM_000249	non-ATG	overlapping	0	synonymous_variant
chr3	36993537	C	G	MLH1	36993536	36993596	+	NM_000249	non-ATG	overlapping	0	missense_variant
chr3	36993539	G	A	MLH1	36993536	36993596	+	NM_000249	non-ATG	overlapping	2	synonymous_variant
chr3	36993541	C	A	MLH1	36993536	36993596	+	NM_000249	non-ATG	overlapping	4	missense_variant
chr3	36993543	C	T	MLH1	36993536	36993596	+	NM_000249	non-ATG	overlapping	6	missense_variant
chr3	36993544	C	T	MLH1	36993536	36993596	+	NM_000249	non-ATG	overlapping	7	missense_variant
chr3	36993545	A	T	MLH1	36993536	36993596	+	NM_000249	non-ATG	overlapping	8	synonymous_variant
chr3	39383488	G	A	SLC25A38	39383400	39383505	+	NM_017875	non-ATG	non-overlapping	87	missense_variant
chr3	39383488	G	A	SLC25A38	39383427	39383505	+	NM_017875	non-ATG	non-overlapping	60	missense_variant
chr3	39383498	G	A	SLC25A38	39383400	39383505	+	NM_017875	non-ATG	non-overlapping	97	missense_variant
chr3	39383498	G	A	SLC25A38	39383427	39383505	+	NM_017875	non-ATG	non-overlapping	70	missense_variant
chr3	39383500	G	A	SLC25A38	39383400	39383505	+	NM_017875	non-ATG	non-overlapping	99	missense_variant
chr3	39383500	G	A	SLC25A38	39383427	39383505	+	NM_017875	non-ATG	non-overlapping	72	missense_variant
chr3	46979700	C	T	NBEAL2	46979699	46979738	+	NM_015175	non-ATG	non-overlapping	0	synonymous_variant
chr3	52409881	T	C	BAP1	52409874	52409988	-	NM_004656	non-ATG	overlapping	107	synonymous_variant
chr3	52409881	T	C	BAP1	52409874	52409997	-	NM_004656	non-ATG	overlapping	116	synonymous_variant
chr3	52409882	C	T	BAP1	52409874	52409988	-	NM_004656	non-ATG	overlapping	106	missense_variant
chr3	52409882	C	T	BAP1	52409874	52409997	-	NM_004656	non-ATG	overlapping	115	missense_variant
chr3	52409884	C	T	BAP1	52409874	52409988	-	NM_004656	non-ATG	overlapping	104	synonymous_variant
chr3	52409884	C	T	BAP1	52409874	52409997	-	NM_004656	non-ATG	overlapping	113	synonymous_variant
chr3	52409891	C	T	BAP1	52409874	52409988	-	NM_004656	non-ATG	overlapping	97	missense_variant
chr3	52409891	C	T	BAP1	52409874	52409997	-	NM_004656	non-ATG	overlapping	106	missense_variant
chr3	52409892	G	C	BAP1	52409874	52409988	-	NM_004656	non-ATG	overlapping	96	missense_variant
chr3	52409892	G	C	BAP1	52409874	52409997	-	NM_004656	non-ATG	overlapping	105	missense_variant
chr3	52409893	G	A	BAP1	52409874	52409988	-	NM_004656	non-ATG	overlapping	95	synonymous_variant
chr3	52409893	G	A	BAP1	52409874	52409997	-	NM_004656	non-ATG	overlapping	104	synonymous_variant
chr3	52409895	C	T	BAP1	52409874	52409988	-	NM_004656	non-ATG	overlapping	93	missense_variant
chr3	52409895	C	T	BAP1	52409874	52409997	-	NM_004656	non-ATG	overlapping	102	missense_variant
chr3	52409897	C	G	BAP1	52409874	52409988	-	NM_004656	non-ATG	overlapping	91	missense_variant
chr3	52409897	C	G	BAP1	52409874	52409997	-	NM_004656	non-ATG	overlapping	100	missense_variant
chr3	52409946	G	A	BAP1	52409874	52409988	-	NM_004656	non-ATG	overlapping	42	missense_variant
chr3	52409946	G	A	BAP1	52409874	52409997	-	NM_004656	non-ATG	overlapping	51	missense_variant
chr3	52409946	G	A	BAP1	52409897	52409972	-	NM_004656	non-ATG	non-overlapping	26	synonymous_variant
chr3	53130401	A	G	RFT1	53125978	53130414	-	NM_052859	non-ATG	overlapping	13	missense_variant
chr3	58008458	T	G	FLNB	58008436	58008574	+	NM_001457	non-ATG	overlapping	21	missense_variant
chr3	58008462	A	G	FLNB	58008436	58008574	+	NM_001457	non-ATG	overlapping	25	missense_variant
chr3	58008477	C	A	FLNB	58008436	58008574	+	NM_001457	non-ATG	overlapping	40	missense_variant
chr3	58008484	G	C	FLNB	58008436	58008574	+	NM_001457	non-ATG	overlapping	47	synonymous_variant
chr3	58008489	C	A	FLNB	58008436	58008574	+	NM_001457	non-ATG	overlapping	52	stop_gained	main_CDS_unaffected
chr3	58008561	C	T	FLNB	58008436	58008574	+	NM_001457	non-ATG	overlapping	124	missense_variant
chr3	58008561	C	T	FLNB	58008502	58008574	+	NM_001457	non-ATG	overlapping	58	missense_variant
chr3	87227485	C	T	CHMP2B	87227403	87227520	+	NM_014043	non-ATG	non-overlapping	81	missense_variant
chr3	87227489	G	A	CHMP2B	87227403	87227520	+	NM_014043	non-ATG	non-overlapping	85	missense_variant
chr3	97764859	T	C	ARL6	97764824	97768099	+	NM_177976	non-ATG	non-overlapping	34	missense_variant
chr3	97764868	A	C	ARL6	97764824	97768099	+	NM_177976	non-ATG	non-overlapping	43	missense_variant
chr3	97764934	C	G	ARL6	97764824	97768099	+	NM_177976	non-ATG	non-overlapping	109	missense_variant
chr3	97764934	C	G	ARL6	97764876	97768091	+	NM_177976	non-ATG	non-overlapping	57	missense_variant
chr3	100713641	AG	A	TFG	100709506	100713667	+	NM_006070	non-ATG	non-overlapping	4134	splice_variant
chr3	100713641	AG	A	TFG	100709539	100713667	+	NM_006070	non-ATG	non-overlapping	4101	splice_variant
chr3	100713641	AG	A	TFG	100709588	100713653	+	NM_006070	non-ATG	non-overlapping	4052	splice_variant
chr3	100713641	AG	A	TFG	100709641	100713667	+	NM_006070	non-ATG	non-overlapping	3999	splice_variant
chr3	100713641	AG	A	TFG	100709672	100713653	+	NM_006070	non-ATG	non-overlapping	3968	splice_variant
chr3	100713641	AG	A	TFG	100709685	100713768	+	NM_006070	non-ATG	overlapping	3955	splice_variant
chr3	121835010	CA	C	IQCB1	121834460	121835012	-	NM_001023570	non-ATG	non-overlapping	2	frameshift	main_CDS_unaffected
chr3	123831548	C	T	MYLK	123793767	123831653	-	NM_053025	non-ATG	overlapping	105	missense_variant
chr3	123876562	T	G	MYLK	123876560	123876602	-	NM_053025	non-ATG	non-overlapping	40	stop_lost	main_CDS_unaffected
chr3	123876562	T	G	MYLK	123876560	123884298	-	NM_053025	non-ATG	non-overlapping	7736	stop_lost	main_CDS_unaffected
chr3	123884234	G	T	MYLK	123876560	123884298	-	NM_053025	non-ATG	non-overlapping	64	missense_variant
chr3	123884248	G	C	MYLK	123876560	123884298	-	NM_053025	non-ATG	non-overlapping	50	synonymous_variant
chr3	123884249	G	A	MYLK	123876560	123884298	-	NM_053025	non-ATG	non-overlapping	49	missense_variant
chr3	123884256	G	T	MYLK	123876560	123884298	-	NM_053025	non-ATG	non-overlapping	42	missense_variant
chr3	123884280	G	T	MYLK	123876560	123884298	-	NM_053025	non-ATG	non-overlapping	18	missense_variant
chr3	123884297	A	G	MYLK	123876560	123884298	-	NM_053025	non-ATG	non-overlapping	1	missense_variant
chr3	128493067	C	T	GATA2	128493057	128493126	-	NM_032638	non-ATG	non-overlapping	59	synonymous_variant
chr3	128493067	C	T	GATA2	128493057	128493132	-	NM_032638	non-ATG	non-overlapping	65	synonymous_variant
chr3	128493068	G	A	GATA2	128493057	128493126	-	NM_032638	non-ATG	non-overlapping	58	missense_variant
chr3	128493068	G	A	GATA2	128493057	128493132	-	NM_032638	non-ATG	non-overlapping	64	missense_variant
chr3	128726297	TCTC	T	RAB7A	128726252	128795378	+	NM_004637	non-ATG	overlapping	44	inframe_deletion
chr3	128726297	TCTC	T	RAB7A	128726265	128795364	+	NM_004637	non-ATG	non-overlapping	31	inframe_deletion
chr3	128726307	G	A	RAB7A	128726252	128795378	+	NM_004637	non-ATG	overlapping	54	missense_variant
chr3	128726307	G	A	RAB7A	128726265	128795364	+	NM_004637	non-ATG	non-overlapping	41	synonymous_variant
chr3	146161062	G	A	PLOD2	146124225	146161062	-	NM_182943	non-ATG	overlapping	0	synonymous_variant
chr3	146161062	G	A	PLOD2	146124225	146161164	-	NM_182943	non-ATG	overlapping	102	synonymous_variant
chr3	146161062	G	A	PLOD2	146124225	146161176	-	NM_182943	non-ATG	overlapping	114	synonymous_variant
chr3	146161070	G	A	PLOD2	146124225	146161164	-	NM_182943	non-ATG	overlapping	94	missense_variant
chr3	146161070	G	A	PLOD2	146124225	146161176	-	NM_182943	non-ATG	overlapping	106	missense_variant
chr3	146161084	C	T	PLOD2	146124225	146161164	-	NM_182943	non-ATG	overlapping	80	synonymous_variant
chr3	146161084	C	T	PLOD2	146124225	146161176	-	NM_182943	non-ATG	overlapping	92	synonymous_variant
chr3	146161159	G	C	PLOD2	146124225	146161164	-	NM_182943	non-ATG	overlapping	5	synonymous_variant
chr3	146161159	G	C	PLOD2	146124225	146161176	-	NM_182943	non-ATG	overlapping	17	synonymous_variant
chr3	167735819	G	A	SERPINI1	167735793	167735883	+	NM_005025	non-ATG	non-overlapping	25	stop_gained	main_CDS_unaffected
chr3	167735829	C	T	SERPINI1	167735793	167735883	+	NM_005025	non-ATG	non-overlapping	35	synonymous_variant
chr3	167735845	G	T	SERPINI1	167735793	167735883	+	NM_005025	non-ATG	non-overlapping	51	missense_variant
chr3	167735871	C	T	SERPINI1	167735793	167735883	+	NM_005025	non-ATG	non-overlapping	77	synonymous_variant
chr3	183099463	G	A	MCCC1	183092442	183099474	-	NM_020166	non-ATG	overlapping	11	synonymous_variant
chr3	183099463	G	A	MCCC1	183094576	183099517	-	NM_020166	non-ATG	overlapping	54	missense_variant
chr3	193593370	C	T	OPA1	193593312	193614742	+	NM_015560	non-ATG	overlapping	57	missense_variant
chr3	193593375	G	A	OPA1	193593312	193614742	+	NM_015560	non-ATG	overlapping	62	synonymous_variant
chr3	197950217	T	G	RPL35A	197950203	197950959	+	NM_000996	non-ATG	non-overlapping	13	missense_variant
chr3	197950221	G	A	RPL35A	197950203	197950959	+	NM_000996	non-ATG	non-overlapping	17	synonymous_variant
chr3	197950937	C	T	RPL35A	197950203	197950959	+	NM_000996	non-ATG	non-overlapping	733	missense_variant
chr4	5711345	G	A	EVC	5711242	5711371	+	NM_153717	non-ATG	non-overlapping	102	missense_variant
chr4	5711346	C	A	EVC	5711242	5711371	+	NM_153717	non-ATG	non-overlapping	103	missense_variant
chr4	5711361	C	A	EVC	5711242	5711371	+	NM_153717	non-ATG	non-overlapping	118	missense_variant
chr4	6269914	A	G	WFS1	6269892	6277619	+	NM_006005	non-ATG	overlapping	21	missense_variant
chr4	6269915	T	G	WFS1	6269892	6277619	+	NM_006005	non-ATG	overlapping	22	missense_variant
chr4	6269920	C	G	WFS1	6269892	6277619	+	NM_006005	non-ATG	overlapping	27	missense_variant
chr4	6269927	G	C	WFS1	6269892	6277619	+	NM_006005	non-ATG	overlapping	34	missense_variant
chr4	6269965	C	G	WFS1	6269892	6277619	+	NM_006005	non-ATG	overlapping	72	missense_variant
chr4	6269977	G	C	WFS1	6269892	6277619	+	NM_006005	non-ATG	overlapping	84	missense_variant
chr4	6277452	C	T	WFS1	6269892	6277619	+	NM_006005	non-ATG	overlapping	7559	stop_gained	main_CDS_unaffected
chr4	16075943	G	A	PROM1	16075817	16076039	-	NM_006017	non-ATG	overlapping	96	missense_variant
chr4	16076033	T	C	PROM1	16075817	16076039	-	NM_006017	non-ATG	overlapping	6	missense_variant
chr4	54658010	C	T	KIT	54657971	54695608	+	NM_000222	non-ATG	overlapping	38	synonymous_variant
chr4	76213560	G	C	SCARB2	76213488	76213593	-	NM_005506	non-ATG	overlapping	33	missense_variant
chr4	76213560	G	C	SCARB2	76213488	76213845	-	NM_005506	non-ATG	overlapping	285	missense_variant
chr4	76213560	G	C	SCARB2	76213555	76213795	-	NM_005506	non-ATG	non-overlapping	235	missense_variant
chr4	76213560	G	C	SCARB2	76195838	76213652	-	NM_005506	non-ATG	overlapping	92	synonymous_variant
chr4	76213560	G	C	SCARB2	76195838	76213688	-	NM_005506	non-ATG	overlapping	128	synonymous_variant
chr4	78057765	C	G	FRAS1	78057753	78057798	+	NM_025074	non-ATG	non-overlapping	11	missense_variant
chr4	78057777	A	T	FRAS1	78057753	78057798	+	NM_025074	non-ATG	non-overlapping	23	missense_variant
chr4	80072565	C	T	ANTXR2	80071583	80072802	-	NM_058172	non-ATG	overlapping	237	missense_variant
chr4	80072565	C	T	ANTXR2	80072429	80072612	-	NM_058172	non-ATG	overlapping	47	synonymous_variant
chr4	80072690	C	T	ANTXR2	80071583	80072802	-	NM_058172	non-ATG	overlapping	112	missense_variant
chr4	80072690	C	T	ANTXR2	80072635	80072998	-	NM_058172	non-ATG	non-overlapping	308	synonymous_variant
chr4	80072729	A	G	ANTXR2	80071583	80072802	-	NM_058172	non-ATG	overlapping	73	missense_variant
chr4	80072729	A	G	ANTXR2	80072635	80072998	-	NM_058172	non-ATG	non-overlapping	269	synonymous_variant
chr4	80072821	C	A	ANTXR2	80072635	80072998	-	NM_058172	non-ATG	non-overlapping	177	stop_gained	main_CDS_unaffected
chr4	80072822	T	C	ANTXR2	80072635	80072998	-	NM_058172	non-ATG	non-overlapping	176	synonymous_variant
chr4	80072826	C	T	ANTXR2	80072635	80072998	-	NM_058172	non-ATG	non-overlapping	172	missense_variant
chr4	80072926	C	G	ANTXR2	80072635	80072998	-	NM_058172	non-ATG	non-overlapping	72	missense_variant
chr4	80072969	T	TC	ANTXR2	80072635	80072998	-	NM_058172	non-ATG	non-overlapping	29	frameshift	out-of-frame_overlap
chr4	110636810	C	T	PITX2	110632952	110636898	-	NM_153426	non-ATG	overlapping	88	missense_variant
chr4	110636810	C	T	PITX2	110632952	110636994	-	NM_153426	non-ATG	overlapping	184	missense_variant
chr4	110636823	C	T	PITX2	110632952	110636898	-	NM_153426	non-ATG	overlapping	75	missense_variant
chr4	110636823	C	T	PITX2	110632952	110636994	-	NM_153426	non-ATG	overlapping	171	missense_variant
chr4	121870332	C	G	BBS7	121870318	121870426	-	NM_176824	non-ATG	non-overlapping	94	missense_variant
chr4	121870332	C	G	BBS7	121870331	121870355	-	NM_176824	non-ATG	non-overlapping	23	stop_lost	N-terminal_extension
chr4	121870411	G	A	BBS7	121870318	121870426	-	NM_176824	non-ATG	non-overlapping	15	missense_variant
chr4	148442162	G	T	NR3C2	148436828	148442323	-	NM_000901	non-ATG	overlapping	161	synonymous_variant
chr4	148442171	G	C	NR3C2	148436828	148442323	-	NM_000901	non-ATG	overlapping	152	synonymous_variant
chr4	148442268	G	A	NR3C2	148436828	148442323	-	NM_000901	non-ATG	overlapping	55	missense_variant
chr4	169612324	T	C	NEK1	169612100	169612532	-	NM_012224	non-ATG	non-overlapping	208	missense_variant
chr4	169612338	A	G	NEK1	169612100	169612532	-	NM_012224	non-ATG	non-overlapping	194	synonymous_variant
chr4	169612490	G	A	NEK1	169612100	169612532	-	NM_012224	non-ATG	non-overlapping	42	missense_variant
chr4	185143308	C	T	SLC25A4	185143304	185143400	+	NM_001151	non-ATG	overlapping	3	missense_variant
chr4	185143327	G	A	SLC25A4	185143304	185143400	+	NM_001151	non-ATG	overlapping	22	missense_variant
chr4	186191646	C	T	CYP4V2	186191639	186194521	+	NM_207352	non-ATG	overlapping	6	missense_variant
chr4	186191691	G	T	CYP4V2	186191639	186194521	+	NM_207352	non-ATG	overlapping	51	missense_variant
chr4	186191768	C	G	CYP4V2	186191639	186194521	+	NM_207352	non-ATG	overlapping	128	missense_variant
chr4	186191802	C	G	CYP4V2	186191639	186194521	+	NM_207352	non-ATG	overlapping	162	missense_variant
chr5	1295034	C	A	TERT	1294313	1295038	-	NM_198253	non-ATG	overlapping	4	missense_variant
chr5	36608404	C	A	SLC1A3	36606677	36608420	+	NM_004172	non-ATG	non-overlapping	1726	missense_variant
chr5	36608404	C	A	SLC1A3	36608384	36608420	+	NM_004172	non-ATG	non-overlapping	19	missense_variant
chr5	36876920	C	T	NIPBL	36876883	36877123	+	NM_133433	non-ATG	non-overlapping	36	missense_variant
chr5	36876920	C	T	NIPBL	36876891	36876948	+	NM_133433	non-ATG	non-overlapping	28	missense_variant
chr5	36876993	A	G	NIPBL	36876883	36877123	+	NM_133433	non-ATG	non-overlapping	109	missense_variant
chr5	36877098	A	AC	NIPBL	36876883	36877123	+	NM_133433	non-ATG	non-overlapping	214	frameshift	main_CDS_unaffected
chr5	37247722	A	G	CPLANE1	37247711	37247735	-	NM_023073	non-ATG	non-overlapping	13	missense_variant
chr5	37247722	A	G	CPLANE1	37247711	37249270	-	NM_023073	non-ATG	non-overlapping	1548	missense_variant
chr5	52989434	C	T	ITGA2	52989416	53026820	+	NM_002203	non-ATG	overlapping	17	synonymous_variant
chr5	60945190	G	C	NDUFAF2	60945160	60945313	+	NM_174889	non-ATG	overlapping	29	synonymous_variant
chr5	60945193	G	T	NDUFAF2	60945160	60945313	+	NM_174889	non-ATG	overlapping	32	synonymous_variant
chr5	60945232	A	AGC	NDUFAF2	60945160	60945313	+	NM_174889	non-ATG	overlapping	71	frameshift	out-of-frame_overlap
chr5	75511447	C	A	CERT1	75511439	75511517	-	NM_001379029	non-ATG	non-overlapping	70	missense_variant
chr5	78985263	G	A	ARSB	78985082	78985310	-	NM_198709	non-ATG	overlapping	47	synonymous_variant
chr5	78985267	C	T	ARSB	78985082	78985310	-	NM_198709	non-ATG	overlapping	43	missense_variant
chr5	110739119	G	C	SLC25A46	110739043	110739148	+	NM_138773	non-ATG	overlapping	75	missense_variant
chr5	126777350	C	G	LMNB1	126777162	126777630	+	NM_005573	non-ATG	overlapping	187	missense_variant
chr5	126777350	C	G	LMNB1	126777240	126777630	+	NM_005573	non-ATG	overlapping	109	missense_variant
chr5	126777433	G	T	LMNB1	126777162	126777630	+	NM_005573	non-ATG	overlapping	270	missense_variant
chr5	126777433	G	T	LMNB1	126777240	126777630	+	NM_005573	non-ATG	overlapping	192	missense_variant
chr5	126777433	G	T	LMNB1	126777390	126777630	+	NM_005573	non-ATG	overlapping	42	missense_variant
chr5	127290979	A	C	MEGF10	127290926	127331394	+	NM_032446	non-ATG	overlapping	52	missense_variant
chr5	128537776	C	G	FBN2	128537690	128537954	-	NM_001999	non-ATG	non-overlapping	178	missense_variant
chr5	128537776	C	G	FBN2	128537690	128538203	-	NM_001999	non-ATG	non-overlapping	427	missense_variant
chr5	128537776	C	T	FBN2	128537690	128537954	-	NM_001999	non-ATG	non-overlapping	178	missense_variant
chr5	128537776	C	T	FBN2	128537690	128538203	-	NM_001999	non-ATG	non-overlapping	427	missense_variant
chr5	128537793	G	C	FBN2	128537690	128537954	-	NM_001999	non-ATG	non-overlapping	161	synonymous_variant
chr5	128537793	G	C	FBN2	128537690	128538203	-	NM_001999	non-ATG	non-overlapping	410	synonymous_variant
chr5	128537822	G	C	FBN2	128537690	128537954	-	NM_001999	non-ATG	non-overlapping	132	missense_variant
chr5	128537822	G	C	FBN2	128537690	128538203	-	NM_001999	non-ATG	non-overlapping	381	missense_variant
chr5	128537941	C	T	FBN2	128537690	128537954	-	NM_001999	non-ATG	non-overlapping	13	missense_variant
chr5	128537941	C	T	FBN2	128537690	128538203	-	NM_001999	non-ATG	non-overlapping	262	missense_variant
chr5	128538033	T	G	FBN2	128537690	128538203	-	NM_001999	non-ATG	non-overlapping	170	synonymous_variant
chr5	128538033	T	G	FBN2	128537971	128538136	-	NM_001999	non-ATG	non-overlapping	103	missense_variant
chr5	132369842	A	C	SLC22A5	132369823	132369994	+	NM_003060	non-ATG	overlapping	18	missense_variant
chr5	132369842	ACCCTCCGCGGACGGTCTTGGGTCGCCTG	A	SLC22A5	132369823	132369994	+	NM_003060	non-ATG	overlapping	18	frameshift	main_CDS_unaffected
chr5	132369943	G	C	SLC22A5	132369823	132369994	+	NM_003060	non-ATG	overlapping	119	missense_variant
chr5	132369943	G	C	SLC22A5	132369874	132369994	+	NM_003060	non-ATG	overlapping	68	missense_variant
chr5	132369948	C	T	SLC22A5	132369823	132369994	+	NM_003060	non-ATG	overlapping	124	missense_variant
chr5	132369948	C	T	SLC22A5	132369874	132369994	+	NM_003060	non-ATG	overlapping	73	missense_variant
chr5	132866668	TG	T	UQCRQ	132866666	132866979	+	NM_014402	non-ATG	overlapping	1	frameshift	main_CDS_unaffected
chr5	132866683	G	C	UQCRQ	132866666	132866979	+	NM_014402	non-ATG	overlapping	16	missense_variant
chr5	139127853	C	A	SIL1	139127845	139198284	-	NM_022464	non-ATG	non-overlapping	70431	missense_variant
chr5	139127853	C	A	SIL1	139127845	139198299	-	NM_022464	non-ATG	non-overlapping	70446	missense_variant
chr5	139127853	C	A	SIL1	139127845	139198308	-	NM_022464	non-ATG	non-overlapping	70455	missense_variant
chr5	139198287	G	C	SIL1	139127845	139198299	-	NM_022464	non-ATG	non-overlapping	12	missense_variant
chr5	139198287	G	C	SIL1	139127845	139198308	-	NM_022464	non-ATG	non-overlapping	21	missense_variant
chr5	147831591	C	T	SPINK1	147831573	147831597	-	NM_003122	non-ATG	overlapping	6	missense_variant
chr5	147831592	G	A	SPINK1	147831573	147831597	-	NM_003122	non-ATG	overlapping	5	synonymous_variant
chr5	149960965	G	A	SLC26A2	149960925	149977669	+	NM_000112	non-ATG	overlapping	39	missense_variant
chr5	172454392	G	A	SH3PXD2B	172454321	172454408	-	NM_001017995	non-ATG	overlapping	16	missense_variant
chr5	172454392	G	A	SH3PXD2B	172454321	172454465	-	NM_001017995	non-ATG	overlapping	73	missense_variant
chr5	174724610	C	T	MSX2	174724605	174724647	+	NM_002449	non-ATG	non-overlapping	4	missense_variant
chr6	7541688	C	A	DSP	7541662	7541890	+	NM_004415	non-ATG	non-overlapping	25	missense_variant
chr6	7541688	C	A	DSP	7541681	7541774	+	NM_004415	non-ATG	non-overlapping	6	missense_variant
chr6	7541726	G	T	DSP	7541662	7541890	+	NM_004415	non-ATG	non-overlapping	63	missense_variant
chr6	7541726	G	T	DSP	7541681	7541774	+	NM_004415	non-ATG	non-overlapping	44	synonymous_variant
chr6	7541726	G	T	DSP	7541716	7541890	+	NM_004415	non-ATG	non-overlapping	9	missense_variant
chr6	7541737	T	C	DSP	7541662	7541890	+	NM_004415	non-ATG	non-overlapping	74	synonymous_variant
chr6	7541737	T	C	DSP	7541681	7541774	+	NM_004415	non-ATG	non-overlapping	55	missense_variant
chr6	7541737	T	C	DSP	7541716	7541890	+	NM_004415	non-ATG	non-overlapping	20	synonymous_variant
chr6	7541759	G	A	DSP	7541662	7541890	+	NM_004415	non-ATG	non-overlapping	96	missense_variant
chr6	7541759	G	A	DSP	7541681	7541774	+	NM_004415	non-ATG	non-overlapping	77	synonymous_variant
chr6	7541759	G	A	DSP	7541716	7541890	+	NM_004415	non-ATG	non-overlapping	42	missense_variant
chr6	7541812	G	A	DSP	7541662	7541890	+	NM_004415	non-ATG	non-overlapping	149	synonymous_variant
chr6	7541812	G	A	DSP	7541716	7541890	+	NM_004415	non-ATG	non-overlapping	95	synonymous_variant
chr6	7541840	C	T	DSP	7541662	7541890	+	NM_004415	non-ATG	non-overlapping	177	missense_variant
chr6	7541840	C	T	DSP	7541716	7541890	+	NM_004415	non-ATG	non-overlapping	123	missense_variant
chr6	7541840	C	T	DSP	7541835	7541919	+	NM_004415	non-ATG	overlapping	4	missense_variant
chr6	7541846	C	T	DSP	7541662	7541890	+	NM_004415	non-ATG	non-overlapping	183	missense_variant
chr6	7541846	C	T	DSP	7541716	7541890	+	NM_004415	non-ATG	non-overlapping	129	missense_variant
chr6	7541846	C	T	DSP	7541835	7541919	+	NM_004415	non-ATG	overlapping	10	missense_variant
chr6	7541880	C	A	DSP	7541662	7541890	+	NM_004415	non-ATG	non-overlapping	217	missense_variant
chr6	7541880	C	A	DSP	7541716	7541890	+	NM_004415	non-ATG	non-overlapping	163	missense_variant
chr6	7541880	C	A	DSP	7541835	7541919	+	NM_004415	non-ATG	overlapping	44	synonymous_variant
chr6	26087421	G	A	HFE	26087420	26087477	+	NM_000410	non-ATG	overlapping	0	missense_variant
chr6	35452414	A	G	FANCE	35452402	35452495	+	NM_021922	non-ATG	non-overlapping	11	synonymous_variant
chr6	35452420	T	A	FANCE	35452402	35452495	+	NM_021922	non-ATG	non-overlapping	17	stop_gained	main_CDS_unaffected
chr6	35452420	T	A	FANCE	35452416	35452422	+	NM_021922	non-ATG	non-overlapping	3	stop_lost	main_CDS_unaffected
chr6	35452441	C	T	FANCE	35452402	35452495	+	NM_021922	non-ATG	non-overlapping	38	synonymous_variant
chr6	35452441	C	T	FANCE	35452428	35452500	+	NM_021922	non-ATG	non-overlapping	12	missense_variant
chr6	35452441	C	T	FANCE	35452434	35452500	+	NM_021922	non-ATG	non-overlapping	6	missense_variant
chr6	35452446	C	T	FANCE	35452402	35452495	+	NM_021922	non-ATG	non-overlapping	43	missense_variant
chr6	35452446	C	T	FANCE	35452428	35452500	+	NM_021922	non-ATG	non-overlapping	17	synonymous_variant
chr6	35452446	C	T	FANCE	35452434	35452500	+	NM_021922	non-ATG	non-overlapping	11	synonymous_variant
chr6	35452514	A	T	FANCE	35452496	35452580	+	NM_021922	non-ATG	overlapping	17	missense_variant
chr6	35452527	G	C	FANCE	35452496	35452580	+	NM_021922	non-ATG	overlapping	30	missense_variant
chr6	35452543	G	C	FANCE	35452496	35452580	+	NM_021922	non-ATG	overlapping	46	missense_variant
chr6	42984673	C	T	PPP2R5D	42984583	42984688	+	NM_006245	non-ATG	overlapping	89	synonymous_variant
chr6	42984673	C	T	PPP2R5D	42984610	42984688	+	NM_006245	non-ATG	overlapping	62	synonymous_variant
chr6	43576250	G	A	POLH	43576231	43576300	+	NM_001291969	non-ATG	non-overlapping	18	missense_variant
chr6	43576250	G	A	POLH	43576237	43576300	+	NM_001291969	non-ATG	non-overlapping	12	missense_variant
chr6	43576351	A	G	POLH	43576300	43576378	+	NM_001291969	non-ATG	non-overlapping	50	synonymous_variant
chr6	43576351	A	G	POLH	43576344	43582414	+	NM_006502	non-ATG	overlapping	6	missense_variant
chr6	43576351	A	G	POLH	43576344	43583027	+	NM_001291969	non-ATG	overlapping	6	missense_variant
chr6	43576351	A	G	POLH	43576350	43582414	+	NM_006502	non-ATG	overlapping	0	missense_variant
chr6	43576351	A	G	POLH	43576350	43583027	+	NM_001291969	non-ATG	overlapping	0	missense_variant
chr6	43576355	GC	G	POLH	43576300	43576378	+	NM_001291969	non-ATG	non-overlapping	54	frameshift	main_CDS_unaffected
chr6	43576355	GC	G	POLH	43576344	43582414	+	NM_006502	non-ATG	overlapping	10	frameshift	main_CDS_unaffected
chr6	43576355	GC	G	POLH	43576344	43583027	+	NM_001291969	non-ATG	overlapping	10	frameshift	main_CDS_unaffected
chr6	43576355	GC	G	POLH	43576350	43582414	+	NM_006502	non-ATG	overlapping	4	frameshift	main_CDS_unaffected
chr6	43576355	GC	G	POLH	43576350	43583027	+	NM_001291969	non-ATG	overlapping	4	frameshift	main_CDS_unaffected
chr6	43576383	C	T	POLH	43576344	43582414	+	NM_006502	non-ATG	overlapping	38	synonymous_variant
chr6	43576383	C	T	POLH	43576344	43583027	+	NM_001291969	non-ATG	overlapping	38	synonymous_variant
chr6	43576383	C	T	POLH	43576350	43582414	+	NM_006502	non-ATG	overlapping	32	synonymous_variant
chr6	43576383	C	T	POLH	43576350	43583027	+	NM_001291969	non-ATG	overlapping	32	synonymous_variant
chr6	43576383	C	T	POLH	43576362	43582414	+	NM_006502	non-ATG	overlapping	20	synonymous_variant
chr6	43576383	C	T	POLH	43576362	43583027	+	NM_001291969	non-ATG	overlapping	20	synonymous_variant
chr6	43582315	G	C	POLH	43576344	43582414	+	NM_006502	non-ATG	overlapping	5970	splice_variant
chr6	43582315	G	C	POLH	43576350	43582414	+	NM_006502	non-ATG	overlapping	5964	splice_variant
chr6	43582315	G	C	POLH	43576362	43582414	+	NM_006502	non-ATG	overlapping	5952	splice_variant
chr6	43582315	G	C	POLH	43576392	43582414	+	NM_006502	non-ATG	overlapping	5922	splice_variant
chr6	53544653	C	CCCTCCTCCTCCT	GCLC	53544496	53544721	-	NM_001498	non-ATG	overlapping	68	inframe_insertion
chr6	53544653	C	CCCTCCTCCTCCT	GCLC	53544496	53544859	-	NM_001498	non-ATG	overlapping	206	inframe_insertion
chr6	53544653	C	CCCTCCTCCTCCT	GCLC	53544496	53545021	-	NM_001498	non-ATG	overlapping	368	inframe_insertion
chr6	53544653	C	CCCTCCTCCTCCT	GCLC	53544614	53544776	-	NM_001498	non-ATG	overlapping	123	inframe_insertion
chr6	53544653	C	CCCTCCTCCTCCT	GCLC	53544614	53544878	-	NM_001498	non-ATG	overlapping	225	inframe_insertion
chr6	57210429	G	A	RAB23	57210417	57210429	-	NM_183227	non-ATG	non-overlapping	0	synonymous_variant
chr6	75749286	G	T	MYO6	75749255	75749387	+	NM_004999	non-ATG	non-overlapping	30	missense_variant
chr6	79947280	C	T	ELOVL4	79947250	79947325	-	NM_022726	non-ATG	overlapping	45	missense_variant
chr6	79947314	G	A	ELOVL4	79947250	79947325	-	NM_022726	non-ATG	overlapping	11	synonymous_variant
chr6	79947404	G	C	ELOVL4	79947386	79947467	-	NM_022726	non-ATG	non-overlapping	63	missense_variant
chr6	79947404	G	C	ELOVL4	79947386	79947530	-	NM_022726	non-ATG	non-overlapping	126	missense_variant
chr6	79947442	G	T	ELOVL4	79947386	79947467	-	NM_022726	non-ATG	non-overlapping	25	missense_variant
chr6	79947442	G	T	ELOVL4	79947386	79947530	-	NM_022726	non-ATG	non-overlapping	88	missense_variant
chr6	79947514	G	A	ELOVL4	79947386	79947530	-	NM_022726	non-ATG	non-overlapping	16	missense_variant
chr6	79947515	G	C	ELOVL4	79947386	79947530	-	NM_022726	non-ATG	non-overlapping	15	missense_variant
chr6	79947527	C	T	ELOVL4	79947386	79947530	-	NM_022726	non-ATG	non-overlapping	3	missense_variant
chr6	90586888	C	A	MAP3K7	90586828	90586975	-	NM_145331	non-ATG	overlapping	87	stop_gained	main_CDS_unaffected
chr6	90586888	C	A	MAP3K7	90586828	90587011	-	NM_145331	non-ATG	overlapping	123	stop_gained	main_CDS_unaffected
chr6	90586888	C	A	MAP3K7	90586828	90587035	-	NM_145331	non-ATG	overlapping	147	stop_gained	main_CDS_unaffected
chr6	96897821	C	A	NDUFAF4	96897813	96897825	-	NM_014165	non-ATG	non-overlapping	4	missense_variant
chr6	96897825	G	C	NDUFAF4	96897813	96897825	-	NM_014165	non-ATG	non-overlapping	0	missense_variant
chr6	121435688	G	T	GJA1	121435679	121435697	+	NM_000165	non-ATG	non-overlapping	8	synonymous_variant
chr6	128883243	A	G	LAMA2	128883207	129049938	+	NM_000426	non-ATG	overlapping	35	synonymous_variant
chr6	135492290	T	C	AHI1	135490726	135497240	-	NM_017651	non-ATG	overlapping	4950	missense_variant
chr6	135492291	C	A	AHI1	135490726	135497240	-	NM_017651	non-ATG	overlapping	4949	missense_variant
chr6	135497595	G	A	AHI1	135497230	135497644	-	NM_017651	non-ATG	non-overlapping	49	missense_variant
chr6	135497595	G	A	AHI1	135497230	135497653	-	NM_017651	non-ATG	non-overlapping	58	missense_variant
chr6	135497713	G	C	AHI1	135497654	135497714	-	NM_017651	non-ATG	non-overlapping	1	missense_variant
chr6	136822619	A	AACGGCTTCC	PEX7	136822601	136825247	+	NM_000288	non-ATG	overlapping	17	inframe_insertion
chr6	136822631	G	A	PEX7	136822601	136825247	+	NM_000288	non-ATG	overlapping	29	synonymous_variant
chr6	136822631	G	A	PEX7	136822619	136825247	+	NM_000288	non-ATG	overlapping	11	synonymous_variant
chr6	136822638	G	A	PEX7	136822601	136825247	+	NM_000288	non-ATG	overlapping	36	missense_variant
chr6	136822638	G	A	PEX7	136822619	136825247	+	NM_000288	non-ATG	overlapping	18	missense_variant
chr6	136822648	C	T	PEX7	136822601	136825247	+	NM_000288	non-ATG	overlapping	46	missense_variant
chr6	136822648	C	T	PEX7	136822619	136825247	+	NM_000288	non-ATG	overlapping	28	missense_variant
chr6	136822663	G	A	PEX7	136822601	136825247	+	NM_000288	non-ATG	overlapping	61	missense_variant
chr6	136822663	G	A	PEX7	136822619	136825247	+	NM_000288	non-ATG	overlapping	43	missense_variant
chr6	143450891	G	GTC	PEX3	143450884	143451016	+	NM_003630	non-ATG	non-overlapping	6	frameshift	main_CDS_unaffected
chr6	143450947	G	T	PEX3	143450884	143451016	+	NM_003630	non-ATG	non-overlapping	62	synonymous_variant
chr6	143450947	G	T	PEX3	143450906	143450975	+	NM_003630	non-ATG	non-overlapping	40	missense_variant
chr6	143450947	G	T	PEX3	143450941	143451016	+	NM_003630	non-ATG	non-overlapping	5	synonymous_variant
chr6	158999559	G	A	RSPH3	158999530	158999599	-	NM_031924	non-ATG	overlapping	40	missense_variant
chr6	158999559	G	A	RSPH3	158999530	158999647	-	NM_031924	non-ATG	overlapping	88	missense_variant
chr6	158999560	C	A	RSPH3	158999530	158999599	-	NM_031924	non-ATG	overlapping	39	missense_variant
chr6	158999560	C	A	RSPH3	158999530	158999647	-	NM_031924	non-ATG	overlapping	87	missense_variant
chr6	158999598	A	T	RSPH3	158999530	158999599	-	NM_031924	non-ATG	overlapping	1	missense_variant
chr6	158999598	A	T	RSPH3	158999530	158999647	-	NM_031924	non-ATG	overlapping	49	missense_variant
chr6	158999670	G	T	RSPH3	158999606	158999714	-	NM_031924	non-ATG	non-overlapping	44	synonymous_variant
chr6	158999735	C	T	RSPH3	158999707	159000088	-	NM_031924	non-ATG	non-overlapping	353	synonymous_variant
chr6	158999748	C	T	RSPH3	158999707	159000088	-	NM_031924	non-ATG	non-overlapping	340	stop_gained	main_CDS_unaffected
chr6	158999769	C	A	RSPH3	158999707	159000088	-	NM_031924	non-ATG	non-overlapping	319	missense_variant
chr6	158999769	C	T	RSPH3	158999707	159000088	-	NM_031924	non-ATG	non-overlapping	319	missense_variant
chr6	158999772	G	A	RSPH3	158999707	159000088	-	NM_031924	non-ATG	non-overlapping	316	missense_variant
chr6	158999774	G	T	RSPH3	158999707	159000088	-	NM_031924	non-ATG	non-overlapping	314	synonymous_variant
chr6	158999775	C	T	RSPH3	158999707	159000088	-	NM_031924	non-ATG	non-overlapping	313	missense_variant
chr6	158999901	C	T	RSPH3	158999707	159000088	-	NM_031924	non-ATG	non-overlapping	187	missense_variant
chr6	158999924	C	G	RSPH3	158999707	159000088	-	NM_031924	non-ATG	non-overlapping	164	synonymous_variant
chr6	158999933	A	C	RSPH3	158999707	159000088	-	NM_031924	non-ATG	non-overlapping	155	synonymous_variant
chr6	158999934	G	A	RSPH3	158999707	159000088	-	NM_031924	non-ATG	non-overlapping	154	missense_variant
chr6	158999936	T	C	RSPH3	158999707	159000088	-	NM_031924	non-ATG	non-overlapping	152	synonymous_variant
chr6	158999964	G	C	RSPH3	158999707	159000088	-	NM_031924	non-ATG	non-overlapping	124	missense_variant
chr6	158999972	G	T	RSPH3	158999707	159000088	-	NM_031924	non-ATG	non-overlapping	116	missense_variant
chr6	166956196	G	T	RNASET2	166952545	166956438	-	NM_003730	non-ATG	overlapping	242	synonymous_variant
chr6	166956214	T	C	RNASET2	166952545	166956438	-	NM_003730	non-ATG	overlapping	224	synonymous_variant
chr6	166956251	G	A	RNASET2	166952545	166956438	-	NM_003730	non-ATG	overlapping	187	missense_variant
chr6	166956254	G	C	RNASET2	166952545	166956438	-	NM_003730	non-ATG	overlapping	184	missense_variant
chr6	166956258	TC	T	RNASET2	166952545	166956438	-	NM_003730	non-ATG	overlapping	180	frameshift	N-terminal_extension
chr6	166956286	C	A	RNASET2	166952545	166956438	-	NM_003730	non-ATG	overlapping	152	synonymous_variant
chr6	166956296	C	G	RNASET2	166952545	166956438	-	NM_003730	non-ATG	overlapping	142	missense_variant
chr6	166956337	G	A	RNASET2	166952545	166956438	-	NM_003730	non-ATG	overlapping	101	synonymous_variant
chr6	166956358	G	A	RNASET2	166956349	166956358	-	NM_003730	non-ATG	non-overlapping	0	synonymous_variant
chr6	166956358	G	A	RNASET2	166956349	166956496	-	NM_003730	non-ATG	non-overlapping	138	synonymous_variant
chr6	166956358	G	A	RNASET2	166952545	166956438	-	NM_003730	non-ATG	overlapping	80	synonymous_variant
chr6	166956364	CG	C	RNASET2	166956349	166956496	-	NM_003730	non-ATG	non-overlapping	132	frameshift	out-of-frame_overlap
chr6	166956364	CG	C	RNASET2	166952545	166956438	-	NM_003730	non-ATG	overlapping	74	frameshift	N-terminal_extension
chr6	166956385	C	T	RNASET2	166956349	166956496	-	NM_003730	non-ATG	non-overlapping	111	missense_variant
chr6	166956385	C	T	RNASET2	166952545	166956438	-	NM_003730	non-ATG	overlapping	53	synonymous_variant
chr6	166956403	C	T	RNASET2	166956349	166956496	-	NM_003730	non-ATG	non-overlapping	93	missense_variant
chr6	166956403	C	T	RNASET2	166952545	166956438	-	NM_003730	non-ATG	overlapping	35	synonymous_variant
chr6	166956433	C	G	RNASET2	166956349	166956496	-	NM_003730	non-ATG	non-overlapping	63	missense_variant
chr6	166956433	C	G	RNASET2	166952545	166956438	-	NM_003730	non-ATG	overlapping	5	missense_variant
chr7	4775690	C	T	AP5Z1	4775663	4781222	+	NM_014855	non-ATG	overlapping	26	synonymous_variant
chr7	4775690	C	T	AP5Z1	4775672	4781222	+	NM_014855	non-ATG	overlapping	17	synonymous_variant
chr7	23105812	T	A	KLHL7	23105810	23105840	+	NM_001031710	non-ATG	non-overlapping	1	stop_gained	main_CDS_unaffected
chr7	23105882	C	T	KLHL7	23105868	23106129	+	NM_001031710	non-ATG	overlapping	13	missense_variant
chr7	56031931	T	C	PSPH	56021190	56031962	-	NM_004577	non-ATG	overlapping	31	missense_variant
chr7	56032003	C	T	PSPH	56031948	56034076	-	NM_004577	non-ATG	non-overlapping	2073	synonymous_variant
chr7	56032039	C	A	PSPH	56031948	56034076	-	NM_004577	non-ATG	non-overlapping	2037	missense_variant
chr7	56034028	CCGACGCTCGGGCGAGCAGTTCC	G	PSPH	56031948	56034076	-	NM_004577	non-ATG	non-overlapping	48	frameshift	main_CDS_unaffected
chr7	56034043	G	C	PSPH	56031948	56034076	-	NM_004577	non-ATG	non-overlapping	33	missense_variant
chr7	56051365	G	C	PSPH	56051343	56051382	-	NM_004577	non-ATG	non-overlapping	17	synonymous_variant
chr7	56051365	G	C	PSPH	56051343	56051400	-	NM_004577	non-ATG	non-overlapping	35	synonymous_variant
chr7	66076048	A	G	ASL	66075840	66081992	+	NM_000048	non-ATG	overlapping	207	missense_variant
chr7	66076066	C	T	ASL	66075840	66081992	+	NM_000048	non-ATG	overlapping	225	missense_variant
chr7	66076066	C	T	ASL	66076064	66081992	+	NM_000048	non-ATG	overlapping	1	missense_variant
chr7	91940940	G	A	AKAP9	91940914	91940941	+	NM_005751	non-ATG	non-overlapping	25	synonymous_variant
chr7	92245042	A	G	KRIT1	92244999	92245110	-	NM_194456	non-ATG	non-overlapping	68	synonymous_variant
chr7	92245058	T	A	KRIT1	92244999	92245110	-	NM_194456	non-ATG	non-overlapping	52	missense_variant
chr7	92245944	A	T	KRIT1	92245930	92246014	-	NM_194456	non-ATG	non-overlapping	70	missense_variant
chr7	92245948	T	G	KRIT1	92245930	92246014	-	NM_194456	non-ATG	non-overlapping	66	synonymous_variant
chr7	92245963	A	G	KRIT1	92245930	92246014	-	NM_194456	non-ATG	non-overlapping	51	missense_variant
chr7	92246007	C	G	KRIT1	92245930	92246014	-	NM_194456	non-ATG	non-overlapping	7	missense_variant
chr7	92246014	C	T	KRIT1	92245930	92246014	-	NM_194456	non-ATG	non-overlapping	0	missense_variant
chr7	94394945	C	T	COL1A2	94394934	94399065	+	NM_000089	non-ATG	overlapping	10	missense_variant
chr7	96321966	C	T	SLC25A13	96296919	96322029	-	NM_014251	non-ATG	overlapping	63	missense_variant
chr7	96321966	C	T	SLC25A13	96296941	96321991	-	NM_014251	non-ATG	overlapping	25	missense_variant
chr7	96321966	C	T	SLC25A13	96296941	96322009	-	NM_014251	non-ATG	overlapping	43	missense_variant
chr7	101127153	C	T	SERPINE1	101127151	101127172	+	NM_000602	non-ATG	non-overlapping	1	missense_variant
chr7	116672412	C	A	MET	116672204	116672492	+	NM_001127500	non-ATG	non-overlapping	207	missense_variant
chr7	116672427	C	G	MET	116672204	116672492	+	NM_001127500	non-ATG	non-overlapping	222	missense_variant
chr7	116672435	T	G	MET	116672204	116672492	+	NM_001127500	non-ATG	non-overlapping	230	synonymous_variant
chr7	116672483	C	T	MET	116672204	116672492	+	NM_001127500	non-ATG	non-overlapping	278	synonymous_variant
chr7	116672557	C	G	MET	116672544	116699085	+	NM_001127500	non-ATG	non-overlapping	12	missense_variant
chr7	116699082	A	T	MET	116672544	116699085	+	NM_001127500	non-ATG	non-overlapping	26537	synonymous_variant
chr7	140924712	C	A	BRAF	140924690	140924873	-	NM_004333	non-ATG	overlapping	161	synonymous_variant
chr7	140924715	G	A	BRAF	140924690	140924873	-	NM_004333	non-ATG	overlapping	158	synonymous_variant
chr7	140924759	G	A	BRAF	140924690	140924873	-	NM_004333	non-ATG	overlapping	114	missense_variant
chr7	140924774	GGGAGGC	G	BRAF	140924690	140924873	-	NM_004333	non-ATG	overlapping	99	inframe_deletion
chr7	150977916	T	C	KCNH2	150974839	150978251	-	NM_172056	non-ATG	overlapping	335	synonymous_variant
chr7	150977919	GCCCATGGGCGGGCCGGGCGGGC	G	KCNH2	150974839	150978251	-	NM_172056	non-ATG	overlapping	332	frameshift	main_CDS_unaffected
chr7	150977920	C	T	KCNH2	150974839	150978251	-	NM_172056	non-ATG	overlapping	331	missense_variant
chr7	150977922	C	T	KCNH2	150974839	150978251	-	NM_172056	non-ATG	overlapping	329	missense_variant
chr7	150977924	T	C	KCNH2	150974839	150978251	-	NM_172056	non-ATG	overlapping	327	missense_variant
chr7	150977924	T	TGGGCGGGCC	KCNH2	150974839	150978251	-	NM_172056	non-ATG	overlapping	327	inframe_insertion
chr7	150977925	G	A	KCNH2	150974839	150978251	-	NM_172056	non-ATG	overlapping	326	synonymous_variant
chr7	150977946	A	G	KCNH2	150974839	150978251	-	NM_172056	non-ATG	overlapping	305	synonymous_variant
chr7	150977958	C	T	KCNH2	150974839	150978251	-	NM_172056	non-ATG	overlapping	293	synonymous_variant
chr7	150978087	C	T	KCNH2	150974839	150978251	-	NM_172056	non-ATG	overlapping	164	synonymous_variant
chr7	150978120	G	A	KCNH2	150974839	150978251	-	NM_172056	non-ATG	overlapping	131	synonymous_variant
chr7	150978158	G	A	KCNH2	150974839	150978251	-	NM_172056	non-ATG	overlapping	93	stop_gained	main_CDS_unaffected
chr7	150978185	G	A	KCNH2	150974839	150978251	-	NM_172056	non-ATG	overlapping	66	missense_variant
chr7	156893169	C	T	LMBR1	156893163	156893175	-	NM_022458	non-ATG	non-overlapping	6	missense_variant
chr7	157337063	C	A	DNAJB6	157337013	157358589	+	NM_058246	non-ATG	overlapping	49	missense_variant
chr7	157337078	G	T	DNAJB6	157337013	157358589	+	NM_058246	non-ATG	overlapping	64	missense_variant
chr7	157337094	G	A	DNAJB6	157337013	157358589	+	NM_058246	non-ATG	overlapping	80	synonymous_variant
chr7	157358565	C	T	DNAJB6	157337013	157358589	+	NM_058246	non-ATG	overlapping	21551	synonymous_variant
chr7	157358565	C	G	DNAJB6	157337013	157358589	+	NM_058246	non-ATG	overlapping	21551	synonymous_variant
chr7	157358566	G	A	DNAJB6	157337013	157358589	+	NM_058246	non-ATG	overlapping	21552	missense_variant
chr8	15540380	G	A	TUSC3	15540351	15540462	+	NM_006765	non-ATG	overlapping	28	missense_variant
chr8	15540380	G	A	TUSC3	15540365	15623089	+	NM_006765	non-ATG	overlapping	14	synonymous_variant
chr8	15540383	C	T	TUSC3	15540351	15540462	+	NM_006765	non-ATG	overlapping	31	missense_variant
chr8	15540383	C	T	TUSC3	15540365	15623089	+	NM_006765	non-ATG	overlapping	17	synonymous_variant
chr8	15540385	G	C	TUSC3	15540351	15540462	+	NM_006765	non-ATG	overlapping	33	missense_variant
chr8	15540385	G	C	TUSC3	15540365	15623089	+	NM_006765	non-ATG	overlapping	19	missense_variant
chr8	15540427	C	T	TUSC3	15540351	15540462	+	NM_006765	non-ATG	overlapping	75	missense_variant
chr8	15540427	C	T	TUSC3	15540365	15623089	+	NM_006765	non-ATG	overlapping	61	missense_variant
chr8	18084060	G	C	ASAH1	18084030	18084093	-	NM_177924	non-ATG	overlapping	33	missense_variant
chr8	18084060	G	C	ASAH1	18084030	18084102	-	NM_177924	non-ATG	overlapping	42	missense_variant
chr8	18084064	T	C	ASAH1	18084030	18084093	-	NM_177924	non-ATG	overlapping	29	synonymous_variant
chr8	18084064	T	C	ASAH1	18084030	18084102	-	NM_177924	non-ATG	overlapping	38	synonymous_variant
chr8	18084081	C	G	ASAH1	18084030	18084093	-	NM_177924	non-ATG	overlapping	12	missense_variant
chr8	18084081	C	G	ASAH1	18084030	18084102	-	NM_177924	non-ATG	overlapping	21	missense_variant
chr8	18084085	G	A	ASAH1	18084030	18084093	-	NM_177924	non-ATG	overlapping	8	synonymous_variant
chr8	18084085	G	A	ASAH1	18084030	18084102	-	NM_177924	non-ATG	overlapping	17	synonymous_variant
chr8	31058411	A	G	WRN	31033958	31058455	+	NM_000553	non-ATG	overlapping	24452	missense_variant
chr8	38468305	C	T	FGFR1	38468283	38468352	-	NM_023110	non-ATG	non-overlapping	47	synonymous_variant
chr8	38468305	C	T	FGFR1	38468283	38468469	-	NM_023110	non-ATG	non-overlapping	164	synonymous_variant
chr8	38468326	C	T	FGFR1	38468283	38468352	-	NM_023110	non-ATG	non-overlapping	26	synonymous_variant
chr8	38468326	C	T	FGFR1	38468283	38468469	-	NM_023110	non-ATG	non-overlapping	143	synonymous_variant
chr8	38468336	G	A	FGFR1	38468283	38468352	-	NM_023110	non-ATG	non-overlapping	16	missense_variant
chr8	38468336	G	A	FGFR1	38468283	38468469	-	NM_023110	non-ATG	non-overlapping	133	missense_variant
chr8	38468358	G	A	FGFR1	38468283	38468469	-	NM_023110	non-ATG	non-overlapping	111	missense_variant
chr8	38468414	C	A	FGFR1	38468283	38468469	-	NM_023110	non-ATG	non-overlapping	55	missense_variant
chr8	38468444	G	C	FGFR1	38468283	38468469	-	NM_023110	non-ATG	non-overlapping	25	missense_variant
chr8	38468447	C	T	FGFR1	38468283	38468469	-	NM_023110	non-ATG	non-overlapping	22	missense_variant
chr8	42843109	G	A	THAP1	42839351	42843155	-	NM_018105	non-ATG	overlapping	46	missense_variant
chr8	42843109	G	A	THAP1	42839351	42843176	-	NM_018105	non-ATG	overlapping	67	missense_variant
chr8	42843128	C	T	THAP1	42839351	42843155	-	NM_018105	non-ATG	overlapping	27	missense_variant
chr8	42843128	C	T	THAP1	42839351	42843176	-	NM_018105	non-ATG	overlapping	48	missense_variant
chr8	42843195	G	C	THAP1	42843151	42843205	-	NM_018105	non-ATG	non-overlapping	10	missense_variant
chr8	42843205	A	G	THAP1	42843151	42843205	-	NM_018105	non-ATG	non-overlapping	0	synonymous_variant
chr8	47960981	G	T	MCM4	47960965	47962088	+	NM_005914	non-ATG	overlapping	15	missense_variant
chr8	47960996	A	G	MCM4	47960965	47962088	+	NM_005914	non-ATG	overlapping	30	missense_variant
chr8	47961069	C	T	MCM4	47960965	47962088	+	NM_005914	non-ATG	overlapping	103	missense_variant
chr8	47961081	G	A	MCM4	47960965	47962088	+	NM_005914	non-ATG	overlapping	115	missense_variant
chr8	47961092	G	A	MCM4	47960965	47962088	+	NM_005914	non-ATG	overlapping	126	missense_variant
chr8	56993601	G	A	BPNT2	56993341	56993803	-	NM_017813	non-ATG	overlapping	202	missense_variant
chr8	56993636	C	CCCG	BPNT2	56993341	56993803	-	NM_017813	non-ATG	overlapping	167	inframe_insertion
chr8	56993716	G	A	BPNT2	56993341	56993803	-	NM_017813	non-ATG	overlapping	87	missense_variant
chr8	56993716	G	A	BPNT2	56993688	56993769	-	NM_017813	non-ATG	non-overlapping	53	synonymous_variant
chr8	56993716	G	A	BPNT2	56993688	56993772	-	NM_017813	non-ATG	non-overlapping	56	synonymous_variant
chr8	56993716	G	A	BPNT2	56993688	56993799	-	NM_017813	non-ATG	non-overlapping	83	synonymous_variant
chr8	56993740	G	C	BPNT2	56993341	56993803	-	NM_017813	non-ATG	overlapping	63	missense_variant
chr8	56993740	G	C	BPNT2	56993688	56993769	-	NM_017813	non-ATG	non-overlapping	29	synonymous_variant
[truncated: 255 more rows]
